# Supplementary material for: Pesticide application has little influence on coding and non-coding gene expressions in rice
Source: BMC Genomics. 2019 Dec 23;20:1009. doi: 10.1186/s12864-019-6381-y (PMC6927115; doi:10.1186/s12864-019-6381-y)
Supplement: Supplementary file 1 — Additional file 1. Mapping statistics of mock and pesticides applied three treatments. (A-Abamectin; T-Thiamethoxam) [file 12864_2019_6381_MOESM1_ESM.xlsx]

## Sheet: data
Additional file 1. Mapping statistics of mock and pesticides applied three treatments. (A-Abamectin; T-Thiamethoxam)
Sample ID	Clean reads (pairs)	Unique mapping reads (pairs)	Unique mapping rate (%)
A-1d-1	118423568	109110804	92.1361
A-1d-2	107527032	98713760	91.8037
A-1d-3	104911296	97312088	92.7565
A-3d-1	103360452	94817392	91.7347
A-3d-2	104653460	96380800	92.0952
A-3d-3	101232028	95475844	94.3139
A-3h-1	105701340	96885868	91.66
A-3h-2	121467884	110546424	91.0088
A-3h-3	117175152	107974756	92.1482
CK-1d-1	105463968	95799680	90.8364
CK-1d-2	103993140	89743776	86.2978
CK-1d-3	109156928	99212640	90.8899
CK-3d-1	108009428	97977056	90.7116
CK-3d-2	116440080	102193896	87.7652
CK-3d-3	109957772	102984428	93.6582
CK-3h-1	115774540	106383448	91.8885
CK-3h-2	111972104	101642616	90.7749
CK-3h-3	119837544	112058196	93.5084
T-1d-1	93621796	85165220	90.9673
T-1d-2	104553248	95218248	91.0715
T-1d-3	101260372	94424184	93.2489
T-3d-1	107028224	98335092	91.8777
T-3d-2	113499620	104857148	92.3855
T-3d-3	96023340	87734132	91.3675
T-3h-1	92603056	84148264	90.8699
T-3h-2	114576068	103946968	90.7231
T-3h-3	99606496	91470320	91.8317
Total	2907829936
