# Supplementary material for: Pesticide application has little influence on coding and non-coding gene expressions in rice
Source: BMC Genomics. 2019 Dec 23;20:1009. doi: 10.1186/s12864-019-6381-y (PMC6927115; doi:10.1186/s12864-019-6381-y)
Supplement: Supplementary file 3 — Additional file 3. DEGs identified by RNA-seq analysis under two pesticides treatments expressed in FPKM [file 12864_2019_6381_MOESM3_ESM.xlsx]

## Sheet: data
Additional file 3. DEGs identified by RNA-seq analysis under two pesticides treatments expressed in FPKM.
	Sample with differentially expressed genes													Expression level (FPKM)
ID	A-3h	A-1d	A-3d	S-1d	S-3h	S-3d	Number of sample with DEG	Arabidopsis annotation		rice annotation	Mapman Annotation			A-1d-1	A-1d-2	A-1d-3	A-3d-1	A-3d-2	A-3d-3	A-3h-1	A-3h-2	A-3h-3	CK-1d-1	CK-1d-2	CK-1d-3	CK-3d-1	CK-3d-2	CK-3d-3	CK-3h-1	CK-3h-2	CK-3h-3	T-1d-1	T-1d-2	T-1d-3	T-3d-1	T-3d-2	T-3d-3	T-3h-1	T-3h-2	T-3h-3
LOC_Os01g62870	0	1	1	0	0	0	2	AT2G37790.1	NAD(P)-linked oxidoreductase superfamily protein	oxidoreductase, aldo/keto reductase family protein, putative, expressed	3.5	minor CHO metabolism.others	moderately similar to ( 340) AT2G37790 | Symbols: | aldo/keto reductase family protein | chr2:15838838-15840752 FORWARDweakly similar to ( 197) ALDR_HORVU Aldose reductase (EC 1.1.1.21) (AR) (Aldehyde reductase) - Hordeum vulgare (Barley) Aldo_ket_red ARA1 dkgA dkgB Tas protein|oxidoreductase, aldo/keto reductase family protein, putative, expressed	77.81	50.38	74.39	44.25	58.87	37.92	16.86	21.7	15.71	34.29	26.24	30.34	21.83	20.9	18.47	6.86	9.61	7.37	29.91	22.38	34.07	19.34	13.69	21.33	17.11	17.75	15.11
LOC_Os07g04990	0	0	0	1	0	1	2	AT1G06690.1	NAD(P)-linked oxidoreductase superfamily protein	oxidoreductase, aldo/keto reductase family protein, putative, expressed	3.5	minor CHO metabolism.others	moderately similar to ( 390) AT1G06690 | Symbols: | aldo/keto reductase family protein | chr1:2049742-2052039 REVERSE Tas ARA1 Aldo_ket_red PRK10625 protein|oxidoreductase, aldo/keto reductase family protein, putative, expressed	237.77	402.24	406.64	506.84	221.85	628.41	389.6	276.74	680.58	214.02	163.68	268	300.09	310.71	707.23	274.99	509.86	618.29	498.19	385.71	598.78	834.93	813.37	1041.19	537.2	420.8	686.79
LOC_Os01g62980	0	0	0	0	0	1	1	AT5G53850.2	haloacid dehalogenase-like hydrolase family protein	enolase-phosphatase E1, putative, expressed	3.5	minor CHO metabolism.others	moderately similar to ( 272) AT5G53850 | Symbols: | haloacid dehalogenase-like hydrolase family protein | chr5:21861617-21864817 REVERSE COG4229 protein|enolase-phosphatase E1, putative, expressed	4.46	14.12	2.57	25.03	4.58	9.98	55.83	84.91	67.76	40.64	6.64	16.73	7.43	7.41	3.78	102.78	13.07	20.68	12.61	6.3	11.35	21.66	27.67	11.37	61.08	6.56	32.06
LOC_Os06g43800	0	0	0	0	1	0	1	AT1G06690.1	NAD(P)-linked oxidoreductase superfamily protein	oxidoreductase, aldo/keto reductase family protein, putative, expressed	3.5	minor CHO metabolism.others	highly similar to ( 555) AT1G06690 | Symbols: | aldo/keto reductase family protein | chr1:2049742-2052039 REVERSEvery weakly similar to (81.6) A115_TOBAC Auxin-induced protein PCNT115 - Nicotiana tabacum (Common tobacco) Tas Aldo_ket_red ARA1 PRK09912 COG4989 PRK10625 protein|oxidoreductase, aldo/keto reductase family protein, putative, expressed	49.18	47.39	64.14	69.31	57.24	74.72	35.98	38.39	47.67	35.94	32.13	66.79	34.95	30.32	63.01	25.67	40.48	56.8	66.9	61.38	81.31	57.84	45.47	61.56	71.54	66.46	87.92
LOC_Os01g25540	0	0	0	1	0	0	1	AT1G08065.1	alpha carbonic anhydrase 5	bifunctional monodehydroascorbate reductase and carbonic anhydrasenectarin-3 precursor, putative, expressed	8.3	TCA / org. transformation.carbonic anhydrases	moderately similar to ( 254) AT1G08065 | Symbols: ATACA5, ACA5 | ACA5 (ALPHA CARBONIC ANHYDRASE 5); carbonate dehydratase/ zinc ion binding | chr1:2511788-2513341 REVERSE alpha_CA_prokaryotic_like alpha_CA Cah Carb_anhydrase alpha_CA_IV_XV_like alpha_CA_I_II_III_XIII alpha_CA_VI_IX_XII_XIV alpha_CARP_receptor_like alpha_CA_VI alpha_CA_VII alpha_CA_XII_XIV alpha_CA_V alpha_CARP_X_XI_like alpha_CA_…	16.01	21.34	10.02	12.82	16.19	10.75	11.35	39.47	8.35	26.52	33.73	17.75	18.94	14.99	4.18	6.06	5.38	2.42	9.99	9.52	6.28	10.48	10.72	9.84	9.01	3.55	4.56
LOC_Os02g21080	0	0	0	1	0	0	1	AT3G52720.1	alpha carbonic anhydrase 1	bifunctional monodehydroascorbate reductase and carbonic anhydrasenectarin-3 precursor, putative, expressed	8.3	TCA / org. transformation.carbonic anhydrases	moderately similar to ( 228) AT3G52720 | Symbols: ATACA1, ACA1 | ACA1 (ALPHA CARBONIC ANHYDRASE 1); carbonate dehydratase/ zinc ion binding | chr3:19539617-19541116 REVERSE alpha_CA_prokaryotic_like alpha_CA Cah Carb_anhydrase alpha_CA_VI_IX_XII_XIV alpha_CA_IV_XV_like alpha_CA_I_II_III_XIII alpha_CARP_receptor_like alpha_CA_VI alpha_CA_VII alpha_CA_IX alpha_CARP_X_XI_like alpha_CA_V alpha_CA_XII…	35.49	22.39	13.7	18.65	25.04	12.45	38.56	32.66	28.59	41.74	42.85	21.86	25.86	29.63	9.42	35.29	27.76	19.05	15.99	20.55	12.38	16.75	18.37	10.4	28	26.17	20.5
LOC_Os06g03580	0	0	0	0	0	1	1	AT5G03760.1	Nucleotide-diphospho-sugar transferases superfamily protein	CSLA11 - cellulose synthase-like family A, expressed	10.2	cell wall.cellulose synthesis	highly similar to ( 645) AT5G03760 | Symbols: ATCSLA09, CSLA09, ATCSLA9, CSLA9, RAT4 | ATCSLA09; mannan synthase/ transferase, transferring glycosyl groups | chr5:985910-990087 REVERSECOG1215 bcsA protein|CSLA11 - cellulose synthase-like family A, expressed	52.24	33.09	32.78	43.32	48	40.48	41.77	49.98	31.07	22.77	16.73	22.29	18.89	28.63	19.47	31.81	33	39.15	29.27	24.18	22.41	54.52	38.2	63.66	33.26	16.06	32.72
LOC_Os04g54550	0	0	0	0	0	1	1	AT5G03760.1	Nucleotide-diphospho-sugar transferases superfamily protein	CSLA3 - cellulose synthase-like family A; mannan synthase, expressed	10.2	cell wall.cellulose synthesis	moderately similar to ( 499) AT1G23480 | Symbols: ATCSLA03, CSLA03, ATCSLA3 | ATCSLA03 (CELLULOSE SYNTHASE-LIKE A3); cellulose synthase/ transferase, transferring glycosyl groups | chr1:8334232-8336230 FORWARDCOG1215 protein|CSLA3 - cellulose synthase-like family A; mannan synthase, expressed	2.04	2.47	1.83	12.35	5.02	6.27	3.12	3.16	2.11	0.49	0.23	2.48	2.17	3.36	3.09	2.77	6.72	5.19	3.13	5.44	3.01	10.18	11.57	8.23	19.07	7.31	13.33
LOC_Os02g52390	0	0	0	1	0	0	1	AT4G25433.1	peptidoglycan-binding LysM domain-containing protein	lysM domain containing protein, putative, expressed	10.6	cell wall.degradation	very weakly similar to (93.6) AT5G62150 | Symbols: | peptidoglycan-binding LysM domain-containing protein | chr5:24958325-24958633 FORWARD protein|lysM domain containing protein, putative, expressed	41.37	36.74	74.62	51.09	40.25	68.06	54.58	49.61	75.73	24.86	27.65	39.68	45.98	33.48	68.45	58.31	92.03	114.67	56.95	59.99	79.93	48.64	48.33	59.24	118.37	100.81	167.62
LOC_Os08g28670	0	0	0	1	0	0	1	AT3G18000.1	S-adenosyl-L-methionine-dependent methyltransferases superfamily protein	CPuORF25 - conserved peptide uORF-containing transcript, expressed	11.3	lipid metabolism.Phospholipid synthesis	highly similar to ( 832) AT3G18000 | Symbols: NMT1, XPL1, PEAMT | XPL1 (XIPOTL 1); methyltransferase/ phosphoethanolamine N-methyltransferase | chr3:6154578-6157331 FORWARDhighly similar to ( 832) PEAM1_ARATH Phosphoethanolamine N-methyltransferase 1 (EC 2.1.1.103) (PEAMT 1) (AtNMT1) - Arabidopsis thaliana (Mouse-ear cress) Cfa UbiE Methyltransf_11 PRK08317 protein|CPuORF25 - conserved peptide uO…	8.38	9.02	5.49	5.94	6.77	4.89	9.88	12.36	9	14.86	9.95	14.65	2.96	4.13	3.81	3.91	7.49	7.86	3.11	3.14	5.32	2.05	1.87	1.72	10.36	7.62	8.92
LOC_Os11g02400	0	0	0	1	0	0	1	AT5G59320.1	lipid transfer protein 3	LTPL8 - Protease inhibitor/seed storage/LTP family protein precursor, expressed	11.6	lipid metabolism.lipid transfer proteins etc	very weakly similar to (82.4) AT5G59320 | Symbols: LTP3 | LTP3 (LIPID TRANSFER PROTEIN 3); lipid binding | chr5:23929051-23929492 FORWARDvery weakly similar to (92.0) NLTP3_HORVU Nonspecific lipid-transfer protein 3 precursor (LTP 3) (CW20) (CW-20) (CW-19) - Hordeum vulgare (Barley)nsLTP1 protein|LTPL8 - Protease inhibitor/seed storage/LTP family protein precursor, expressed	1733.98	2563.71	925.04	2173.71	2368.29	1568.81	1575.11	2181.42	1157.35	3799.53	3569.64	2362.22	1598.17	2641.74	1098.87	1839.23	1468.54	905.17	1628.93	1413.96	984.57	1629.11	1572.24	1289.62	1369.42	930.96	910.66
LOC_Os03g22160	0	0	0	1	0	0	1	AT5G59320.1	lipid transfer protein 3	LTPL13 - Protease inhibitor/seed storage/LTP family protein precursor, expressed	11.6	lipid metabolism.lipid transfer proteins etc	very weakly similar to (82.0) AT5G59320 | Symbols: LTP3 | LTP3 (LIPID TRANSFER PROTEIN 3); lipid binding | chr5:23929051-23929492 FORWARDvery weakly similar to (92.0) NLTP3_HORVU Nonspecific lipid-transfer protein 3 precursor (LTP 3) (CW20) (CW-20) (CW-19) - Hordeum vulgare (Barley)nsLTP1 protein|LTPL13 - Protease inhibitor/seed storage/LTP family protein precursor, expressed	47.9	62.84	89.22	73.09	59.51	93.75	44.84	45.13	55.69	42.01	44.11	53.09	60.8	46.2	95.17	46.54	61.34	63.6	74.93	73.89	104.42	67.84	63.69	85.01	56.66	61.38	80.4
LOC_Os01g26039	0	0	1	0	0	0	1	AT1G54570.1	Esterase/lipase/thioesterase family protein	expressed protein	11.7	lipid metabolism.unassigned	highly similar to ( 778) AT1G54570 | Symbols: | esterase/lipase/thioesterase family protein | chr1:20380649-20384953 REVERSE protein|expressed protein	28.75	24.68	45.45	48.07	42.41	63.54	3.94	4.18	4.45	18.23	14.75	23.96	18.67	16.78	28.35	3.64	4.06	5.5	25.85	34.51	40.85	24.36	19.09	26.16	13.72	9.98	14.22
LOC_Os04g32560	0	0	0	0	1	0	1	AT4G21990.1	APS reductase 3	OsAPRL1 adenosine 5'-phosphosulfate reductase-like OsAPRL1, expressed	14.2	S-assimilation.APR	highly similar to ( 564) AT4G21990 | Symbols: APR3, PRH-26, PRH26, ATAPR3 | APR3 (APS REDUCTASE 3); adenylyl-sulfate reductase | chr4:11657284-11658973 REVERSE PRK02090 CysH PAPS_reduct PDI_a_APS_reductase PAPS_reductase PDI_a_family protein|OsAPRL1 adenosine 5'-phosphosulfate reductase-like OsAPRL1, expressed	88.69	19.19	58.72	83.34	72	116.09	80.11	68.04	29.77	55.01	66.34	88.21	98.23	17.51	64.01	85.9	51.07	40.63	32.9	29.74	152.21	108.24	95.51	48.53	122.87	128.56	187.04
LOC_Os10g14870	1	1	0	1	0	0	3	AT5G50740.3	Heavy metal transport/detoxification superfamily protein	heavy metal-associated domain containing protein, expressed	15.2	metal handling.binding, chelation and storage	weakly similar to ( 126) AT5G50740 | Symbols: | metal ion binding | chr5:20635983-20637970 REVERSE protein|heavy metal-associated domain containing protein, expressed	374.46	380.61	258.06	423.27	407.47	340.69	296.17	408.77	299.55	670.01	703.02	536.15	256.94	289.46	254.35	162.49	204.11	157.11	272.79	293.39	236.44	346.72	313.33	281.82	287.26	244.79	247.96
LOC_Os01g32330	0	1	0	1	0	0	2	AT1G71050.1	Heavy metal transport/detoxification superfamily protein	heavy metal-associated domain containing protein, expressed	15.2	metal handling.binding, chelation and storage	weakly similar to ( 137) AT1G71050 | Symbols: | heavy-metal-associated domain-containing protein / copper chaperone (CCH)-related | chr1:26803322-26803946 REVERSE protein|heavy metal-associated domain containing protein, expressed	199.7	287.71	123.43	279.88	310.49	180.84	252.01	360.13	207.68	346.2	443.76	281.87	210.41	311.8	134.13	271.84	256.49	165.45	205.07	199.26	144	271.63	276.43	228.28	213.01	151.66	150.23
LOC_Os03g48080	0	0	0	1	0	0	1	AT3G09390.1	metallothionein 2A	metallothionein, putative, expressed	15.2	metal handling.binding, chelation and storage	protein|metallothionein, putative, expressed	211.92	167.03	139.67	169.28	220.29	132.3	185.12	241.47	183.34	220.89	297.85	196.32	130.3	197.7	115.96	200.19	182.58	165.78	117.38	124.96	107.85	134.29	138.47	123.67	200.32	162.59	154.02
LOC_Os01g63190	0	0	1	0	0	0	1	AT3G09220.1	laccase 7	laccase precursor protein, putative, expressed	16.1	secondary metabolism.simple phenols	moderately similar to ( 261) AT3G09220 | Symbols: LAC7 | LAC7 (laccase 7); laccase | chr3:2827434-2830477 REVERSEweakly similar to ( 119) ASO_CUCSA L-ascorbate oxidase precursor (EC 1.10.3.3) (Ascorbase) (ASO) - Cucumis sativus (Cucumber) Cu-oxidase_3 SufI protein|laccase precursor protein, putative, expressed	3.46	6.86	0.48	2.49	4.41	1.05	12.88	19.61	5.81	27.79	2.07	9.84	14.67	14.88	11.48	68	4.38	10.26	13.34	4.92	3.84	19.21	12.82	16.61	5.78	2.74	4.62
LOC_Os11g07960	1	0	0	0	0	0	1	AT5G48930.1	hydroxycinnamoyl-CoA shikimate/quinate hydroxycinnamoyl transferase	transferase family protein, putative, expressed	16.2	secondary metabolism.phenylpropanoids	weakly similar to ( 179) AT5G48930 | Symbols: HCT | HCT (HYDROXYCINNAMOYL-COA SHIKIMATE/QUINATE HYDROXYCINNAMOYL TRANSFERASE); quinate O-hydroxycinnamoyltransferase/ shikimate O-hydroxycinnamoyltransferase/ transferase | chr5:19836654-19838092 REVERSEweakly similar to ( 169) HCBT2_DIACA Anthranilate N-benzoyltransferase protein 2 (EC 2.3.1.144) (Anthranilate N-hydroxycinnamoyl/benzoyltransferase …	20.08	9.05	15.96	11.64	14.14	12.42	8.96	7.24	8.25	14.94	10.34	10.87	18.02	15.86	9.25	37.61	22.89	32.16	12.42	13.97	10.49	7.53	14.09	11.32	18.82	25.91	16.51
LOC_Os10g01080	1	0	1	0	1	0	3	AT5G01410.1	Aldolase-type TIM barrel family protein	SOR/SNZ family protein, putative, expressed	18	Co-factor and vitamine metabolism	moderately similar to ( 469) AT5G01410 | Symbols: PDX1, ATPDX1.3, RSR4, PDX1.3, ATPDX1 | RSR4 (REDUCED SUGAR RESPONSE 4); protein heterodimerization/ protein homodimerization | chr5:172576-173505 REVERSEmoderately similar to ( 474) PDX1_HEVBR Probable pyridoxin biosynthesis protein ER1 (PDX1 homolog) (Ethylene-inducible protein HEVER) - Hevea brasiliensis (Para rubber tree) PRK04180 pdxS SNZ1 SOR…	201.51	180.93	151.43	152.19	186.04	137.51	55.13	63.37	51.54	251.89	115.49	183	58.4	53.65	74.17	11.76	16.98	25.65	124.12	179.28	157.64	76.44	71.56	65.57	48.63	54.96	54.98
LOC_Os03g47610	0	0	0	1	0	0	1	AT2G29630.3	thiaminC	thiamine biosynthesis protein thiC, putative, expressed	18.2	Co-factor and vitamine metabolism.thiamine	nearly identical (1098) AT2G29630 | Symbols: THIC | THIC (ThiaminC); ADP-ribose pyrophosphohydrolase/ catalytic/ iron-sulfur cluster binding | chr2:12667395-12669569 FORWARDPRK09284 ThiC ThiC protein|thiamine biosynthesis protein thiC, putative, expressed	4.19	4.56	3.86	1.12	1.19	1.81	189.22	142.13	234.78	1.09	0.44	0.85	2.06	0.66	1.31	110.78	127.41	198.33	9.1	6.93	10.32	4.16	2.08	3.77	183.06	176.81	286.23
LOC_Os02g15660	0	0	0	1	0	0	1	AT4G26500.1	chloroplast sulfur E	Fe-S metabolism associated domain containing protein, expressed	18.7	Co-factor and vitamine metabolism.iron-sulphur clusters	very weakly similar to (97.4) AT4G26500 | Symbols: EMB1374, CPSUFE, ATSUFE, SUFE1 | CPSUFE (CHLOROPLAST SULFUR E); enzyme activator/ transcription regulator | chr4:13382456-13383571 REVERSESufE sufE protein|Fe-S metabolism associated domain containing protein, expressed	30.09	44.69	54.35	31.44	21.86	40.31	38.98	34.54	52.3	30.68	22.91	38.4	47.07	28.04	73.83	50.38	55.8	82.12	60.63	49.25	76.31	61.08	50.66	68.29	54.92	65.22	87.48
LOC_Os02g57010	0	0	0	1	0	0	1	AT3G25660.1	Amidase family protein	amidase, putative, expressed	19.1	tetrapyrrole synthesis.glu-tRNA synthetase	moderately similar to ( 438) AT3G25660 | Symbols: | glutamyl-tRNA(Gln) amidotransferase, putative | chr3:9339640-9342044 REVERSE gatA GatA Amidase PRK07235 PRK07139 PRK09201 PRK07488 PRK06169 PRK07486 PRK07056 PRK08186 PRK07487 PRK08137 PRK06061 PRK06170 PRK06828 PRK07042 PRK12470 PRK06102 PRK05962 PRK06707 PRK08310 PRK07869 PRK06529 PRK11910 PRK06565 protein|amidase, putative, expressed	21.7	32.14	31.92	26.74	16.25	30.7	38.72	36.92	45.98	19.15	7.86	25.55	23.43	13.76	37.71	44.57	52.16	72.58	38.78	38.28	47.09	49.3	32.63	42.03	74.99	59.13	92.19
LOC_Os12g15430	0	0	0	1	0	0	1	AT1G08520.1	ALBINA 1	magnesium-chelatase subunit chlD, chloroplast precursor, putative, expressed	19.1	tetrapyrrole synthesis.magnesium chelatase	highly similar to ( 983) AT1G08520 | Symbols: PDE166, CHLD | CHLD; ATP binding / magnesium chelatase/ nucleoside-triphosphatase/ nucleotide binding | chr1:2696538-2700819 FORWARDnearly identical (1009) CHLD_TOBAC Magnesium-chelatase subunit chlD, chloroplast precursor (EC 6.6.1.1) (Mg-protoporphyrin IX chelatase) (Mg-chelatase subunit D) - Nicotiana tabacum (Common tobacco)ChlI chlI vWA_Magnesium…	2.74	3.71	10.17	4.58	2.64	5.81	2.89	1.51	5.85	0.3	1.34	1.37	2.98	1.39	7.27	2.34	12.92	8.97	6.15	3.58	10.4	1.92	2.78	8.08	5.76	8.04	10.29
LOC_Os04g58200	1	0	1	0	0	0	2	AT5G54190.1	protochlorophyllide oxidoreductase A	protochlorophyllide reductase A, chloroplast precursor, putative, expressed	19.14	tetrapyrrole synthesis.protochlorophyllide reductase	moderately similar to ( 460) AT5G54190 | Symbols: PORA | PORA; oxidoreductase/ protochlorophyllide reductase | chr5:21991183-21992238 REVERSEhighly similar to ( 510) PORA_WHEAT Protochlorophyllide reductase A, chloroplast precursor (EC 1.3.1.33) (PCR A) (NADPH-protochlorophyllide oxidoreductase A) (POR A) - Triticum aestivum (Wheat) PRK07453 PRK06197 PRK06196 PRK05854 FabG protein|protochlorophyl…	37.8	43.05	17.04	14.45	15.87	11.91	236.58	242.01	203.88	46.83	38.58	32.44	96.39	40.71	52.48	448.07	304.41	460.13	85.01	86.56	41.47	60.77	63.43	56.62	316.19	324.51	263.76
LOC_Os11g29500	0	0	0	1	0	0	1	AT2G30390.1	ferrochelatase 2	ferrochelatase-2, chloroplast precursor, putative, expressed	19.2	tetrapyrrole synthesis.ferrochelatase	highly similar to ( 539) AT2G30390 | Symbols: FC2, FC-II, ATFC-II | FC2 (FERROCHELATASE 2); ferrochelatase | chr2:12951242-12953985 REVERSEhighly similar to ( 615) HEMH_ORYSA Ferrochelatase-2, chloroplast precursor (EC 4.99.1.1) (Ferrochelatase II) (Protoheme ferro-lyase 2) (Heme synthetase 2) - Oryza sativa (Rice) Ferrochelatase hemH HemH Ferrochelatase_C PRK12435 Ferrochelatase_N protein|ferroc…	74.33	68.97	41.84	46.54	72.58	49.52	85.32	67.05	82.42	113.39	87.57	80.11	67.87	80.32	50.72	106.52	79.67	74.61	45.93	56.13	39.79	67.64	58.58	62.28	81.69	66.47	78.5
LOC_Os08g41990	0	0	0	1	0	0	1	AT3G48730.1	glutamate-1-semialdehyde 2,1-aminomutase 2	aminotransferase, putative, expressed	19.3	tetrapyrrole synthesis.GSA	highly similar to ( 715) AT5G63570 | Symbols: GSA1 | GSA1 (GLUTAMATE-1-SEMIALDEHYDE-2,1-AMINOMUTASE); glutamate-1-semialdehyde 2,1-aminomutase | chr5:25451957-25453620 FORWARDhighly similar to ( 845) GSA_ORYSA Glutamate-1-semialdehyde 2,1-aminomutase, chloroplast precursor (EC 5.4.3.8) (GSA) (Glutamate-1-semialdehyde aminotransferase) (GSA-AT) - Oryza sativa (Rice) PRK00062 HemL PRK12389 PRK06942…	83.62	92.31	107.43	61.53	50.25	68.09	118.31	126.42	146.34	58.28	45.77	80.97	109.02	66.63	142.6	139.07	161.01	234.5	130.29	120.86	145.25	177.48	114.26	172.63	177.94	147.26	212.39
LOC_Os04g52130	0	0	1	0	0	0	1	AT1G03475.1	Coproporphyrinogen III oxidase	coproporphyrinogen III oxidase, chloroplast precursor, putative, expressed	19.8	tetrapyrrole synthesis.coproporphyrinogen III oxidase	highly similar to ( 551) AT1G03475 | Symbols: LIN2, HEMF1, ATCPO-I | LIN2 (LESION INITIATION 2); coproporphyrinogen oxidase | chr1:869302-871175 REVERSEhighly similar to ( 592) HEM6_HORVU Coproporphyrinogen III oxidase, chloroplast precursor (EC 1.3.3.3) (Coproporphyrinogenase) (Coprogen oxidase) - Hordeum vulgare (Barley) Coprogen_oxidas PRK05330 HemF protein|coproporphyrinogen III oxidase, chlo…	54.47	42.45	52.23	34.03	29.61	34.77	87.95	86.53	111.74	35.35	25.91	43.71	78.3	52.9	77.49	117.55	109.46	128.2	65.16	61.21	59.19	101.19	74.67	88.27	108.81	101.69	119.58
LOC_Os05g32380	0	0	0	1	0	0	1	AT2G21970.1	stress enhanced protein 2	expressed protein	20	stress	weakly similar to ( 139) AT2G21970 | Symbols: SEP2 | SEP2 (STRESS ENHANCED PROTEIN 2); chlorophyll binding | chr2:9357188-9357874 REVERSE protein|expressed protein	12.5	13.2	8.02	12.01	14.62	7.87	10.52	10.26	6.45	16.16	29.12	14.05	7.91	11.59	5.43	4.36	7.43	3.68	7.3	8.09	5.12	8.05	9.26	6.48	4.71	4.19	3.03
LOC_Os12g27254	1	0	0	1	0	1	3	AT5G17540.1	HXXXD-type acyl-transferase family protein	transferase family protein, putative, expressed	20.1	stress.biotic	moderately similar to ( 267) AT5G17540 | Symbols: | transferase family protein | chr5:5782061-5783682 REVERSEweakly similar to ( 129) HCBT1_DIACA Anthranilate N-benzoyltransferase protein 1 (EC 2.3.1.144) (Anthranilate N-hydroxycinnamoyl/benzoyltransferase 1) - Dianthus caryophyllus (Carnation) (Clove pink)Transferase protein|transferase family protein, putative, expressed	0.08	8.78	0.08	0.99	3	2.13	19.36	28.15	25.76	2.14	0	1.78	1.99	11.9	16.8	0	6.64	0	47.13	0.65	44.29	74.23	93.73	125.09	2.11	0.02	0.03
LOC_Os12g27220	1	0	0	1	0	1	3	AT5G17540.1	HXXXD-type acyl-transferase family protein	transferase family protein, putative, expressed	20.1	stress.biotic	moderately similar to ( 253) AT5G17540 | Symbols: | transferase family protein | chr5:5782061-5783682 REVERSEweakly similar to ( 115) HCBT3_DIACA Anthranilate N-benzoyltransferase protein 3 (EC 2.3.1.144) (Anthranilate N-hydroxycinnamoyl/benzoyltransferase 3) - Dianthus caryophyllus (Carnation) (Clove pink)Transferase protein|transferase family protein, putative, expressed	0.62	7.55	0.35	3.13	4.7	3.6	19.06	32.79	21.56	0.96	0	2.08	4.62	17.16	21.54	0	9.38	0	71.68	1.11	63.21	85.77	143.09	174.82	3.51	0.03	0.18
LOC_Os12g14440	1	0	0	1	0	1	3	AT1G73040.1	Mannose-binding lectin superfamily protein	Jacalin-like lectin domain containing protein, putative, expressed	20.1	stress.biotic	weakly similar to ( 115) SALT_ORYSA Salt stress-induced protein (Salt protein) (Protein lectin-like) (Protein mannose-binding lectin) - Oryza sativa (Rice)Jacalin protein|Jacalin-like lectin domain containing protein, putative, expressed	4.65	53.35	10.88	3.88	5.27	5.3	520.24	792.25	496.6	0.58	0.38	8.88	6.17	28.16	20.1	11.54	351.39	6.18	1517.53	1.95	1978.01	988.78	837.43	1557.9	91.16	1.65	1.15
LOC_Os10g39680	1	1	0	0	0	0	2	AT3G12500.1	basic chitinase	CHIT14 - Chitinase family protein precursor, expressed	20.1	stress.biotic	moderately similar to ( 275) AT3G12500 | Symbols: ATHCHIB, PR3, PR-3, CHI-B, B-CHI | ATHCHIB (ARABIDOPSIS THALIANA BASIC CHITINASE); chitinase | chr3:3962501-3963945 REVERSEmoderately similar to ( 306) CHIQ_TOBAC Acidic endochitinase Q precursor (EC 3.2.1.14) (Pathogenesis-related protein Q) (PR-Q) - Nicotiana tabacum (Common tobacco) Glyco_hydro_19 chitinase_glyco_hydro_19 protein|CHIT14 - Chiti…	43.28	45.37	30.25	10.17	22.64	6.53	49.59	35.25	40	1.81	2.88	3.74	3.11	31.88	15.98	23.24	22.71	8.82	14.9	2.88	8.84	6.55	14.25	11.73	7.69	10.89	11.14
LOC_Os12g43440	0	1	0	1	0	0	2	AT4G11650.1	osmotin 34	thaumatin, putative, expressed	20.1	stress.biotic	weakly similar to ( 135) AT4G11650 | Symbols: ATOSM34 | ATOSM34 (osmotin 34) | chr4:7025127-7026113 REVERSEmoderately similar to ( 223) TLP_ORYSA Thaumatin-like protein precursor - Oryza sativa (Rice)Thaumatin THN protein|thaumatin, putative, expressed	0.61	8.49	7.68	1.31	1.7	3.29	6.89	1.01	5.1	0.06	0	0.03	1.76	0.39	4.93	1.23	12.36	1.89	5.07	2.88	3.79	0.66	1.46	1.67	2.25	0.81	3.5
LOC_Os03g04060	0	1	0	0	0	1	2	AT3G12500.1	basic chitinase	CHIT16 - Chitinase family protein precursor, expressed	20.1	stress.biotic	moderately similar to ( 277) AT3G12500 | Symbols: ATHCHIB, PR3, PR-3, CHI-B, B-CHI | ATHCHIB (ARABIDOPSIS THALIANA BASIC CHITINASE); chitinase | chr3:3962501-3963945 REVERSEmoderately similar to ( 298) CHIA_SECCE Basic endochitinase A precursor (EC 3.2.1.14) (Rye seed chitinase-a) (RSC-a) - Secale cereale (Rye) Glyco_hydro_19 chitinase_glyco_hydro_19 protein|CHIT16 - Chitinase family protein prec…	154.63	125.89	76.7	43.43	59.05	29.54	57.27	88.23	28.83	72.55	29.73	52.25	32.73	31.4	20.53	30.81	28.57	16.48	49.57	28.13	17.23	57.82	43.36	57.94	20.74	15.48	7.79
LOC_Os12g17430	1	0	0	1	0	0	2	AT3G07040.1	NB-ARC domain-containing disease resistance protein	NBS-LRR disease resistance protein, putative, expressed	20.1	stress.biotic	protein|NBS-LRR disease resistance protein, putative, expressed	7.9	9.43	9.24	16.61	8.87	12.05	21.69	39.78	16.77	2.05	4.08	2.89	13.45	13.4	13.19	6.8	10.16	4.75	11.49	9.1	13.86	12.8	19.86	20.34	15.92	8.28	17.39
LOC_Os05g15770	0	0	0	1	1	0	2	AT5G24090.1	chitinase A	glycosyl hydrolase, putative, expressed	20.1	stress.biotic	weakly similar to ( 179) AT5G24090 | Symbols: | acidic endochitinase (CHIB1) | chr5:8143805-8145153 REVERSEmoderately similar to ( 333) XIP2_ORYSA Xylanase inhibitor protein 2 precursor (Class III chitinase homolog h) - Oryza sativa (Rice) protein|glycosyl hydrolase, putative, expressed	210.89	95.74	102.5	20.81	202.55	12.53	469.17	113.58	474.38	215.2	146.65	110.53	202.32	1246.83	322.26	557.29	401.82	322.41	62.47	66.39	45.98	29.18	171.46	45.68	207.6	103.52	155.52
LOC_Os12g43380	0	1	0	0	0	0	1	AT4G11650.1	osmotin 34	thaumatin, putative, expressed	20.1	stress.biotic	weakly similar to ( 132) AT4G11650 | Symbols: ATOSM34 | ATOSM34 (osmotin 34) | chr4:7025127-7026113 REVERSEmoderately similar to ( 260) TLP_ORYSA Thaumatin-like protein precursor - Oryza sativa (Rice)Thaumatin THN protein|thaumatin, putative, expressed	258.22	167.19	138.23	16.26	63.87	6.25	86.56	13.75	62.63	7.83	15.59	17.14	9.66	90.62	21.62	75.01	55.65	43.94	13.72	8.56	6.31	12.77	34.65	18.91	26.7	62.52	40.51
LOC_Os01g47070	0	1	0	0	0	0	1	AT5G24090.1	chitinase A	glycosyl hydrolase, putative, expressed	20.1	stress.biotic	moderately similar to ( 310) AT5G24090 | Symbols: | acidic endochitinase (CHIB1) | chr5:8143805-8145153 REVERSEmoderately similar to ( 313) CHIT3_VITVI Acidic endochitinase precursor (EC 3.2.1.14) - Vitis vinifera (Grape) Glyco_hydro_18 protein|glycosyl hydrolase, putative, expressed	53.22	47.96	32.41	7.71	10.98	4.41	17.78	11.24	9.59	4.6	6.52	5.68	2.18	5.39	4.03	5.9	4.84	2.29	9.03	3.45	3.79	7.04	8.03	8.45	2.74	5.25	3.09
LOC_Os10g34930	0	1	0	0	0	0	1	AT2G15220.1	Plant basic secretory protein (BSP) family protein	secretory protein, putative, expressed	20.1	stress.biotic	weakly similar to ( 172) AT2G15220 | Symbols: | secretory protein, putative | chr2:6608689-6609366 FORWARDBSP protein|secretory protein, putative, expressed	45.25	27.93	35.74	8.15	11.83	6.31	13.28	6.15	8.68	2.58	5.21	6.85	1.83	10.14	4.05	5.86	7.99	3.52	6.75	2.95	2.93	4.63	7	5.26	5.26	4.53	4.71
LOC_Os03g46070	0	1	0	0	0	0	1	AT4G11650.1	osmotin 34	thaumatin, putative, expressed	20.1	stress.biotic	moderately similar to ( 250) AT4G11650 | Symbols: ATOSM34 | ATOSM34 (osmotin 34) | chr4:7025127-7026113 REVERSEmoderately similar to ( 290) ZEAM_MAIZE Zeamatin precursor - Zea mays (Maize)Thaumatin THN protein|thaumatin, putative, expressed	18.75	10.31	14.94	2.02	5.37	0.72	4.32	1.5	3.08	0.44	0.46	2.22	0.72	4.29	3.02	3.91	4.42	2.13	2.06	0.93	0.78	1.19	3.43	1.63	2.61	3.77	2.84
LOC_Os01g28450	0	1	0	0	0	0	1	AT2G14610.1	pathogenesis-related gene 1	SCP-like extracellular protein, expressed	20.1	stress.biotic	weakly similar to ( 163) AT4G33720 | Symbols: | pathogenesis-related protein, putative | chr4:16182813-16183304 FORWARDmoderately similar to ( 202) PR1_HORVU Pathogenesis-related protein 1 precursor - Hordeum vulgare (Barley) SCP SCP SCP protein|SCP-like extracellular protein, expressed	13.43	20.35	7.47	0.67	18.32	0.22	5.71	1.84	11.57	0.22	1.48	1.87	0.64	31.63	0.86	9.01	5.8	6.81	1.05	0.33	0.06	0.48	2.64	6.68	1.19	3.13	4.09
LOC_Os03g46060	0	1	0	0	0	0	1	AT4G11650.1	osmotin 34	thaumatin family domain containing protein, expressed	20.1	stress.biotic	weakly similar to ( 169) AT4G11650 | Symbols: ATOSM34 | ATOSM34 (osmotin 34) | chr4:7025127-7026113 REVERSEweakly similar to ( 182) P21_SOYBN Protein P21 - Glycine max (Soybean)Thaumatin THN protein|thaumatin family domain containing protein, expressed	8.84	5.94	7.49	1.47	2.9	1.08	3.55	1.11	2.23	0.58	1.19	1.14	0.92	6.71	1.41	3.71	2.83	2.01	1.43	0.43	0.95	0.92	1.62	1.01	1.8	4.06	1.47
LOC_Os02g36595	0	0	1	0	0	0	1	AT5G64550.1	loricrin-related	expressed protein	20.1	stress.biotic	moderately similar to ( 439) AT5G64550 | Symbols: | loricrin-related | chr5:25801794-25803698 REVERSE protein|expressed protein	9.61	9.83	6.76	17.87	8.41	18.78	5.05	5.32	4.8	6.43	10.58	6.87	4.61	2.39	3.1	3.05	5.9	3.34	7.45	5.93	4.47	9.13	5.07	9.77	5.19	5.65	5.11
LOC_Os06g25010	0	0	1	0	0	0	1	AT5G24090.1	chitinase A	glycosyl hydrolase, putative, expressed	20.1	stress.biotic	weakly similar to ( 123) AT5G24090 | Symbols: | acidic endochitinase (CHIB1) | chr5:8143805-8145153 REVERSEmoderately similar to ( 324) XIP1_WHEAT Xylanase inhibitor protein 1 precursor (Class III chitinase homolog) (XIP-I protein) - Triticum aestivum (Wheat) protein|glycosyl hydrolase, putative, expressed	3.32	2.47	3.16	2.56	4.42	1.65	15.72	15.36	29.86	4.79	2.87	3.33	9.44	18.22	10.36	13.83	14.14	8.76	10.17	3.79	10.54	7.53	23.12	15.95	35.41	7.53	10.87
LOC_Os06g48960	0	0	1	0	0	0	1	AT2G24390.1	AIG2-like (avirulence induced gene) family protein	AIG2-like family domain containing protein, expressed	20.1	stress.biotic	weakly similar to ( 181) AT2G24390 | Symbols: | FUNCTIONS IN: molecular_function unknown; INVOLVED IN: biological_process unknown; LOCATED IN: endomembrane system; EXPRESSED IN: 11 plant structures; EXPRESSED DURING: 7 growth stages; CONTAINS InterPro DOMAIN/s: Butirosin biosynthesis, BtrG-like (InterPro:IPR013024), AIG2-like (InterPro:IPR009288); BEST Arabidopsis thaliana protein match is: aviru…	94.84	65.34	70.4	92.69	87.29	77.35	76.42	122.92	69.58	75.97	118.13	61.87	37.81	49.79	30.36	50.07	72.48	64.42	63.88	67.24	45.38	61.43	61.42	46.95	111.47	83.87	83.06
LOC_Os05g50500	0	0	1	0	0	0	1	AT2G42900.1	Plant basic secretory protein (BSP) family protein	secretory protein, putative, expressed	20.1	stress.biotic	very weakly similar to (98.6) AT2G42900 | Symbols: | FUNCTIONS IN: molecular_function unknown; INVOLVED IN: biological_process unknown; LOCATED IN: cellular_component unknown; EXPRESSED IN: 22 plant structures; EXPRESSED DURING: 13 growth stages; CONTAINS InterPro DOMAIN/s: Plant Basic Secretory Protein (InterPro:IPR007541); Has 25 Blast hits to 25 proteins in 11 species: Archae - 0; Bacteria - 0…	51.8	85.12	32.85	75.69	75.75	61.89	4.23	9.95	2.84	65.47	50.82	51.98	34.99	45.49	18.93	4.5	4.11	2.43	35.04	42.88	24.2	25.71	28.29	20.16	3.94	2.92	2.23
LOC_Os09g17329	0	0	0	1	0	0	1	AT3G44220.1	Late embryogenesis abundant (LEA) hydroxyproline-rich glycoprotein family	harpin-induced protein 1 domain containing protein, expressed	20.1	stress.biotic	weakly similar to ( 183) AT3G44220 | Symbols: | harpin-induced family protein / HIN1 family protein / harpin-responsive family protein | chr3:15928216-15929645 FORWARDHin1 protein|harpin-induced protein 1 domain containing protein, expressed	9.15	10.72	5.63	0.91	1.24	0.53	126.49	83.41	97.89	15.41	24.38	17.43	3.87	4.29	2.47	125.12	115.39	89.12	7.84	3.98	3.53	4.48	4.78	5.63	68.08	86.71	79.66
LOC_Os08g39140	0	0	0	1	0	0	1	AT3G07040.1	NB-ARC domain-containing disease resistance protein	NBS-LRR disease resistance protein, putative, expressed	20.1	stress.biotic	very weakly similar to (84.3) AT3G07040 | Symbols: RPM1, RPS3 | RPM1 (RESISTANCE TO P. SYRINGAE PV MACULICOLA 1); nucleotide binding / protein binding | chr3:2226244-2229024 REVERSE protein|NBS-LRR disease resistance protein, putative, expressed	82.65	55.54	64.05	104.58	14.41	89.99	9.76	148.82	60.24	57.6	74.87	59.43	25.65	133.56	17.95	97.12	96.84	14.46	12.1	39.09	30.28	115.22	117.96	21.49	15.1	65.6	74.3
LOC_Os05g44020	0	0	0	1	0	0	1	AT2G23510.1	spermidine disinapoyl acyltransferase	transferase family protein, putative, expressed	20.1	stress.biotic	weakly similar to ( 113) AT3G62160 | Symbols: | transferase family protein | chr3:23014333-23015808 REVERSETransferase protein|transferase family protein, putative, expressed	14.58	19.13	24.36	20.22	15.99	24.93	15.81	13.13	21.81	14.4	10.22	16.4	19.97	14.56	36.62	34.36	24.22	38.43	34.36	22.76	36.74	23.96	21.82	24.57	33.42	27.58	30.9
LOC_Os07g42750	0	0	0	1	0	0	1	AT3G46730.1	NB-ARC domain-containing disease resistance protein	NB-ARC domain containing protein, expressed	20.1	stress.biotic	weakly similar to ( 152) AT3G46730 | Symbols: | disease resistance protein (CC-NBS class), putative | chr3:17213069-17215612 REVERSE NB-ARC protein|NB-ARC domain containing protein, expressed	1.47	2.08	5.34	1.95	1.49	2.14	7.1	3.63	7.2	0.41	0.42	0.9	1.26	1.57	1.8	2.95	17.95	9.45	3.81	3.26	5.49	1.07	2.24	2.18	8.87	9.79	13.53
LOC_Os09g27580	0	0	0	0	0	1	1	AT5G17540.1	HXXXD-type acyl-transferase family protein	transferase family protein, putative, expressed	20.1	stress.biotic	moderately similar to ( 401) AT5G17540 | Symbols: | transferase family protein | chr5:5782061-5783682 REVERSEweakly similar to ( 108) HCBT2_DIACA Anthranilate N-benzoyltransferase protein 2 (EC 2.3.1.144) (Anthranilate N-hydroxycinnamoyl/benzoyltransferase 2) - Dianthus caryophyllus (Carnation) (Clove pink)Transferase protein|transferase family protein, putative, expressed	11.59	8.69	13.31	8.03	6.64	8.6	14.08	19.3	13.21	4.91	4.75	5.96	7.09	7.53	10.68	8.43	17.79	14.36	15.73	5.36	14.8	18.71	17.1	27.8	10.9	10.37	11.47
LOC_Os12g38170	0	0	1	0	0	0	1	AT2G28790.1	Pathogenesis-related thaumatin superfamily protein	osmotin, putative, expressed	20.2	stress.abiotic	weakly similar to ( 105) AT2G28790 | Symbols: | osmotin-like protein, putative | chr2:12354664-12355413 REVERSETHN protein|osmotin, putative, expressed	308.79	358.02	340.84	627.34	409.94	554.02	1544.72	1036.79	2704.17	333.38	233.52	273.41	914.18	1725.12	1404.35	1198.47	1294.33	1051.62	634.43	189.85	560.21	1206.47	2426.66	1579.15	1551.08	572.83	1361.56
LOC_Os06g40120	1	0	0	0	0	0	1	AT5G20150.1	SPX domain gene 1	SPX domain containing protein, putative, expressed	20.2	stress.abiotic	moderately similar to ( 271) AT5G20150 | Symbols: ATSPX1, SPX1 | SPX1 (SPX DOMAIN GENE 1) | chr5:6802429-6803367 FORWARD SPX COG5036 protein|SPX domain containing protein, putative, expressed	83.54	69.67	94.56	39.98	106.33	37.49	64	25.71	42.14	82.99	31.44	112.36	23.48	57.13	31.13	10.38	10.6	7.92	26.55	19.53	14.97	11.85	17.49	9.37	11.83	12.41	9.96
LOC_Os02g10780	1	0	0	0	0	0	1	AT5G20150.1	SPX domain gene 1	SPX domain containing protein, putative, expressed	20.2	stress.abiotic	moderately similar to ( 213) AT5G20150 | Symbols: ATSPX1, SPX1 | SPX1 (SPX DOMAIN GENE 1) | chr5:6802429-6803367 FORWARD SPX protein|SPX domain containing protein, putative, expressed	191.34	152.18	174.95	65.41	192.07	58.94	87.2	23.33	57.94	162.07	52.95	221.56	22.09	83.24	29.98	5.99	8.26	6.5	39.97	29.76	18.88	13.8	14.15	11.2	12.28	15.47	9.05
LOC_Os01g68480	1	0	1	0	1	0	3	AT5G16400.1	thioredoxin F2	thioredoxin, putative, expressed	21.1	redox.thioredoxin	weakly similar to ( 168) AT5G16400 | Symbols: TRXF2, ATF2 | ATF2; enzyme activator | chr5:5363905-5365249 REVERSEweakly similar to ( 167) TRXF_PEA Thioredoxin F-type, chloroplast precursor (TRX-F) - Pisum sativum (Garden pea) Thioredoxin TRX_family protein|thioredoxin, putative, expressed	384.9	404.02	378.2	490.79	407.27	545.63	292.9	275.95	429.09	369	288.68	393.78	234.41	244.06	311.3	108.26	161.62	224.69	361.45	375.96	421.5	346.12	306.43	279.95	285.24	272.49	308.45
LOC_Os07g48510	1	0	0	0	0	0	1	AT1G08570.1	atypical CYS HIS rich thioredoxin 4	thioredoxin, putative, expressed	21.1	redox.thioredoxin	weakly similar to ( 199) AT1G08570 | Symbols: ACHT4 | ACHT4 (ATYPICAL CYS HIS RICH THIOREDOXIN 4); oxidoreductase, acting on sulfur group of donors, disulfide as acceptor | chr1:2713604-2714312 FORWARD protein|thioredoxin, putative, expressed	2.06	1.57	0.63	2.31	2.21	1.49	18.27	9.86	12.25	2.13	1.37	1.49	3.16	5.13	2.26	60.11	29.77	44.4	1.63	1.32	1.27	4.95	7.17	7.7	24.63	29.97	18.4
LOC_Os07g08840	0	0	0	1	0	0	1	AT3G51030.1	thioredoxin H-type 1	thioredoxin, putative, expressed	21.1	redox.thioredoxin	very weakly similar to ( 100) AT3G51030 | Symbols: ATTRX1, ATTRX H1 | ATTRX1; oxidoreductase, acting on sulfur group of donors, disulfide as acceptor | chr3:18951123-18951955 REVERSEweakly similar to ( 139) TRXH_ORYSA Thioredoxin H-type (TRX-H) (Phloem sap 13 kDa protein 1) - Oryza sativa (Rice) protein|thioredoxin, putative, expressed	705.91	657.47	563.47	948.22	1079.25	786.05	1099.71	1436.27	1025.14	922.37	1249.55	824.06	641.21	1101.82	512.27	882.83	943.92	659.94	460.22	451.12	423.71	688.77	889.75	763.67	864.12	676.61	625.29
LOC_Os07g43730	0	0	0	1	0	0	1	AT5G39950.1	thioredoxin 2	thioredoxin, putative, expressed	21.1	redox.thioredoxin	protein|thioredoxin, putative, expressed	194.77	138.86	100.76	145.46	172.68	104.61	150.57	154.84	101.51	223.15	225.95	147.85	142.81	207.05	74.75	153.8	112.59	86.92	108.32	122.22	78.63	107.87	122.97	95.53	110.47	117	75.26
LOC_Os11g18770	0	0	0	1	0	0	1	AT2G41680.1	NADPH-dependent thioredoxin reductase C	bifunctional thioredoxin reductase/thioredoxin, putative, expressed	21.1	redox.thioredoxin	highly similar to ( 741) AT2G41680 | Symbols: NTRC | NTRC (NADPH-DEPENDENT THIOREDOXIN REDUCTASE C); thioredoxin-disulfide reductase | chr2:17376349-17379028 REVERSE TrxB PRK10262 AhpF TRX_NTR Pyr_redox_2 Lpd PRK11749 PRK12831 TRX_family gltD GltD protein|bifunctional thioredoxin reductase/thioredoxin, putative, expressed	5.32	7.33	14.44	7.65	6.56	10.44	7.77	5.28	7.66	3	4.73	6.02	8.73	5.01	12.42	5.87	13.13	11.41	13.14	10.61	14.72	6.72	8.38	10.44	9.15	11.2	12.31
LOC_Os05g42120	0	0	0	1	0	0	1	AT5G06690.1	WCRKC thioredoxin 1	thioredoxin, putative, expressed	21.1	redox.thioredoxin	weakly similar to ( 155) AT5G06690 | Symbols: WCRKC1 | WCRKC1 (WCRKC THIOREDOXIN 1) | chr5:2060852-2061956 REVERSE protein|thioredoxin, putative, expressed	10.21	13.32	7.71	13.22	12.91	9.98	5.05	14.85	4.78	18.76	19.39	12.89	7.75	6.91	5.13	7.44	7.39	5.07	6.62	5.96	6.31	12.94	8.7	12.33	13.11	6	7.55
LOC_Os09g15810	0	0	0	0	1	0	1	AT5G51010.1	Rubredoxin-like superfamily protein	rubredoxin family protein, putative, expressed	21.1	redox.thioredoxin	weakly similar to ( 154) AT5G51010 | Symbols: | rubredoxin family protein | chr5:20744615-20745344 FORWARD protein|rubredoxin family protein, putative, expressed	11.14	9.54	13.26	12.3	8.11	14.4	29.82	21.8	31.84	3.97	4.46	5.09	5.73	4.43	4.31	14.19	17.68	17.44	9.23	8.61	8.52	6.25	6.04	4.28	36.01	26.53	44.94
LOC_Os04g42930	0	1	0	1	0	0	2	AT5G40370.1	Glutaredoxin family protein	OsGrx_C2.2 - glutaredoxin subgroup I, expressed	21.4	redox.glutaredoxins	weakly similar to ( 147) AT5G40370 | Symbols: | glutaredoxin, putative | chr5:16147826-16148900 REVERSEweakly similar to ( 191) GLRX_ORYSA Glutaredoxin - Oryza sativa (Rice) GRX_GRXh_1_2_like GRX_family GrxC GRX_GRXb_1_3_like Glutaredoxin PRK10638 protein|OsGrx_C2.2 - glutaredoxin subgroup I, expressed	262.66	234.55	163.39	300.02	356.48	202.5	296.43	429.17	267.92	423.34	503.91	295.41	221.6	306.36	147.21	280.09	237.04	205.66	190.91	191.99	146.56	258.83	246.04	200.56	273.5	233.16	205
LOC_Os12g35330	0	0	1	0	0	0	1	AT2G47870.1	Thioredoxin superfamily protein	OsGrx_C12 - glutaredoxin subgroup III, expressed	21.4	redox.glutaredoxins	weakly similar to ( 128) AT2G47870 | Symbols: | glutaredoxin family protein | chr2:19603339-19603650 FORWARD GRX_GRXh_1_2_like protein|OsGrx_C12 - glutaredoxin subgroup III, expressed	0.3	6.84	0.28	0.35	0.32	0.05	5.12	6.61	5.83	21.82	0.83	14.26	8.58	2.62	4.83	5.7	1.24	4.98	2.84	0.9	3.48	6.38	7.56	7.92	5.55	1.2	1.6
LOC_Os02g02400	0	0	1	0	0	0	1	AT4G35090.1	catalase 2	catalase isozyme A, putative, expressed	21.6	redox.dismutases and catalases	highly similar to ( 749) AT1G20630 | Symbols: CAT1 | CAT1 (CATALASE 1); catalase | chr1:7146812-7149609 FORWARDhighly similar to ( 983) CATA1_ORYSA Catalase isozyme A (EC 1.11.1.6) (CAT-A) - Oryza sativa (Rice) catalase Catalase KatE katE protein|catalase isozyme A, putative, expressed	500.92	212.34	356.24	180.84	262.99	152.59	717.56	344.59	476.52	515.01	383.84	400.48	492.53	411.92	410.83	1219.61	687.89	552.47	364.46	313.14	238.62	230.9	328.79	305.57	658.23	914.97	461.43
LOC_Os11g25260	0	0	1	0	0	0	1	AT5G18280.2	apyrase 2	nucleoside-triphosphatase, putative, expressed	23.2	nucleotide metabolism.degradation	moderately similar to ( 379) AT5G18280 | Symbols: ATAPY2, APY2 | ATAPY2 (ARABIDOPSIS THALIANA APYRASE 2); ATPase/ nucleotide diphosphatase | chr5:6050799-6054875 REVERSEmoderately similar to ( 383) NTPA_PEA Nucleoside-triphosphatase (EC 3.6.1.15) (Nucleoside triphosphate phosphohydrolase) (NTPase) (Apyrase) - Pisum sativum (Garden pea) GDA1_CD39 COG5371 protein|nucleoside-triphosphatase, putative…	11.21	6.95	20.99	5.56	5.72	6.28	9.68	1.79	9.26	5.46	0.67	6.05	20.34	11.24	18.43	5.77	6.35	5.09	8.41	9.12	6.45	5.6	8	7.17	5.35	7.13	6.98
LOC_Os12g02980	1	0	0	0	0	0	1	AT5G18280.1	apyrase 2	nucleoside-triphosphatase, putative, expressed	23.2	nucleotide metabolism.degradation	moderately similar to ( 311) AT5G18280 | Symbols: ATAPY2, APY2 | ATAPY2 (ARABIDOPSIS THALIANA APYRASE 2); ATPase/ nucleotide diphosphatase | chr5:6050799-6054875 REVERSEmoderately similar to ( 329) APY_SOLTU Apyrase precursor (EC 3.6.1.5) (ATP-diphosphatase) (Adenosine diphosphatase) (ADPase) (ATP-diphosphohydrolase) - Solanum tuberosum (Potato) GDA1_CD39 COG5371 protein|nucleoside-triphosphatase…	92.05	159.63	74.7	133.98	109.34	144	358.32	292.18	242.66	152.05	46.26	115.87	143.29	284.54	143.35	137.24	58.84	67.02	100.54	104.92	73.31	190.21	230.9	236.54	117.79	58.23	77.91
LOC_Os05g33630	1	0	0	0	0	0	1	AT5G18860.1	inosine-uridine preferring nucleoside hydrolase family protein	inosine-uridine preferring nucleoside hydrolase family protein, putative, expressed	23.2	nucleotide metabolism.degradation	highly similar to ( 833) AT5G18860 | Symbols: | inosine-uridine preferring nucleoside hydrolase family protein | chr5:6291023-6295581 FORWARD nuc_hydro_TvIAG URH1 IU_nuc_hydro nuc_hydro_IU_UC_XIUA PRK10768 nuc_hydro nuc_hydro_CaPnhB protein|inosine-uridine preferring nucleoside hydrolase family protein, putative, expressed	84.68	135.15	75.27	145.14	127.73	99.15	332.23	214.41	389.92	95.56	160.08	89.08	95.32	179.95	114.58	146.6	189.06	111.15	83.63	88.49	82.83	120.69	224.06	158.04	180.51	106.82	130.83
LOC_Os08g37040	0	1	0	1	0	0	2	AT1G47480.1	alpha/beta-Hydrolases superfamily protein	gibberellin receptor GID1L2, putative, expressed	24	Biodegradation of Xenobiotics	moderately similar to ( 216) AT1G47480 | Symbols: | hydrolase | chr1:17417623-17419296 FORWARDweakly similar to ( 123) GID1_ORYSA Gibberellin receptor GID1 (EC 3.-.-.-) (Gibberellin-insensitive dwarf protein 1) (Protein GIBBERELLIN INSENSITIVE DWARF1) - Oryza sativa (Rice) Abhydrolase_3 Aes protein|gibberellin receptor GID1L2, putative, expressed	33.31	27.8	13.18	30.33	39.99	19.64	53.35	49.11	28.29	75.01	81.97	51.59	47.56	75.69	18.85	60.67	21.9	15.8	18.68	22.47	10.41	28.31	38.82	28.86	29.41	23.65	17.72
LOC_Os07g06880	1	0	0	0	0	0	1	AT5G06570.1	alpha/beta-Hydrolases superfamily protein	gibberellin receptor GID1L2, putative, expressed	24	Biodegradation of Xenobiotics	moderately similar to ( 253) AT5G06570 | Symbols: | hydrolase | chr5:2008075-2011013 REVERSEweakly similar to ( 137) GID1_ORYSA Gibberellin receptor GID1 (EC 3.-.-.-) (Gibberellin-insensitive dwarf protein 1) (Protein GIBBERELLIN INSENSITIVE DWARF1) - Oryza sativa (Rice) Abhydrolase_3 Aes protein|gibberellin receptor GID1L2, putative, expressed	2.79	4.6	0.97	4.55	5.84	3.46	4.6	4.48	2.5	4.06	8.79	2.1	4.68	3.28	3.91	31.7	17.01	15.47	3.59	2.33	2.46	7.24	6.21	6.54	12.87	4.09	6.38
LOC_Os08g37010	0	0	0	1	0	0	1	AT3G48700.1	carboxyesterase 13	gibberellin receptor GID1L2, putative, expressed	24	Biodegradation of Xenobiotics	moderately similar to ( 231) AT3G48700 | Symbols: ATCXE13 | ATCXE13 (ARABIDOPSIS THALIANA CARBOXYESTERASE 13); hydrolase | chr3:18038825-18039814 REVERSEweakly similar to ( 112) GID1_ORYSA Gibberellin receptor GID1 (EC 3.-.-.-) (Gibberellin-insensitive dwarf protein 1) (Protein GIBBERELLIN INSENSITIVE DWARF1) - Oryza sativa (Rice) Abhydrolase_3 Aes protein|gibberellin receptor GID1L2, putative, e…	26.21	28.94	56.66	36.63	26.12	46.13	10.11	7.26	21.8	17.03	16.46	20.12	45.88	22.08	58.46	13.07	25.3	25.14	48.16	40.33	57.89	32.33	32.87	28.97	25.49	29.26	29.31
LOC_Os01g51410	0	0	0	1	1	0	2	AT2G26080.1	glycine decarboxylase P-protein 2	glycine dehydrogenase, putative, expressed	25	C1-metabolism	nearly identical (1523) AT2G26080 | Symbols: AtGLDP2 | AtGLDP2 (Arabidopsis thaliana glycine decarboxylase P-protein 2); ATP binding / glycine dehydrogenase (decarboxylating) | chr2:11109330-11113786 REVERSEnearly identical (1521) GCSP_SOLTU Glycine dehydrogenase [decarboxylating], mitochondrial precursor (EC 1.4.4.2) (Glycine decarboxylase) (Glycine cleavage system P-protein) - Solanum tuberosum…	575.13	471.49	863.82	975.83	789.73	1210.1	227.43	168.59	290.3	402.45	327.01	415.32	583.35	477.35	911.92	125.35	254.53	238.36	669.83	679.36	885.06	625.12	718.8	688.48	292.84	412.05	370.71
LOC_Os06g40940	0	0	0	1	0	0	1	AT2G26080.1	glycine decarboxylase P-protein 2	glycine dehydrogenase, putative, expressed	25	C1-metabolism	nearly identical (1647) AT2G26080 | Symbols: AtGLDP2 | AtGLDP2 (Arabidopsis thaliana glycine decarboxylase P-protein 2); ATP binding / glycine dehydrogenase (decarboxylating) | chr2:11109330-11113786 REVERSEnearly identical (1641) GCSP_SOLTU Glycine dehydrogenase [decarboxylating], mitochondrial precursor (EC 1.4.4.2) (Glycine decarboxylase) (Glycine cleavage system P-protein) - Solanum tuberosum…	332.37	260.62	460.3	405.78	371.98	542.93	194.05	224.8	252.44	176.52	244.84	235.97	269.65	170.68	527.2	208.37	303.94	320.89	424.48	434.13	638.18	332.77	331.37	372.01	385.6	391.59	471.42
LOC_Os07g14890	0	0	0	1	0	0	1	AT1G50480.1	10-formyltetrahydrofolate synthetase	formate--tetrahydrofolate ligase, putative, expressed	25.2	C1-metabolism.formate-tetrahydrofolate ligase	nearly identical (1054) AT1G50480 | Symbols: THFS | THFS (10-FORMYLTETRAHYDROFOLATE SYNTHETASE); ATP binding / copper ion binding / formate-tetrahydrofolate ligase | chr1:18702064-18704687 FORWARDnearly identical (1051) FTHS_SPIOL Formate--tetrahydrofolate ligase (EC 6.3.4.3) (Formyltetrahydrofolate synthetase) (10-formyletrahydrofolate synthetase) (FHS) (FTHFS) - Spinacia oleracea (Spinach) FTHF…	20.75	27.33	15.98	18.14	17.89	18.92	17.76	18.45	16.98	15.25	4.63	13.24	9.7	9.4	13.3	19.92	11.2	14.47	22.51	25.72	20.56	15.81	13.11	17.37	14.53	17.95	16.05
LOC_Os09g07660	0	0	0	0	1	0	1	AT2G38660.1	Amino acid dehydrogenase family protein	bifunctional protein folD, putative, expressed	25.5	C1-metabolism.Methylenetetrahydrofolate dehydrogenase & Methenyltetrahydrofolate cyclohydrolase	moderately similar to ( 404) AT2G38660 | Symbols: | tetrahydrofolate dehydrogenase/cyclohydrolase, putative | chr2:16166392-16168194 FORWARD FolD PRK10792 THF_DHG_CYH_C THF_DHG_CYH protein|bifunctional protein folD, putative, expressed	48.33	46.51	85.69	85.8	67.01	105.21	23.29	17.06	33.49	36.26	31.07	49.29	41.1	33.02	69.44	14.87	30.64	37.3	48.24	63.7	76.47	51.87	51.65	54.96	46.51	48.98	61.97
LOC_Os03g28170	0	0	0	0	0	1	1	AT5G62980.1	Dihydroneopterin aldolase	dihydroneopterin aldolase, putative, expressed	25.9	C1-metabolism.dihydroneopterin aldolase	weakly similar to ( 149) AT5G62980 | Symbols: | dihydroneopterin aldolase, putative | chr5:25276384-25277083 FORWARDDHNA_DHNTPE FolB FolB protein|dihydroneopterin aldolase, putative, expressed	5.75	12.93	3.79	30.76	15.14	19.26	10.18	16.07	7.8	7.31	1.52	7.08	11.44	9.58	10.55	10.02	21.79	17.19	9.73	18.35	10.66	42.38	33.37	38.49	43.63	22.96	32.71
LOC_Os10g17260	0	0	1	1	0	1	3	AT5G07990.1	Cytochrome P450 superfamily protein	cytochrome P450, putative, expressed	26.1	misc.cytochrome P450	highly similar to ( 596) AT5G07990 | Symbols: TT7, CYP75B1, D501 | TT7 (TRANSPARENT TESTA 7); flavonoid 3'-monooxygenase/ oxygen binding | chr5:2560437-2562859 FORWARDhighly similar to ( 582) F3PH_PETHY Flavonoid 3'-monooxygenase (EC 1.14.13.21) (Flavonoid 3'-hydroxylase) (Cytochrome P450 75B2) - Petunia hybrida (Petunia) p450 CypX protein|cytochrome P450, putative, expressed	30.34	49.72	24.24	99.51	58.36	68.72	23.41	26.03	21.07	15.75	6.95	23.16	30.08	35.66	34.78	13.24	49.75	38.07	28.09	52.74	35.5	96.24	100.16	91.44	104.72	47.87	90.68
LOC_Os01g55950	0	1	0	1	0	0	2	AT4G37560.1	Acetamidase/Formamidase family protein	acetamidase, putative, expressed	26.1	misc.misc2	highly similar to ( 719) AT4G37560 | Symbols: | formamidase, putative / formamide amidohydrolase, putative | chr4:17646489-17648457 FORWARDFmdA_AmdA COG2421 protein|acetamidase, putative, expressed	81.84	56.18	94.31	53.38	43.67	68.52	84.08	46.22	92.61	34.75	23.33	50.66	83.42	42.74	70.69	74	83.42	91.22	80.71	71.78	90.8	57.72	70.46	66.64	72.71	85.86	95.96
LOC_Os01g12760	0	0	1	0	0	0	1	AT3G48280.1	cytochrome P450, family 71, subfamily A, polypeptide 25	cytochrome P450, putative, expressed	26.1	misc.cytochrome P450	moderately similar to ( 293) AT3G48280 | Symbols: CYP71A25 | CYP71A25; electron carrier/ heme binding / iron ion binding / monooxygenase/ oxygen binding | chr3:17879594-17881164 FORWARDmoderately similar to ( 289) C71A2_SOLME Cytochrome P450 71A2 (EC 1.14.-.-) (CYPLXXIA2) (P-450EG4) - Solanum melongena (Eggplant) (Aubergine) p450 CypX protein|cytochrome P450, putative, expressed	0.66	0.26	0.79	0.32	0.5	0.37	0.74	0.16	0.99	2.13	1.32	1.9	4.6	3.35	5.72	2.4	1.86	1.72	1.79	2.14	1.38	1.71	3.81	1.63	1.71	1.59	2.25
LOC_Os03g63310	0	0	1	0	0	0	1	AT3G26330.1	cytochrome P450, family 71, subfamily B, polypeptide 37	cytochrome P450 71E1, putative, expressed	26.1	misc.cytochrome P450	moderately similar to ( 378) AT3G26330 | Symbols: CYP71B37 | CYP71B37; electron carrier/ heme binding / iron ion binding / monooxygenase/ oxygen binding | chr3:9646873-9648536 REVERSEhighly similar to ( 510) C71E1_SORBI Cytochrome P450 71E1 (EC 1.14.13.68) (4-hydroxyphenylacetaldehyde oxime monooxygenase) - Sorghum bicolor (Sorghum) (Sorghum vulgare) p450 CypX protein|cytochrome P450 71E1, putati…	15.69	9.15	14.26	14.35	11.75	11.75	12.23	7.72	15.93	9.81	8.18	6.52	25.25	34.88	25.45	9.76	15.83	6.84	15.05	9.11	9.3	10.12	18.65	12.08	12.14	10.99	11.77
LOC_Os11g41710	1	0	0	0	0	0	1	AT3G26230.1	cytochrome P450, family 71, subfamily B, polypeptide 24	cytochrome P450, putative, expressed	26.1	misc.cytochrome P450	moderately similar to ( 285) AT1G13080 | Symbols: CYP71B2 | CYP71B2 (CYTOCHROME P450 71B2); electron carrier/ heme binding / iron ion binding / monooxygenase/ oxygen binding | chr1:4459493-4460807 FORWARDmoderately similar to ( 360) C71DA_SOYBN Cytochrome P450 71D10 (EC 1.14.-.-) - Glycine max (Soybean) p450 CypX protein|cytochrome P450, putative, expressed	158.43	219.26	127.69	199.4	173.59	131.06	213.05	184.6	200.6	142.82	311.32	127.49	126.61	283.93	118.2	103.98	147.09	72.87	143.73	103.42	96.7	112.71	195.7	108.38	101.06	73.04	79.15
LOC_Os03g25500	0	0	0	1	0	0	1	AT2G46950.1	cytochrome P450, family 709, subfamily B, polypeptide 2	cytochrome P450 72A1, putative, expressed	26.1	misc.cytochrome P450	weakly similar to ( 169) AT2G46950 | Symbols: CYP709B2 | CYP709B2; electron carrier/ heme binding / iron ion binding / monooxygenase/ oxygen binding | chr2:19289466-19291541 REVERSEvery weakly similar to (99.0) C72A1_CATRO Cytochrome P450 72A1 (EC 1.3.3.9) (CYPLXXII) (Secologanin synthase) (SLS) - Catharanthus roseus (Rosy periwinkle) (Madagascar periwinkle) protein|cytochrome P450 72A1, putative…	31.74	22.52	81.49	27.11	16.6	38.81	24.62	13.44	29.51	10.35	17.02	21.09	35.1	16.76	59.3	18.56	52.84	43.4	43.32	39.99	56.48	23.85	34.43	41.58	52.33	69.27	71.38
LOC_Os01g41810	0	0	0	1	0	0	1	AT3G14690.1	cytochrome P450, family 72, subfamily A, polypeptide 15	cytochrome P450 72A1, putative, expressed	26.1	misc.cytochrome P450	highly similar to ( 536) AT3G14690 | Symbols: CYP72A15 | CYP72A15; electron carrier/ heme binding / iron ion binding / monooxygenase/ oxygen binding | chr3:4937410-4939310 FORWARDhighly similar to ( 511) C72A1_CATRO Cytochrome P450 72A1 (EC 1.3.3.9) (CYPLXXII) (Secologanin synthase) (SLS) - Catharanthus roseus (Rosy periwinkle) (Madagascar periwinkle) p450 CypX protein|cytochrome P450 72A1, putat…	24.72	17.16	30.42	27.39	25.03	35.15	15.36	11.05	14.69	9.95	8.17	13.76	47.89	39.82	56.02	17.19	24.4	23.32	31.77	29.16	37.66	33.16	45.49	40.66	18.79	30.21	23.17
LOC_Os08g37444	0	0	0	1	0	0	1	AT4G37360.1	cytochrome P450, family 81, subfamily D, polypeptide 2	cytochrome P450, putative, expressed	26.1	misc.cytochrome P450	moderately similar to ( 320) AT4G37340 | Symbols: CYP81D3 | CYP81D3; electron carrier/ heme binding / iron ion binding / monooxygenase/ oxygen binding | chr4:17564953-17566706 REVERSEmoderately similar to ( 220) C82A2_SOYBN Cytochrome P450 82A2 (EC 1.14.-.-) (P450 CP4) - Glycine max (Soybean) p450 CypX protein|cytochrome P450, putative, expressed	41.53	45.74	74.77	48.31	40.37	56.89	39.66	38.65	29.93	22.31	26.37	31.77	64.53	41.11	50.79	20.91	30.94	26.86	50.15	44.17	61.89	43.19	45.26	53.26	35.7	28.71	36.34
LOC_Os04g21350	0	0	0	0	0	1	1	AT3G50660.1	Cytochrome P450 superfamily protein	cytochrome P450, putative, expressed	26.1	misc.cytochrome P450	highly similar to ( 683) AT3G50660 | Symbols: DWF4, CYP90B1, CLM, SNP2, SAV1 | DWF4 (DWARF 4); steroid 22-alpha hydroxylase | chr3:18814262-18817168 REVERSEmoderately similar to ( 387) C724B_ORYSA Cytochrome P450 724B1 (EC 1.14.-.-) (OsDWARF11) (Dwarf protein 11) - Oryza sativa (Rice) p450 CypX protein|cytochrome P450, putative, expressed	74.44	103	73.11	139.92	232.14	101.89	336.8	288.56	271.28	105.2	102.13	109.76	102.87	58.85	102.46	508.32	230.3	449.94	76.29	127.38	56.1	206.14	315.01	214.32	609.25	343.9	659.88
LOC_Os11g02520	0	0	0	0	0	1	1	AT5G06900.1	cytochrome P450, family 93, subfamily D, polypeptide 1	cytochrome P450, putative, expressed	26.1	misc.cytochrome P450	moderately similar to ( 321) AT5G06900 | Symbols: CYP93D1 | CYP93D1; electron carrier/ heme binding / iron ion binding / monooxygenase/ oxygen binding | chr5:2136160-2137925 REVERSEmoderately similar to ( 397) C93A1_SOYBN Cytochrome P450 93A1 (EC 1.14.-.-) - Glycine max (Soybean) p450 CypX protein|cytochrome P450, putative, expressed	9.6	21.32	6.98	29.7	15.57	23.53	8.15	14.16	10.37	10	11.81	7.97	17.26	20.72	9.96	5.7	5.7	4.44	18.47	10.43	12.83	45.72	50.21	40.96	7.05	4.84	3.32
LOC_Os04g59150	0	1	0	1	0	0	2	AT1G71695.1	Peroxidase superfamily protein	peroxidase precursor, putative, expressed	26.12	misc.peroxidases	moderately similar to ( 263) AT1G71695 | Symbols: | peroxidase 12 (PER12) (P12) (PRXR6) | chr1:26964359-26966557 FORWARDweakly similar to ( 184) PER1_ARAHY Cationic peroxidase 1 precursor (EC 1.11.1.7) (PNPC1) - Arachis hypogaea (Peanut)secretory_peroxidase plant_peroxidase peroxidase protein|peroxidase precursor, putative, expressed	17	24.63	10.95	2.52	8.61	2.1	8.69	6.85	6.08	36.78	62.54	32.68	9.89	6.97	5.4	10.04	10.36	4.75	8.52	8.48	7.61	5.83	8.74	5.27	4.88	4.56	5.15
LOC_Os07g48020	0	1	0	0	0	0	1	AT5G05340.1	Peroxidase superfamily protein	peroxidase precursor, putative, expressed	26.12	misc.peroxidases	moderately similar to ( 333) AT5G05340 | Symbols: | peroxidase, putative | chr5:1579142-1580819 REVERSEmoderately similar to ( 447) PER2_ORYSA Peroxidase 2 precursor (EC 1.11.1.7) - Oryza sativa (Rice)secretory_peroxidase plant_peroxidase peroxidase protein|peroxidase precursor, putative, expressed	62.17	14.54	79.76	8.61	6.23	6.79	2.14	0.3	1.86	0.13	1.45	0.3	8.21	25.1	15.04	0.56	1.6	0.21	4.43	1.05	19.36	1.02	13.97	3.58	0.21	1.05	0.9
LOC_Os08g41880	0	1	0	1	0	0	2	AT5G50400.1	purple acid phosphatase 27	nucleotide pyrophosphatase/phosphodiesterase, putative, expressed	26.13	misc.acid and other phosphatases	highly similar to ( 837) AT5G50400 | Symbols: ATPAP27, PAP27 | PAP27 (PURPLE ACID PHOSPHATASE 27); acid phosphatase/ protein serine/threonine phosphatase | chr5:20523575-20526231 REVERSEhighly similar to ( 675) NPP_HORVU Nucleotide pyrophosphatase/phosphodiesterase (EC 3.-.-.-) (Fragments) - Hordeum vulgare (Barley) protein|nucleotide pyrophosphatase/phosphodiesterase, putative, expressed	15.27	18.62	12.75	29.76	14.58	15.98	43.28	27.53	105.08	6.71	4.23	5.09	19.89	71.37	27.39	6.57	17.86	10.65	14.84	12.36	20.22	33.18	82.59	52.88	87.9	11.09	26.45
LOC_Os05g10310	0	0	1	0	0	1	2	AT4G25150.1	HAD superfamily, subfamily IIIB acid phosphatase	acid phosphatase, putative, expressed	26.13	misc.acid and other phosphatases	very weakly similar to (93.6) AT4G25150 | Symbols: | acid phosphatase, putative | chr4:12901736-12902882 REVERSEAcid_phosphat_B protein|acid phosphatase, putative, expressed	4.75	18.3	5.09	23.14	13.47	21.76	36.56	49.6	51.8	9.62	1.58	6.43	46.51	61.98	66.02	40.98	32.71	29.01	36.84	8.64	22.33	82.35	116.87	110.55	34.8	7.35	41.43
LOC_Os01g52230	1	0	0	0	0	0	1	AT1G73010.1	phosphate starvation-induced gene 2	phosphoethanolamine/phosphocholine phosphatase, putative, expressed	26.13	misc.acid and other phosphatases	moderately similar to ( 309) AT1G73010 | Symbols: | phosphatase | chr1:27464780-27466180 REVERSE Put_Phosphatase protein|phosphoethanolamine/phosphocholine phosphatase, putative, expressed	794.55	755.68	761.72	304.95	758.41	236.34	228.98	102.52	102.19	487.58	291.86	621.34	128.33	517.47	178.28	12.22	11.04	5.59	235.85	189.73	144.64	65.5	90.05	59.74	19.93	12.52	14.61
LOC_Os01g56880	1	0	0	0	0	0	1	AT2G16430.2	purple acid phosphatase 10	purple acid phosphatase precursor, putative, expressed	26.13	misc.acid and other phosphatases	highly similar to ( 581) AT2G16430 | Symbols: PAP10, ATPAP10 | PAP10 (PURPLE ACID PHOSPHATASE 10); acid phosphatase/ protein serine/threonine phosphatase | chr2:7120502-7122772 REVERSEhighly similar to ( 566) PPAF_SOYBN Purple acid phosphatase precursor (EC 3.1.3.2) (Manganese(II) purple acid phosphatase) - Glycine max (Soybean) Metallophos protein|purple acid phosphatase precursor, putative, exp…	20.11	27.18	19.84	16.43	27.61	12.95	36.95	19.75	20.99	10.52	10.23	10.63	7.32	13.63	6.91	9.08	11.35	7.61	10.2	9.7	7.53	5.42	8.16	5.75	10.07	10.32	8.17
LOC_Os08g24400	0	0	0	1	0	0	1	AT1G19715.3	Mannose-binding lectin superfamily protein	jacalin-like lectin domain containing protein, expressed	26.16	misc.myrosinases-lectin-jacalin	moderately similar to ( 450) AT1G19715 | Symbols: | jacalin lectin family protein | chr1:6816934-6819244 REVERSEJacalin protein|jacalin-like lectin domain containing protein, expressed	1.36	2.94	10.44	4.16	2.89	6.4	2.6	1.49	3.56	0.6	0.83	1.24	4.41	2.12	10.9	1.74	8.39	2.61	6.65	4.11	9.08	3.46	5.37	7.06	3.14	3.43	5.28
LOC_Os02g57660	0	0	0	1	0	0	1	AT1G10290.1	dynamin-like protein 6	dynamin-2B, putative, expressed	26.17	misc.dynamin	very weakly similar to (86.7) AT1G10290 | Symbols: ADL6, DRP2A | ADL6 (DYNAMIN-LIKE PROTEIN 6); GTPase | chr1:3370774-3377120 FORWARD protein|dynamin-2B, putative, expressed	39.72	26.7	50.01	46.18	37.03	58	38.95	30.39	43.24	26.77	31.53	35.75	34.27	26.55	48.41	27.75	44.56	42.79	53.71	51.08	72.32	36.93	38.3	31.39	41.08	30.54	55.75
LOC_Os04g28420	0	0	0	1	0	0	1	AT2G15780.1	Cupredoxin superfamily protein	plastocyanin-like domain containing protein, putative, expressed	26.19	misc.plastocyanin-like	weakly similar to ( 126) AT2G15780 | Symbols: | glycine-rich protein | chr2:6873666-6874701 REVERSE protein|plastocyanin-like domain containing protein, putative, expressed	4.57	3.23	3.06	25.46	25.56	11.77	6.16	23.18	8.32	5.6	6.51	8.27	41.56	44.24	19.74	31.71	26.09	5.18	1.97	1.25	1.13	20.89	24.41	20.05	9.71	3.13	4.92
LOC_Os06g18670	0	1	0	1	0	0	2	AT3G16520.3	UDP-glucosyl transferase 88A1	anthocyanidin 3-O-glucosyltransferase, putative, expressed	26.2	misc.UDP glucosyl and glucoronyl transferases	weakly similar to ( 173) AT3G16520 | Symbols: UGT88A1 | UDP-glucoronosyl/UDP-glucosyl transferase family protein | chr3:5618847-5620833 REVERSEweakly similar to ( 111) ZOX_PHAVU Zeatin O-xylosyltransferase (EC 2.4.2.40) (Zeatin O-beta-D-xylosyltransferase) - Phaseolus vulgaris (Kidney bean) (French bean) protein|anthocyanidin 3-O-glucosyltransferase, putative, expressed	101.37	96.2	75.4	161.15	110.41	99.58	136.78	160.29	135.49	43.25	16.85	52.43	89.72	161.28	100.27	111.34	178.13	121.74	82.04	57.85	84.71	167.33	155.83	188.65	225.45	127.09	211.08
LOC_Os07g32630	0	0	0	0	1	1	2	AT3G21790.1	UDP-Glycosyltransferase superfamily protein	UDP-glucoronosyl and UDP-glucosyl transferase domain containing protein, expressed	26.2	misc.UDP glucosyl and glucoronyl transferases	moderately similar to ( 249) AT3G21790 | Symbols: | UDP-glucoronosyl/UDP-glucosyl transferase family protein | chr3:7676927-7678414 REVERSEweakly similar to ( 145) ZOX_PHAVU Zeatin O-xylosyltransferase (EC 2.4.2.40) (Zeatin O-beta-D-xylosyltransferase) - Phaseolus vulgaris (Kidney bean) (French bean) UDPGT protein|UDP-glucoronosyl and UDP-glucosyl transferase domain containing protein, expressed	17.29	28.13	13.16	36.21	24.33	25.36	8.13	9.78	6.4	21.8	16.6	22.83	14.25	15.61	13.53	5.09	12.99	12.58	16.86	28.18	15.35	38.05	37.83	31.29	37.74	17.16	28.62
LOC_Os01g08440	0	0	1	0	0	0	1	AT4G15550.1	indole-3-acetate beta-D-glucosyltransferase	UDP-glucoronosyl and UDP-glucosyl transferase domain containing protein, expressed	26.2	misc.UDP glucosyl and glucoronyl transferases	moderately similar to ( 266) AT4G15550 | Symbols: IAGLU | IAGLU (INDOLE-3-ACETATE BETA-D-GLUCOSYLTRANSFERASE); UDP-glycosyltransferase/ transferase, transferring glycosyl groups | chr4:8877877-8879301 REVERSEweakly similar to ( 177) IAAG_MAIZE Indole-3-acetate beta-glucosyltransferase (EC 2.4.1.121) (IAA-Glu synthetase) ((Uridine 5'-diphosphate-glucose:indol-3-ylacetyl)-beta-D-glucosyl transferas…	167.44	85.7	115.77	118.09	128.76	127.3	13.37	10	9.52	99.57	121.44	89.96	61.74	63.41	46.52	11.57	21.21	13.33	83.87	116.19	84.58	41.09	50.03	33.99	28.12	40.21	20.89
LOC_Os07g43960	0	0	0	1	0	0	1	AT3G16520.3	UDP-glucosyl transferase 88A1	anthocyanidin 5,3-O-glucosyltransferase, putative, expressed	26.2	misc.UDP glucosyl and glucoronyl transferases	moderately similar to ( 278) AT3G16520 | Symbols: UGT88A1 | UDP-glucoronosyl/UDP-glucosyl transferase family protein | chr3:5618847-5620833 REVERSEweakly similar to ( 137) ZOX_PHAVU Zeatin O-xylosyltransferase (EC 2.4.2.40) (Zeatin O-beta-D-xylosyltransferase) - Phaseolus vulgaris (Kidney bean) (French bean) UDPGT protein|anthocyanidin 5,3-O-glucosyltransferase, putative, expressed	7.23	6.58	4.01	8.26	11.1	7.43	5.34	8.34	5.69	9.16	16.07	8.48	8.61	19.37	7.23	8.56	5.85	4.02	3.2	3.63	2.15	7.34	7.26	7.46	5.9	5.63	3.85
LOC_Os08g16820	0	0	0	1	0	0	1	AT3G62720.1	xylosyltransferase 1	glycosyltransferase, putative, expressed	26.2	misc.UDP glucosyl and glucoronyl transferases	highly similar to ( 643) AT4G02500 | Symbols: ATXT2, XXT2, XT2 | XT2 (UDP-XYLOSYLTRANSFERASE 2); UDP-xylosyltransferase/ transferase/ transferase, transferring glycosyl groups / xyloglucan 6-xylosyltransferase | chr4:1101638-1103345 FORWARD Glyco_transf_34 protein|glycosyltransferase, putative, expressed	43.09	59.47	23.88	54.82	52.94	37.92	16.07	15.03	10.2	60.12	60.13	49.27	37.39	52.94	21.05	21.17	13.57	8.73	26.57	33.42	22.18	28.64	34.56	24.6	15.58	15.06	8.99
LOC_Os06g12460	0	0	0	0	0	1	1	AT1G01420.1	UDP-glucosyl transferase 72B3	UDP-glucoronosyl and UDP-glucosyl transferase domain containing protein, expressed	26.2	misc.UDP glucosyl and glucoronyl transferases	weakly similar to ( 165) AT4G01070 | Symbols: GT72B1, UGT72B1 | GT72B1; UDP-glucosyltransferase/ UDP-glycosyltransferase/ transferase, transferring glycosyl groups | chr4:461858-463300 REVERSEweakly similar to ( 118) CZOG2_MAIZE Cis-zeatin O-glucosyltransferase 2 (EC 2.4.1.215) (cisZOG2) - Zea mays (Maize) UDPGT protein|UDP-glucoronosyl and UDP-glucosyl transferase domain containing protein, expr…	1.07	6.74	2.66	3.77	2.33	3.12	4.98	7.67	11.51	2.02	1.12	1.68	3.91	4.68	13.45	1.42	3.44	2	8.31	1.27	8.64	19	14.29	26.57	3.99	0.67	2.66
LOC_Os03g01300	0	1	0	1	0	0	2	AT4G12470.1	azelaic acid induced 1	LTPL114 - Protease inhibitor/seed storage/LTP family protein precursor, expressed	26.21	misc.protease inhibitor/seed storage/lipid transfer protein (LTP) family protein	very weakly similar to (88.2) AT4G12500 | Symbols: | protease inhibitor/seed storage/lipid transfer protein (LTP) family protein | chr4:7414369-7414902 REVERSEvery weakly similar to (90.5) CCDP_MAIZE Cortical cell-delineating protein precursor (Root-specific protein ZRP3) - Zea mays (Maize)HPS_like protein|LTPL114 - Protease inhibitor/seed storage/LTP family protein precursor, expressed	19.62	97.03	58.8	46.76	40.53	38.39	43.17	19.75	23.48	3.81	4.09	9.48	35.07	81.96	73.51	8.63	65.54	6.16	107.38	54.04	92.45	37.71	82.33	75.41	32.23	19.07	16.6
LOC_Os06g04240	0	0	0	0	0	1	1	AT5G05960.1	Bifunctional inhibitor/lipid-transfer protein/seed storage 2S albumin superfamily protein	LTPL101 - Protease inhibitor/seed storage/LTP family protein precursor, expressed	26.21	misc.protease inhibitor/seed storage/lipid transfer protein (LTP) family protein	weakly similar to ( 109) AT5G05960 | Symbols: | protease inhibitor/seed storage/lipid transfer protein (LTP) family protein | chr5:1790256-1790694 FORWARD protein|LTPL101 - Protease inhibitor/seed storage/LTP family protein precursor, expressed	4.33	1.21	7.14	2.5	1.18	1.72	10.37	138.73	12.49	0.16	2.42	0.57	0.91	3.81	2.12	0.11	0.71	0	5.08	2.7	1.51	8.36	8.17	15.9	2.69	0.19	0.08
LOC_Os11g07930	0	1	0	0	0	0	1	AT4G23430.2	NAD(P)-binding Rossmann-fold superfamily protein	oxidoreductase, short chain dehydrogenase/reductase family domain containing family, expressed	26.22	misc.short chain dehydrogenase/reductase (SDR)	moderately similar to ( 351) AT4G23430 | Symbols: | short-chain dehydrogenase/reductase (SDR) family protein | chr4:12229171-12231493 FORWARDweakly similar to ( 102) POR_PEA Protochlorophyllide reductase, chloroplast precursor (EC 1.3.1.33) (PCR) (NADPH-protochlorophyllide oxidoreductase) (POR) - Pisum sativum (Garden pea) PRK06196 PRK06197 PRK05854 PRK07453 FabG COG4221 DltE fabG fabG protein|ox…	11.37	11.6	18.3	21.43	11.06	25.79	7.23	6.67	10.14	2.43	3.21	5.09	4.49	6.24	8.58	4.59	7.22	7.69	6.43	8.01	8.74	9.02	8.47	9.7	6.61	6.81	9.53
LOC_Os06g03830	0	0	1	0	0	0	1	AT4G24050.1	NAD(P)-binding Rossmann-fold superfamily protein	retinol dehydrogenase, putative, expressed	26.22	misc.short chain dehydrogenase/reductase (SDR)	moderately similar to ( 231) AT4G24050 | Symbols: | short-chain dehydrogenase/reductase (SDR) family protein | chr4:12497287-12499661 FORWARD PRK06197 PRK06196 PRK07453 PRK05854 fabG DltE FabG fabG PRK12826 fabG protein|retinol dehydrogenase, putative, expressed	15.31	11.26	13.46	2.22	4.65	1.97	11.45	7.76	11.87	7.7	6.95	6.1	15.49	16.78	8.07	20.37	22.98	18.87	13.65	9.82	7.41	5.17	9.97	4.92	9.02	22.85	8.2
LOC_Os06g08600	0	0	1	0	0	0	1	AT4G13180.1	NAD(P)-binding Rossmann-fold superfamily protein	versicolorin reductase, putative, expressed	26.22	misc.short chain dehydrogenase/reductase (SDR)	moderately similar to ( 223) AT4G13180 | Symbols: | short-chain dehydrogenase/reductase (SDR) family protein | chr4:7657373-7658164 REVERSEweakly similar to ( 183) SDR1_PICAB Short-chain type dehydrogenase/reductase (EC 1.-.-.-) - Picea abies (Norway spruce) (Picea excelsa) fabG PRK12939 PRK12937 fabG fabG FabG PRK12826 PRK12829 PRK12748 PRK12744 PRK08324 PRK06123 PRK06841 PRK08063 PRK06484 PRK07…	0.07	1.83	0.54	0.27	0.37	0.16	3.13	2.98	4.8	5.12	1.81	3.09	5.69	1.18	6.56	3.17	3.32	7.39	1.18	2.22	2.63	5.28	11.11	4.16	6.81	2.83	7.94
LOC_Os10g39150	0	0	0	0	0	1	1	AT1G67730.1	beta-ketoacyl reductase 1	oxidoreductase, short chain dehydrogenase/reductase family, putative, expressed	26.22	misc.short chain dehydrogenase/reductase (SDR)	weakly similar to ( 178) AT1G67730 | Symbols: YBR159, KCR1 | YBR159; ketoreductase/ oxidoreductase | chr1:25391676-25393365 FORWARD DltE COG4221 PRK05650 fabG fabG fabG PRK12939 PRK09072 fabG FabG PRK07454 PRK07479 PRK12429 protein|oxidoreductase, short chain dehydrogenase/reductase family, putative, expressed	11.87	26	6.4	10.11	9.09	10.55	30.69	87.75	28.02	31.59	7.53	21.21	14.54	14.64	13.5	53.16	14.44	23.65	26.82	18.59	18.99	40.82	22.18	32.19	30.7	18	34.02
LOC_Os03g64350	1	0	0	0	0	0	1	AT1G17850.1	Rhodanese/Cell cycle control phosphatase superfamily protein	rhodanese-like domain containing protein, putative, expressed	26.23	misc.rhodanese	moderately similar to ( 360) AT1G17850 | Symbols: | FUNCTIONS IN: molecular_function unknown; INVOLVED IN: biological_process unknown; LOCATED IN: chloroplast; EXPRESSED IN: 22 plant structures; EXPRESSED DURING: 13 growth stages; CONTAINS InterPro DOMAIN/s: Rhodanese-like (InterPro:IPR001763); BEST Arabidopsis thaliana protein match is: rhodanese-like domain-containing protein (TAIR:AT2G40760.1)…	18.2	17.9	27.65	10.19	13.7	23.1	9.08	7.9	12.63	6.35	13.94	21.01	21.7	13.55	28.28	24.64	24.76	35.59	14.79	12.61	29.76	15.72	24.1	30.61	28.89	29.19	44.39
LOC_Os01g07880	0	0	0	1	0	0	1	AT3G59780.1	Rhodanese/Cell cycle control phosphatase superfamily protein	rhodanese-like domain containing protein, putative, expressed	26.23	misc.rhodanese	moderately similar to ( 360) AT3G59780 | Symbols: | FUNCTIONS IN: molecular_function unknown; INVOLVED IN: biological_process unknown; LOCATED IN: nucleus, chloroplast; EXPRESSED IN: guard cell; BEST Arabidopsis thaliana protein match is: CaS (Calcium sensing receptor) (TAIR:AT5G23060.1); Has 1338 Blast hits to 316 proteins in 95 species: Archae - 0; Bacteria - 274; Metazoa - 264; Fungi - 88; Pla…	71.62	54.1	52.48	49.29	60.3	45.75	27.45	30.09	28.05	86.26	89.88	71.91	38.81	46.02	27.07	20.92	19.87	17.69	35.52	44.99	34.07	44.84	36.61	37.24	27.98	21.04	23.77
LOC_Os02g16680	0	0	0	1	0	0	1	AT1G24040.1	Acyl-CoA N-acyltransferases (NAT) superfamily protein	acetyltransferase, GNAT family, putative, expressed	26.24	misc.GCN5-related N-acetyltransferase	weakly similar to ( 167) AT1G24040 | Symbols: | GCN5-related N-acetyltransferase (GNAT) family protein | chr1:8505794-8506753 REVERSE protein|acetyltransferase, GNAT family, putative, expressed	55.83	31.31	31.02	31.84	49.65	24.9	17.46	15.69	12.62	52.42	58.74	42.91	35.07	43.09	18.93	20.55	14.88	9.43	20.64	27.79	15.74	17.75	21.16	16.4	14.55	14.05	9.81
LOC_Os10g25430	0	0	0	1	0	0	1	AT1G07010.1	Calcineurin-like metallo-phosphoesterase superfamily protein	Ser/Thr protein phosphatase family protein, putative, expressed	26.27	misc.calcineurin-like phosphoesterase family protein	moderately similar to ( 381) AT1G07010 | Symbols: | calcineurin-like phosphoesterase family protein | chr1:2152949-2154968 FORWARD protein|Ser/Thr protein phosphatase family protein, putative, expressed	9.13	12.27	30.09	24.87	11.42	31.13	5.25	3.2	8.14	4.76	2.67	11.89	13.43	6.44	23.31	4.49	13.58	15.23	21.98	28.67	34.58	14.16	14.62	14.79	21.65	20.43	29.47
LOC_Os05g11950	0	1	0	1	0	0	2	AT1G28580.2	GDSL-like Lipase/Acylhydrolase superfamily protein	GDSL-like lipase/acylhydrolase, putative, expressed	26.28	misc.GDSL-motif lipase	moderately similar to ( 241) AT1G28600 | Symbols: | lipase, putative | chr1:10051604-10053073 REVERSEweakly similar to ( 102) EST_HEVBR Esterase precursor (EC 3.1.1.-) (Early nodule-specific protein homolog) (Latex allergen Hev b 13) - Hevea brasiliensis (Para rubber tree)SGNH_plant_lipase_like fatty_acyltransferase_like protein|GDSL-like lipase/acylhydrolase, putative, expressed	9.41	9.75	5.88	9.24	11.99	7.51	19.96	19.11	10.19	20.1	33.73	16.15	10.61	9.49	5.57	16.45	8.04	5.72	7.37	10.36	6.09	13.53	11.22	11.7	12.59	11.43	8.37
LOC_Os06g06290	0	0	0	1	0	0	1	AT5G45910.1	GDSL-like Lipase/Acylhydrolase superfamily protein	GDSL-like lipase/acylhydrolase, putative, expressed	26.28	misc.GDSL-motif lipase	moderately similar to ( 259) AT5G45910 | Symbols: | GDSL-motif lipase/hydrolase family protein | chr5:18620420-18622264 REVERSEweakly similar to ( 141) EST_HEVBR Esterase precursor (EC 3.1.1.-) (Early nodule-specific protein homolog) (Latex allergen Hev b 13) - Hevea brasiliensis (Para rubber tree)SGNH_plant_lipase_like fatty_acyltransferase_like protein|GDSL-like lipase/acylhydrolase, putative, …	151.33	191.81	112.42	81.63	117.5	67.3	94.24	76.22	77.43	252.97	251.38	220.86	159.7	95.07	60.47	89.38	121.61	74.73	139.82	108.91	71.86	90.57	95.7	66.34	74.84	126.74	69.33
LOC_Os03g45710	0	0	1	0	0	0	1	AT4G14890.1	2Fe-2S ferredoxin-like superfamily protein	2Fe-2S iron-sulfur cluster binding domain containing protein, expressed	26.3	misc. other Ferredoxins and Rieske domain	weakly similar to ( 129) AT4G14890 | Symbols: | ferredoxin family protein | chr4:8520887-8521351 FORWARDPRK07609 petF protein|2Fe-2S iron-sulfur cluster binding domain containing protein, expressed	59.26	40.7	33.1	27.11	32.14	24.79	74.85	112.27	76.67	50.23	54.57	47.37	68.07	63.62	47.91	112.43	76.77	92.97	51.44	52.73	39.29	59.89	52.98	50.92	85.74	89.42	84.65
LOC_Os06g21570	0	0	0	1	0	0	1	AT5G44640.1	beta glucosidase 13	Os6bglu24 - beta-glucosidase homologue, similar to G. max isohydroxyurate hydrolase, expressed	26.3	misc.gluco-, galacto- and mannosidases	highly similar to ( 529) AT2G44480 | Symbols: BGLU17 | BGLU17 (BETA GLUCOSIDASE 17); catalytic/ cation binding / hydrolase, hydrolyzing O-glycosyl compounds | chr2:18360476-18363001 FORWARDmoderately similar to ( 445) BGLC_MAIZE Beta-glucosidase, chloroplast precursor (EC 3.2.1.21) (Gentiobiase) (Cellobiase) (Beta-D-glucoside glucohydrolase) - Zea mays (Maize) Glyco_hydro_1 BglB celA PRK09852 arb…	1.13	3.66	7.04	2.98	3.13	3.58	2.48	1.93	3.15	0.39	0.32	0.46	1	0.31	3.37	0.55	5.13	0.92	4.87	4.69	8.31	1.27	1.65	2.08	2.12	1.4	2.15
LOC_Os11g45710	0	0	0	1	0	0	1	AT3G06510.1	Glycosyl hydrolase superfamily protein	Os11bglu36 SFR2 homologue, expressed	26.3	misc.gluco-, galacto- and mannosidases	highly similar to ( 768) AT3G06510 | Symbols: SFR2 | SFR2 (SENSITIVE TO FREEZING 2); beta-glucosidase/ hydrolase, hydrolyzing O-glycosyl compounds | chr3:2016450-2019533 FORWARDweakly similar to ( 114) BGLC_MAIZE Beta-glucosidase, chloroplast precursor (EC 3.2.1.21) (Gentiobiase) (Cellobiase) (Beta-D-glucoside glucohydrolase) - Zea mays (Maize) BglB Glyco_hydro_1 PRK09852 celA protein|Os11bglu36 …	9.13	15.77	31.24	20.26	11.59	33.63	4.2	4.77	5.77	8.78	9.46	11.65	31.62	13.04	62.36	5.77	9.92	8.77	32.88	23.51	44.09	33.17	32.86	44.88	8.26	8.69	11.72
LOC_Os04g09604	0	0	1	1	0	0	2	AT1G77520.1	O-methyltransferase family protein	O-methyltransferase, putative, expressed	26.6	misc.O-methyl transferases	moderately similar to ( 228) AT1G21100 | Symbols: | O-methyltransferase, putative | chr1:7386991-7388318 REVERSEmoderately similar to ( 260) COMT1_MAIZE Caffeic acid 3-O-methyltransferase (EC 2.1.1.68) (S-adenosysl-L-methionine:caffeic acid 3-O-methyltransferase) (COMT) (CAOMT) - Zea mays (Maize) Methyltransf_2 protein|O-methyltransferase, putative, expressed	50.67	25.58	38.38	24.92	37.37	24.5	40.75	42.76	43.96	64.19	73.37	65.78	47.76	71.36	49.17	94.7	57.76	68.53	30.11	35.61	29.65	33.68	59.09	36.9	55.94	68.33	58.18
LOC_Os04g40040	0	1	0	1	0	0	2	AT2G42490.1	Copper amine oxidase family protein	copper methylamine oxidase precursor, putative, expressed	26.7	misc.oxidases - copper, flavone etc.	nearly identical (1241) AT2G42490 | Symbols: | copper amine oxidase, putative | chr2:17691600-17695526 REVERSEmoderately similar to ( 231) AMO_PEA Amine oxidase [copper-containing] precursor (EC 1.4.3.6) - Pisum sativum (Garden pea) tynA TynA Cu_amine_oxid Cu_amine_oxidN3 protein|copper methylamine oxidase precursor, putative, expressed	63.73	35.95	45.7	45.03	59.61	31.94	48.79	42.54	33.44	90.19	118.97	76.35	74.11	64.34	38.88	68.13	40.77	37.58	44.36	47.84	29.82	52.26	59.49	45.27	40.89	55.48	35.58
LOC_Os03g05840	0	1	0	0	0	0	1	AT4G38540.1	FAD/NAD(P)-binding oxidoreductase family protein	FAD dependent oxidoreductase domain containing protein, expressed	26.7	misc.oxidases - copper, flavone etc.	weakly similar to ( 157) AT4G38540 | Symbols: | monooxygenase, putative (MO2) | chr4:18023187-18024827 FORWARD UbiH PRK07538 PRK08163 protein|FAD dependent oxidoreductase domain containing protein, expressed	21.34	26.9	18.67	34.42	46.03	26.27	6	4.54	8.46	6.54	12.55	6.44	18.73	48.22	20.27	2.94	5.71	2.18	18.51	15.88	13.44	23.57	40.42	26.41	6.83	2.64	3.59
LOC_Os12g12580	0	0	0	1	0	0	1	AT3G03080.1	Zinc-binding dehydrogenase family protein	NADP-dependent oxidoreductase, putative, expressed	26.7	misc.oxidases - copper, flavone etc.	moderately similar to ( 442) AT3G03080 | Symbols: | NADP-dependent oxidoreductase, putative | chr3:698530-700278 REVERSE COG2130 Qor protein|NADP-dependent oxidoreductase, putative, expressed	19.09	44.56	29.9	70.74	38.11	98.61	3.55	6.21	6.88	18.2	3.95	20.06	24.44	18.51	54.84	1.58	3.18	3.68	36.65	40.94	53.36	63.96	46.71	75.49	10.34	5.67	9.71
LOC_Os09g37620	0	0	0	1	0	0	1	AT1G19250.1	flavin-dependent monooxygenase 1	flavin-containing monooxygenase family protein, putative, expressed	26.7	misc.oxidases - copper, flavone etc.	moderately similar to ( 369) AT1G19250 | Symbols: FMO1 | FMO1 (FLAVIN-DEPENDENT MONOOXYGENASE 1); FAD binding / NADP or NADPH binding / electron carrier/ flavin-containing monooxygenase/ monooxygenase/ oxidoreductase | chr1:6650656-6653053 REVERSE FMO-like TrkA protein|flavin-containing monooxygenase family protein, putative, expressed	10.61	12.04	10.1	10.47	7.15	15.07	78.6	60.98	97.02	10.67	9.57	11.95	15.74	10.58	20.43	91.54	100.47	150.7	27.16	28.7	32.58	25.56	33.46	28.55	92.09	114.73	120.17
LOC_Os03g59640	0	0	0	1	0	0	1	AT1G14130.1	2-oxoglutarate (2OG) and Fe(II)-dependent oxygenase superfamily protein	gibberellin 20 oxidase 2, putative, expressed	26.7	misc.oxidases - copper, flavone etc.	moderately similar to ( 257) AT1G14130 | Symbols: | 2-oxoglutarate-dependent dioxygenase, putative | chr1:4836041-4837040 REVERSEvery weakly similar to (97.8) GAOX1_ORYSA Gibberellin 20 oxidase 1 (EC 1.14.11.-) (Gibberellin C-20 oxidase 1) (GA 20-oxidase 1) (Os20ox) - Oryza sativa (Rice) PcbC protein|gibberellin 20 oxidase 2, putative, expressed	17.76	20.05	31.15	16.92	10.93	22.74	24.54	24.72	31.92	14.93	9.37	21.42	27.72	15.64	41.72	29.86	33.22	45.05	34.62	26.53	42.86	36.81	28.67	41.53	35.57	34.37	51.36
LOC_Os11g02440	0	0	0	0	0	1	1	AT5G16970.1	alkenal reductase	NADP-dependent oxidoreductase, putative, expressed	26.7	misc.oxidases - copper, flavone etc.	moderately similar to ( 474) AT5G16970 | Symbols: AT-AER | AT-AER (alkenal reductase); 2-alkenal reductase | chr5:5576291-5578001 REVERSE COG2130 Qor protein|NADP-dependent oxidoreductase, putative, expressed	34.62	46.22	23.49	99.29	48.95	63.19	28.76	33.8	24.3	31.68	22.86	34.66	48.56	42.46	35.24	23.42	48.64	40.36	28.66	53.25	31.96	116.82	120.38	87.02	116.66	47.76	80.6
LOC_Os08g06170	0	1	0	0	0	0	1	AT5G44400.1	FAD-binding Berberine family protein	berberine and berberine like domain containing protein, expressed	26.8	misc.nitrilases, *nitrile lyases, berberine bridge enzymes, reticuline oxidases, troponine reductases	moderately similar to ( 365) AT5G44440 | Symbols: | FAD-binding domain-containing protein | chr5:17910694-17912295 REVERSEGlcD FAD_binding_4 protein|berberine and berberine like domain containing protein, expressed	21.25	11.73	20.22	11.72	11.57	13.03	7.88	8.88	8.94	4.06	8.39	5.37	4.95	5.51	6.93	2.09	4.9	3.99	7.38	9.72	7.46	8.25	6.49	9.53	4.82	5	6.29
LOC_Os09g29200	0	1	1	0	0	0	2	AT3G09270.1	glutathione S-transferase TAU 8	glutathione S-transferase, putative, expressed	26.9	misc.glutathione S transferases	moderately similar to ( 201) AT3G09270 | Symbols: ATGSTU8 | ATGSTU8 (GLUTATHIONE S-TRANSFERASE TAU 8); glutathione transferase | chr3:2848407-2849226 REVERSEmoderately similar to ( 206) GSTX6_SOYBN Probable glutathione S-transferase (EC 2.5.1.18) (Heat shock protein 26A) (G2-4) - Glycine max (Soybean) GST_C_Tau GST_N_Tau Gst protein|glutathione S-transferase, putative, expressed	243.21	157.19	145.84	152.01	201.83	151.8	144.25	144.86	132.03	75.77	103.43	74.25	71.9	111.53	61.45	66.04	115.87	64.81	90.88	99.38	64.64	107.63	123.59	118.66	80.42	77.05	79.67
LOC_Os10g38610	0	0	1	0	0	0	1	AT1G10360.1	glutathione S-transferase TAU 18	glutathione S-transferase, putative, expressed	26.9	misc.glutathione S transferases	weakly similar to ( 200) AT1G10360 | Symbols: ATGSTU18, GST29 | ATGSTU18 (GLUTATHIONE S-TRANSFERASE TAU 18); glutathione transferase | chr1:3395738-3396806 REVERSEmoderately similar to ( 247) GSTU6_ORYSA Probable glutathione S-transferase GSTU6 (EC 2.5.1.18) (28 kDa cold-induced protein) - Oryza sativa (Rice) GST_C_Tau GST_N_Tau Gst protein|glutathione S-transferase, putative, expressed	19.79	8.55	15.75	21.53	19.54	20.17	3.24	3.95	3.22	8.51	21.39	10.1	8.47	7.28	5.71	1.91	6.04	3.61	11.1	18.09	13.28	5.68	8.44	5.59	6	12	7.16
LOC_Os01g72130	0	0	1	0	0	0	1	AT2G29420.1	glutathione S-transferase tau 7	glutathione S-transferase, putative, expressed	26.9	misc.glutathione S transferases	moderately similar to ( 204) AT2G29420 | Symbols: ATGSTU7, GST25 | ATGSTU7 (ARABIDOPSIS THALIANA GLUTATHIONE S-TRANSFERASE TAU 7); glutathione transferase | chr2:12618111-12618871 REVERSEmoderately similar to ( 222) GSTX1_TOBAC Probable glutathione S-transferase (EC 2.5.1.18) (Auxin-induced protein PGNT1/PCNT110) - Nicotiana tabacum (Common tobacco) GST_C_Tau GST_N_Tau Gst protein|glutathione S-t…	22.35	14.72	14.49	20.14	29.56	16.77	12.82	25.57	11.02	12.53	17.6	12.99	7.21	11.83	5.61	7.92	17.71	11.84	13.29	13.77	10.85	13.56	12.78	13.24	20.76	13.75	18.46
LOC_Os07g07320	1	0	0	0	0	0	1	AT1G10370.1	Glutathione S-transferase family protein	glutathione S-transferase, putative, expressed	26.9	misc.glutathione S transferases	weakly similar to ( 141) AT1G10370 | Symbols: GST30, ATGSTU17, GST30B, ERD9 | ERD9 (EARLY-RESPONSIVE TO DEHYDRATION 9); glutathione transferase | chr1:3397274-3398273 REVERSEweakly similar to ( 140) GSTU6_ORYSA Probable glutathione S-transferase GSTU6 (EC 2.5.1.18) (28 kDa cold-induced protein) - Oryza sativa (Rice) GST_C_Tau GST_N_Tau Gst protein|glutathione S-transferase, putative, expressed	4.64	3.81	3.08	1.47	1.98	1.05	30.71	32.95	59.52	3.23	6.23	3.18	2.85	3.11	1.71	14.43	15.93	7.4	2.26	3.34	1.95	2.02	4.83	2.18	28.81	8.65	20.71
LOC_Os10g38580	0	0	0	1	0	0	1	AT1G10360.1	glutathione S-transferase TAU 18	glutathione S-transferase, putative, expressed	26.9	misc.glutathione S transferases	moderately similar to ( 213) AT1G10360 | Symbols: ATGSTU18, GST29 | ATGSTU18 (GLUTATHIONE S-TRANSFERASE TAU 18); glutathione transferase | chr1:3395738-3396806 REVERSEmoderately similar to ( 228) GSTU6_ORYSA Probable glutathione S-transferase GSTU6 (EC 2.5.1.18) (28 kDa cold-induced protein) - Oryza sativa (Rice) GST_C_Tau GST_N_Tau Gst protein|glutathione S-transferase, putative, expressed	30.8	68.52	23.44	43.65	36.05	37.34	19.95	23.61	22.5	60.96	109.57	65.35	27.39	44.91	23.27	24.31	23.47	16.71	31.64	31.43	27.35	26.1	34.45	17.01	16.17	13.51	11.58
LOC_Os06g28194	0	0	0	1	0	0	1	AT2G23930.1	probable small nuclear ribonucleoprotein G	LSM domain containing protein, expressed	27.1	RNA.processing	very weakly similar to (94.7) AT2G23930 | Symbols: SNRNP-G | SNRNP-G (PROBABLE SMALL NUCLEAR RIBONUCLEOPROTEIN G) | chr2:10182496-10183026 FORWARDvery weakly similar to (91.3) RUXG_MEDSA Probable small nuclear ribonucleoprotein G (snRNP-G) (Sm protein G) (Sm-G) (SmG) - Medicago sativa (Alfalfa)Sm_G protein|LSM domain containing protein, expressed	27.13	25.16	47.47	27.54	18.07	33.74	103.55	57.89	158.28	16.09	18.32	24	25.38	12.68	27.36	78.03	144.04	155.51	28.62	55.89	42.66	22.37	38.39	21.68	152.76	181.27	168.8
LOC_Os06g15820	0	0	0	1	0	0	1	AT3G03710.1	polyribonucleotide nucleotidyltransferase, putative	polynucleotide phosphorylase, putative, expressed	27.1	RNA.processing	nearly identical (1078) AT3G03710 | Symbols: RIF10 | RIF10 (resistant to inhibition with FSM 10); 3'-5'-exoribonuclease/ RNA binding / nucleic acid binding / polyribonucleotide nucleotidyltransferase | chr3:919542-924906 FORWARD PRK11824 Pnp RNase_PH PRK03983 Rph PNPase_KH protein|polynucleotide phosphorylase, putative, expressed	5.79	4.35	3.89	5.43	6.23	3.56	5.55	4.9	3.83	11.92	12.75	7.39	4.77	6.9	3.15	3.95	3.21	1.85	3.13	2.77	2.03	3.59	3.34	3.32	3.48	3.21	2.96
LOC_Os08g14450	0	0	0	1	0	0	1	AT2G36990.1	RNApolymerase sigma-subunit F	RNA polymerase sigma factor, putative, expressed	27.2	RNA.transcription	moderately similar to ( 347) AT2G36990 | Symbols: SIGF, SIG6, ATSIG6, SOLDAT8 | SIGF (RNA POLYMERASE SIGMA-SUBUNIT F); DNA binding / DNA-directed RNA polymerase/ sigma factor/ transcription factor | chr2:15537502-15540016 REVERSEPRK07406 RpoD PRK07405 PRK05901 PRK05949 PRK07598 PRK07921 PRK05658 PRK09210 PRK05657 PRK06596 rpoH2 FliA PRK05803 PRK05572 PRK08301 PRK08215 protein|RNA polymerase sigma…	38.98	61.45	59.46	67.24	46.65	78.58	66.41	53.28	80.91	39.88	28.36	43.02	76.92	60.52	102.68	77.97	110.9	123.81	95.8	89.14	108.38	90.92	96.62	92.37	93.2	120.56	119.66
LOC_Os05g11428	0	0	0	1	0	0	1	AT2G24120.1	DNA/RNA polymerases superfamily protein	DNA-directed RNA polymerase 3A, chloroplast precursor, putative, expressed	27.2	RNA.transcription	nearly identical (1071) AT2G24120 | Symbols: PDE319, SCA3 | SCA3 (SCABRA 3); DNA binding / DNA-directed RNA polymerase | chr2:10249358-10254530 REVERSEnearly identical (1089) RPOT3_NICSY DNA-directed RNA polymerase 3, chloroplast precursor (EC 2.7.7.6) (T7 bacteriophage-type single subunit RNA polymerase 3) (NsRpoT-C) - Nicotiana sylvestris (Wood tobacco) RPO41 RNA_pol protein|DNA-directed RNA po…	5.78	3.77	11.8	4.95	4.8	7.09	4.49	3	7.04	2.11	1.42	2.71	4.48	3.08	7.92	3.71	7.1	7.41	6.56	8.27	9.15	3.91	5.1	6.07	5.69	8.94	10.28
LOC_Os07g40224	0	0	0	1	0	0	1	AT5G09830.1	BolA-like family protein	bolA, putative, expressed	27.3	RNA.regulation of transcription	very weakly similar to (80.9) AT5G09830 | Symbols: | BolA-like family protein | chr5:3057816-3058769 REVERSE protein|bolA, putative, expressed	4.77	8.49	10.76	9.21	6.16	10.05	8	4.3	8.07	2.8	3.36	3.99	8.22	5.85	12.98	5.81	12.12	6.83	12.73	7.94	15.68	7.41	8.22	10.84	7.96	10.97	9.7
LOC_Os06g09880	0	0	0	1	0	0	1	AT3G04740.1	RNA polymerase II transcription mediators	SWP, putative, expressed	27.3	RNA.regulation of transcription	highly similar to ( 548) AT3G04740 | Symbols: SWP, MED14, ATMED14 | SWP (STRUWWELPETER) | chr3:1294037-1300555 FORWARD MED14 protein|SWP, putative, expressed	1.76	2.17	8.17	1.89	1.1	3.32	10.66	5.31	14.87	0.73	0.54	1.19	4.16	1.31	6.48	8.89	20.84	20.87	5.26	4.58	10.38	3.09	3.6	5.03	16.07	19.98	27.39
LOC_Os07g43810	0	0	1	1	0	0	2	AT3G53460.1	chloroplast RNA-binding protein 29	RNA recognition motif containing protein, putative, expressed	27.4	RNA.RNA binding	moderately similar to ( 233) AT2G37220 | Symbols: | 29 kDa ribonucleoprotein, chloroplast, putative / RNA-binding protein cp29, putative | chr2:15634980-15636331 REVERSEmoderately similar to ( 240) ROC1_NICSY 29 kDa ribonucleoprotein A, chloroplast precursor (CP29A) - Nicotiana sylvestris (Wood tobacco) COG0724 RRM protein|RNA recognition motif containing protein, putative, expressed	98.09	51.15	94.19	31.99	27.57	37.8	296.45	239.01	340.98	41.56	39.98	60.81	84.18	49.7	83.25	360.76	354.39	557.23	91.56	100.79	99.64	113.67	77.75	116.89	461.8	433.6	564.35
LOC_Os09g10760	0	0	1	0	0	0	1	AT3G52150.2	RNA-binding (RRM/RBD/RNP motifs) family protein	RNA recognition motif containing protein, putative, expressed	27.4	RNA.RNA binding	moderately similar to ( 202) AT3G52150 | Symbols: | RNA recognition motif (RRM)-containing protein | chr3:19342074-19343090 FORWARDmoderately similar to ( 228) RRP2_SPIOL Plastid-specific 30S ribosomal protein 2, chloroplast precursor (PSRP-2) - Spinacia oleracea (Spinach) COG0724 RRM RRM_1 protein|RNA recognition motif containing protein, putative, expressed	48.44	28.24	36.5	16.58	18.54	18.98	81.87	132.29	91.65	25.21	30.51	24.01	58.61	46.58	42.69	144.46	112.2	147.75	44.16	48.48	35.94	50.84	49.74	48.29	130.41	126.02	146.34
LOC_Os09g30100	0	0	0	1	0	0	1	AT3G13180.1	NOL1/NOP2/sun family protein / antitermination NusB domain-containing protein	NOL1/NOP2/sun family protein, putative, expressed	27.4	RNA.RNA binding	highly similar to ( 565) AT3G13180 | Symbols: | NOL1/NOP2/sun family protein / antitermination NusB domain-containing protein | chr3:4236326-4239966 REVERSE Sun PRK10901 Nol1_Nop2_Fmu protein|NOL1/NOP2/sun family protein, putative, expressed	4.56	6.34	13.39	6.29	3.05	7.47	8.05	5.23	10.24	2.09	1.47	3.4	8.9	2.71	12.59	10.5	18.8	18.97	11.36	8.27	16.42	10.41	9.87	10.95	15.96	17.99	24.33
LOC_Os04g23890	0	0	0	1	0	0	1	AT1G60000.1	RNA-binding (RRM/RBD/RNP motifs) family protein	RNA recognition motif containing protein, putative, expressed	27.4	RNA.RNA binding	moderately similar to ( 276) AT1G60000 | Symbols: | 29 kDa ribonucleoprotein, chloroplast, putative / RNA-binding protein cp29, putative | chr1:22093704-22094540 REVERSEweakly similar to ( 154) ROC5_NICSY 33 kDa ribonucleoprotein, chloroplast precursor - Nicotiana sylvestris (Wood tobacco) COG0724 RRM RRM_1 protein|RNA recognition motif containing protein, putative, expressed	117.56	143.53	177.19	157.69	137.32	169.42	86.05	63.74	89.02	83.4	85.48	101.08	141.91	120.38	171.43	72.51	126.17	94.17	184.41	168.57	180.74	138.3	138.32	135.51	106.45	131.19	121.19
LOC_Os07g41790	0	0	0	1	0	0	1	AT4G09040.1	RNA-binding (RRM/RBD/RNP motifs) family protein	RNA recognition motif containing protein, putative, expressed	27.4	RNA.RNA binding	weakly similar to ( 153) AT4G09040 | Symbols: | RNA recognition motif (RRM)-containing protein | chr4:5795075-5797193 REVERSEweakly similar to ( 103) ROC5_NICSY 33 kDa ribonucleoprotein, chloroplast precursor - Nicotiana sylvestris (Wood tobacco) protein|RNA recognition motif containing protein, putative, expressed	73.62	56.9	40.91	37.27	52.75	34.82	88.19	125.95	87.7	78.94	127.37	62.38	41.23	58.05	23.58	101.15	86.18	77.43	43.72	46.94	33	41.28	39.17	36.57	84.91	70.92	63.57
LOC_Os11g18110	0	0	0	1	0	0	1	AT2G21660.1	cold, circadian rhythm, and rna binding 2	RNA recognition motif containing protein, putative, expressed	27.4	RNA.RNA binding	very weakly similar to (83.6) AT2G21660 | Symbols: ATGRP7, CCR2 | CCR2 (COLD, CIRCADIAN RHYTHM, AND RNA BINDING 2); RNA binding / double-stranded DNA binding / single-stranded DNA binding | chr2:9265477-9266316 REVERSEvery weakly similar to (87.0) GRP2_SINAL Glycine-rich RNA-binding protein GRP2A - Sinapis alba (White mustard) (Brassica hirta) protein|RNA recognition motif containing protein, put…	13.66	14.9	8.81	12.8	18.34	8.3	6.3	7.91	4.86	16.85	30.44	13.42	9.02	16.7	8.56	8.02	6.83	4.77	7.99	10.16	6.38	9.26	10.55	8.11	4.36	6.47	3.67
LOC_Os02g47560	0	0	1	0	0	0	1	AT5G35970.1	P-loop containing nucleoside triphosphate hydrolases superfamily protein	DNA-binding protein, putative, expressed	28.1	DNA.synthesis/chromatin structure	highly similar to ( 590) AT5G35970 | Symbols: | DNA-binding protein, putative | chr5:14119060-14123078 REVERSE COG1112 protein|DNA-binding protein, putative, expressed	30.64	30.78	41.99	46.46	39.67	49.26	7.66	8.15	8.32	18.05	12.96	21.1	13.82	11.55	24.68	3.27	5.7	7.01	28.04	30.49	39.52	20.75	19.87	24.16	12.81	16.5	13.66
LOC_Os08g06344	0	0	0	1	0	0	1	AT1G20920.1	P-loop containing nucleoside triphosphate hydrolases superfamily protein	transposon protein, putative, CACTA, En/Spm sub-class, expressed	28.1	DNA.synthesis/chromatin structure	nearly identical (1011) AT1G20920 | Symbols: | DEAD box RNA helicase, putative | chr1:7286356-7288842 FORWARDmoderately similar to ( 321) DB10_NICSY ATP-dependent RNA helicase-like protein DB10 (EC 3.6.1.-) - Nicotiana sylvestris (Wood tobacco) SrmB PRK11776 DEADc PRK10590 PRK11192 PRK04837 PRK11634 PRK01297 PRK04537 DEAD DEXDc DEXDc HELICc Helicase_C Lhr RecQ HELICc protein|transposon protein, p…	17.57	27.51	47.26	29.77	22.17	38.44	23.56	13.93	24.27	12.97	13.78	17.14	26.63	17.1	39.71	15.09	34.54	25.85	37.9	32.52	54.6	22.98	25.93	33.76	23.47	28.58	35.06
LOC_Os01g64680	0	0	0	1	0	0	1	AT3G06980.1	DEA(D/H)-box RNA helicase family protein	DEAD-box ATP-dependent RNA helicase, putative, expressed	28.1	DNA.synthesis/chromatin structure	highly similar to ( 611) AT3G06980 | Symbols: | DEAD/DEAH box helicase, putative | chr3:2201531-2204662 FORWARDweakly similar to ( 134) DB10_NICSY ATP-dependent RNA helicase-like protein DB10 (EC 3.6.1.-) - Nicotiana sylvestris (Wood tobacco) SrmB PRK11192 PRK11776 DEADc PRK04837 PRK01297 PRK10590 PRK11634 DEAD PRK04537 DEXDc HELICc DEXDc Lhr protein|DEAD-box ATP-dependent RNA helicase, putative,…	302.83	274.37	152.23	283.96	316	203.9	267.17	396.06	228.99	415.21	423.09	278.81	191.4	272.47	137.72	211.83	205.87	161.93	188.62	203.29	145.23	237.88	208.87	170.52	263.66	221.02	189.17
LOC_Os02g55480	0	0	0	1	0	0	1	AT3G13920.1	eukaryotic translation initiation factor 4A1	DEAD-box ATP-dependent RNA helicase, putative, expressed	28.1	DNA.synthesis/chromatin structure	highly similar to ( 765) AT3G13920 | Symbols: EIF4A1, RH4, TIF4A1 | EIF4A1 (EUKARYOTIC TRANSLATION INITIATION FACTOR 4A1); ATP-dependent helicase/ translation initiation factor | chr3:4592635-4594094 REVERSEhighly similar to ( 833) IF4A_ORYSA Eukaryotic initiation factor 4A (EC 3.6.1.-) (ATP-dependent RNA helicase eIF4A) (eIF-4A) - Oryza sativa (Rice) SrmB PRK11776 DEADc PRK11634 PRK11192 PRK1059…	75.8	60.32	44.29	44.4	58.78	42.8	55.03	39.04	39.34	97.99	114.27	74.79	59.46	71.9	29.16	48.72	33.22	24.28	42.39	57.16	33.63	38.21	43.04	34.64	37.85	38.44	21.35
LOC_Os11g34230	0	0	0	1	0	0	1	AT2G03390.1	uvrB/uvrC motif-containing protein	hemimethylated DNA binding domain containing protein, expressed	28.1	DNA.synthesis/chromatin structure	moderately similar to ( 358) AT2G03390 | Symbols: | uvrB/uvrC motif-containing protein | chr2:1030635-1032354 REVERSEYccV-like protein|hemimethylated DNA binding domain containing protein, expressed	17.47	16.02	22.51	16.49	18.49	34.81	37.46	37.35	19.87	13.72	16.72	15.23	19.82	17.25	20	17.84	40.93	20.44	21.91	39.24	43.16	16.33	27.57	35.21	44.83	17.57	20.21
LOC_Os01g56980	0	0	0	1	0	0	1	AT2G03390.1	uvrB/uvrC motif-containing protein	hemimethylated DNA binding domain containing protein, expressed	28.1	DNA.synthesis/chromatin structure	moderately similar to ( 362) AT2G03390 | Symbols: | uvrB/uvrC motif-containing protein | chr2:1030635-1032354 REVERSEYccV-like protein|hemimethylated DNA binding domain containing protein, expressed	2.1	3.62	9.86	5.82	3.59	8.34	4.08	2.16	4.86	0.75	1.27	2.15	3.89	3	10.62	1.92	7.3	6.56	6.32	4.36	9.52	3.43	4.62	5.17	5.33	5.84	9.04
LOC_Os03g06950	0	0	0	1	0	0	1	AT2G01900.1	DNAse I-like superfamily protein	endonuclease/exonuclease/phosphatase family domain containing protein, expressed	28.1	DNA.synthesis/chromatin structure	moderately similar to ( 370) AT2G01900 | Symbols: | endonuclease/exonuclease/phosphatase family protein | chr2:406136-408933 FORWARD IPPc COG5411 Exo_endo_phos protein|endonuclease/exonuclease/phosphatase family domain containing protein, expressed	7.67	9.83	17.05	10.64	8.6	12.79	10.12	6.34	8.65	3.47	5.64	5.93	11.24	7.5	15.13	6.43	18.42	10.03	13.52	10.66	14.84	8.75	10.14	11.7	10.23	11.58	12.89
LOC_Os02g47620	0	0	1	0	1	0	2	AT4G36530.2	alpha/beta-Hydrolases superfamily protein	hydrolase, alpha/beta fold family domain containing protein, expressed	28.2	DNA.repair	moderately similar to ( 405) AT4G36530 | Symbols: | hydrolase, alpha/beta fold family protein | chr4:17240120-17241770 REVERSE MhpC protein|hydrolase, alpha/beta fold family domain containing protein, expressed	197.36	184.99	221.6	218.89	272.41	214.2	43.67	37.02	46.42	181.59	140.99	179.73	80.82	87.64	115.84	26.07	51.13	50.16	157.34	222.69	190.81	123.12	104.11	99.19	92.19	96.89	95.84
LOC_Os03g14910	0	0	0	1	0	0	1	AT4G25290.1	DNA photolyases;DNA photolyases	deoxyribodipyrimidine photolyase family protein, expressed	28.2	DNA.repair	highly similar to ( 624) AT4G25290 | Symbols: | DNA photolyase | chr4:12941486-12944994 REVERSE MhpC protein|deoxyribodipyrimidine photolyase family protein, expressed	6.66	8.57	16.62	18.33	8.73	22.33	2.06	2.71	2.58	2.65	2.08	4.12	6.43	2.8	7.8	0.44	1.94	0.72	13.46	10.13	10.97	13.86	9.13	8.87	3.32	2.61	4.17
LOC_Os02g47920	0	0	1	0	0	0	1	AT3G27970.1	Exonuclease family protein	ZOS2-16 - C2H2 zinc finger protein, expressed	28.99	DNA.unspecified	moderately similar to ( 441) AT3G27970 | Symbols: | exonuclease/ nucleic acid binding / zinc ion binding | chr3:10389609-10391544 FORWARD EXOIII protein|ZOS2-16 - C2H2 zinc finger protein, expressed	3.22	3.48	3.07	12.09	7.27	12.5	1.53	0.83	2.39	0.11	0	0	0.63	1.67	2.91	5.79	0.93	5.52	1.15	4.1	3.23	4.58	2.17	2.67	7.83	4.64	5.13
LOC_Os11g32880	0	0	0	1	0	0	1	AT3G02060.1	DEAD/DEAH box helicase, putative	DEAD-box ATP-dependent RNA helicase, putative, expressed	28.99	DNA.unspecified	highly similar to ( 771) AT3G02060 | Symbols: | DEAD/DEAH box helicase, putative | chr3:354412-358319 FORWARD Mfd PRK10689 RecG PRK10917 DEAD HELICc SrmB PRK05580 PriA DEXDc DEXHc protein|DEAD-box ATP-dependent RNA helicase, putative, expressed	13.39	13.49	25.07	10.57	6.65	13.43	55.75	50.15	79.07	5.44	8.92	8.06	14.24	6.28	17.36	52.45	76.18	86.82	24.91	24.16	29.79	16.68	17.73	18.81	75.45	85.82	107.73
LOC_Os03g47470	0	1	0	1	0	0	2	AT4G14480.1	Protein kinase superfamily protein	STE_PAK_Ste20_STLK.4 - STE kinases include homologs to sterile 7, sterile 11 and sterile 20 from yeast, expressed	29.4	protein.postranslational modification	moderately similar to ( 410) AT4G14480 | Symbols: | protein kinase family protein | chr4:8330081-8331544 REVERSEweakly similar to ( 104) M2K1_ORYSA Mitogen-activated protein kinase kinase 1 (EC 2.7.12.2) (MAP kinase kinase 1) (MAPKK1) (OsMEK1) - Oryza sativa (Rice) S_TKc S_TKc Pkinase Pkinase_Tyr SPS1 PTKc TyrKc PTKc_Srm_Brk PTKc_EGFR_like PTKc_Tec_like PTKc_Frk_like PTKc_Csk_like PTKc_Src_like P…	10.73	12.52	4.98	11.52	21.71	10.65	17.32	19.41	14.37	25.33	40.87	16.02	12.67	23.65	11.11	14.52	15.38	10.01	10.52	11.97	7.34	13.76	14.5	9.98	14.8	13.71	11.05
LOC_Os09g16950	0	1	0	0	0	0	1	AT5G10530.1	Concanavalin A-like lectin protein kinase family protein	cysteine-rich receptor-like protein kinase 25 precursor, putative, expressed	29.4	protein.postranslational modification	moderately similar to ( 314) AT5G10530 | Symbols: | lectin protein kinase, putative | chr5:3324978-3326933 REVERSEweakly similar to ( 170) NORK_PEA Nodulation receptor kinase precursor (EC 2.7.11.1) - Pisum sativum (Garden pea) S_TKc S_TKc Pkinase_Tyr Pkinase TyrKc PTKc SPS1 PTKc_EphR PTKc_Jak_rpt2 PTKc_Srm_Brk PTKc_Trk PTKc_Fes_like PTKc_Src_like PTKc_EphR_A PTKc_EphR_B PTKc_Frk_like PTKc_FAK PT…	14.88	7.21	11.54	3.09	3.4	4.42	7.66	3.78	7.54	1.18	1.5	2.6	0.96	0.75	1.45	2.14	3.42	2.77	2.59	1.78	1.56	4.31	2.14	4.55	2.92	4.44	2.67
LOC_Os11g25780	1	0	0	0	0	0	1	AT3G26510.1	Octicosapeptide/Phox/Bem1p family protein	PB1 domain containing protein, expressed	29.4	protein.postranslational modification	weakly similar to ( 130) AT3G26510 | Symbols: | octicosapeptide/Phox/Bem1p (PB1) domain-containing protein | chr3:9711886-9712542 REVERSE protein|PB1 domain containing protein, expressed	91.58	79.51	62.96	202.36	168	156.88	68.69	72.68	68.31	77.63	76.65	66.73	143.44	205.73	137.53	221.06	200.75	159.78	106.53	111.75	77.31	163.59	207.64	122.87	123.87	218.24	114.91
LOC_Os03g53710	0	0	0	1	0	0	1	AT5G58140.3	phototropin 2	AGC_PVPK_like_kin82y.10 - ACG kinases include homologs to PKA, PKG and PKC, expressed	29.4	protein.postranslational modification	highly similar to ( 981) AT3G45780 | Symbols: PHOT1, NPH1, JK224, RPT1 | PHOT1 (PHOTOTROPIN 1); FMN binding / blue light photoreceptor/ kinase/ protein binding / protein serine/threonine kinase | chr3:16818557-16823960 FORWARDmoderately similar to ( 355) KPK1_PHAVU Protein kinase PVPK-1 (EC 2.7.11.1) - Phaseolus vulgaris (Kidney bean) (French bean) S_TKc S_TKc Pkinase SPS1 Pkinase_Tyr TyrKc PTKc …	8.67	8	7.32	5.98	2.7	4.34	86.33	87.98	86.11	3.59	4.21	4.22	12.51	9.05	8.89	107.71	83.64	101.24	16.62	13.49	12.58	23.56	19.87	16.85	118.68	117.72	117.75
LOC_Os01g22440	0	0	0	1	0	0	1	AT3G01490.1	Protein kinase superfamily protein	protein kinase domain containing protein, expressed	29.4	protein.postranslational modification	highly similar to ( 610) AT5G50000 | Symbols: | protein kinase, putative | chr5:20342838-20345033 REVERSEvery weakly similar to (99.0) NORK_MEDTR Nodulation receptor kinase precursor (EC 2.7.11.1) (Does not make infections protein 2) (Symbiosis receptor-like kinase) (MtSYMRK) - Medicago truncatula (Barrel medic) Pkinase_Tyr TyrKc PTKc S_TKc S_TKc Pkinase PTKc_Csk_like PTKc_Tec_like PTKc_Chk PTKc_…	1.47	3.45	4.19	2.89	1.15	5.78	2.02	1.53	3.25	0.09	0.07	0.78	2.81	1.67	4.29	1.36	4.75	3.43	4.76	5.32	5.31	3.7	2.17	5.42	4.74	3.63	6.35
LOC_Os06g04270	0	0	0	1	0	0	1	AT1G67580.1	Protein kinase superfamily protein	cyclin-dependent kinase G-1, putative, expressed	29.4	protein.postranslational modification	highly similar to ( 605) AT1G67580 | Symbols: | protein kinase family protein | chr1:25327727-25330965 REVERSEmoderately similar to ( 281) CDC21_ORYSA Cell division control protein 2 homolog 1 (EC 2.7.11.22) - Oryza sativa (Rice) S_TKc S_TKc Pkinase SPS1 Pkinase_Tyr TyrKc PTKc PTKc_Jak_rpt2 PTKc_EphR PTKc_Jak1_rpt2 PTKc_Itk PTKc_Jak2_Jak3_rpt2 PTKc_Tec_like PTKc_EphR_A PTKc_Syk_like PTKc_DDR PTKc…	285.35	327.95	370.95	375.08	300.32	479.95	244.7	245.03	285.77	205.92	156.56	312.01	325.41	244.07	510.43	180.64	217.31	293.8	381.72	374.17	460.39	481.25	295.73	470.43	283.06	249.95	351.98
LOC_Os08g31630	0	0	0	1	0	0	1	AT1G17720.1	Protein phosphatase 2A, regulatory subunit PR55	serine/threonine protein phosphatase 2A 55 kDa regulatory subunit B, putative, expressed	29.4	protein.postranslational modification	weakly similar to ( 122) AT1G17720 | Symbols: ATB BETA | ATB BETA; nucleotide binding / protein phosphatase type 2A regulator | chr1:6093949-6098065 REVERSEweakly similar to ( 124) 2ABA_ORYSA Serine/threonine protein phosphatase 2A 55 kDa regulatory subunit B alpha isoform (PP2A, subunit B, alpha isoform) - Oryza sativa (Rice) CDC55 protein|serine/threonine protein phosphatase 2A 55 kDa regulator…	93.05	72.64	114.76	42.82	33.58	59.57	41.3	53.16	52.52	95.73	102.58	133.11	45.84	21.97	38.57	25.06	32.33	35.77	52.61	53.5	54.85	37.69	25.94	32.99	39.72	40.8	39.84
LOC_Os01g37920	0	0	0	1	0	0	1	AT3G04530.1	phosphoenolpyruvate carboxylase kinase 2	calcium-dependent protein kinase isoform AK1, putative, expressed	29.4	protein.postranslational modification	moderately similar to ( 261) AT3G04530 | Symbols: PPCK2, PEPCK2 | PPCK2; kinase/ protein serine/threonine kinase | chr3:1221546-1222456 FORWARDmoderately similar to ( 208) CDPK3_ORYSA Calcium-dependent protein kinase, isoform 11 (EC 2.7.11.1) (CDPK 11) - Oryza sativa (Rice) S_TKc S_TKc Pkinase SPS1 Pkinase_Tyr TyrKc PTKc PTKc_Srm_Brk PTKc_Src_like PTKc_Tec_like protein|calcium-dependent protein k…	157.95	213.45	157.12	202.99	199.33	181.73	160.43	428	136.01	258.04	240.18	218.69	187.59	150.65	90.88	108.94	91.92	56.01	133.29	140.76	101.01	144.12	123.98	147.68	166.39	79.83	99.73
LOC_Os03g12620	0	0	0	1	0	0	1	AT3G59410.1	protein kinase family protein	serine/threonine-protein kinase GCN2, putative, expressed	29.4	protein.postranslational modification	highly similar to ( 701) AT3G59410 | Symbols: | protein kinase family protein | chr3:21950575-21959151 FORWARD S_TKc S_TKc Pkinase Pkinase_Tyr SPS1 TyrKc PTKc protein|serine/threonine-protein kinase GCN2, putative, expressed	32.63	36.36	17.75	21.23	26.84	15.77	13.16	14.47	10.63	25.01	39.45	22.9	13.34	27.44	9.63	4.85	7.6	2.4	16.36	12.11	8.98	12.83	13.43	12.18	5.3	3.83	4.07
LOC_Os10g33900	0	0	0	1	0	0	1	AT4G13000.1	AGC (cAMP-dependent, cGMP-dependent and protein kinase C) kinase family protein	expressed protein	29.4	protein.postranslational modification	weakly similar to ( 184) AT3G25250 | Symbols: AGC2-1, AGC2, OXI1 | AGC2-1 (OXIDATIVE SIGNAL-INDUCIBLE1); kinase | chr3:9195566-9196949 FORWARDweakly similar to ( 117) KPK1_PHAVU Protein kinase PVPK-1 (EC 2.7.11.1) - Phaseolus vulgaris (Kidney bean) (French bean) S_TKc S_TKc Pkinase protein|expressed protein	4.74	6.27	2.15	19.77	18.15	16.7	33.1	25.64	18.05	9.92	13.22	7.53	9.45	11.06	4.26	27.54	12.78	17.39	2.26	4.58	1.87	12.86	14.15	10.94	13.2	7.66	11.96
LOC_Os03g27120	0	1	1	1	0	0	3	AT1G02170.1	metacaspase 1	ICE-like protease p20 domain containing protein, putative, expressed	29.5	protein.degradation	moderately similar to ( 249) AT1G02170 | Symbols: LOL3, ATMCPB1, MCP1B, AMC1, ATMC1 | AMC1 (METACASPASE 1); cysteine-type endopeptidase | chr1:411883-413426 FORWARD Peptidase_C14 protein|ICE-like protease p20 domain containing protein, putative, expressed	262.46	278.81	184.5	373.14	379.75	293.88	262.87	312.69	269.81	642.27	676.59	434	136.72	224.9	181.74	174.86	200.48	221.35	170.47	215.78	203.85	248.34	198.11	195.72	299.89	224.68	257.38
LOC_Os06g21380	0	0	1	1	1	0	3	AT3G57680.1	Peptidase S41 family protein	OsCttP3 - Putative C-terminal processing peptidase homologue, expressed	29.5	protein.degradation	highly similar to ( 578) AT3G57680 | Symbols: | peptidase S41 family protein | chr3:21381054-21383629 FORWARDPrc TSPc Peptidase_S41 PRK11186 protein|OsCttP3 - Putative C-terminal processing peptidase homologue, expressed	117.11	93.42	164.63	233.98	184.94	294.01	20.66	21.69	28.31	80.11	82.72	85.24	86.82	76.23	133.11	10.83	18.22	22.14	121.8	142.13	159.43	105.18	95.19	93.6	46.31	52.52	51.05
LOC_Os03g27190	0	1	0	1	0	0	2	AT4G25110.1	metacaspase 2	ICE-like protease p20 domain containing protein, putative, expressed	29.5	protein.degradation	moderately similar to ( 249) AT4G25110 | Symbols: AtMC2 | AtMC2 (metacaspase 2); cysteine-type endopeptidase | chr4:12887738-12889953 REVERSE Peptidase_C14 protein|ICE-like protease p20 domain containing protein, putative, expressed	7.81	18.08	18.57	19.02	13.95	16.64	16.19	23.93	11.27	6.09	4.17	4.35	24.48	12.73	24.96	16.83	22.21	8.35	30.04	21.73	22.66	32.46	30.94	31.88	21.89	7.52	18.94
LOC_Os01g74160	0	1	0	0	0	0	1	AT3G13510.1	Protein of Unknown Function (DUF239)	carboxyl-terminal peptidase, putative, expressed	29.5	protein.degradation	weakly similar to ( 199) AT5G56530 | Symbols: | unknown protein | chr5:22889382-22891439 FORWARDDUF239 protein|carboxyl-terminal peptidase, putative, expressed	60.83	30.52	74	6.97	7.43	4.92	21.19	6.79	25.11	2.58	2.2	6.12	3.4	5.19	8.41	8.35	8.29	14.72	7.82	5.04	5.15	11.32	5.75	12.28	11.26	18.64	15.29
LOC_Os04g47360	0	1	0	0	0	0	1	AT1G76140.1	Prolyl oligopeptidase family protein	OsPOP9 - Putative Prolyl Oligopeptidase homologue, expressed	29.5	protein.degradation	highly similar to ( 999) AT1G76140 | Symbols: | serine-type endopeptidase/ serine-type peptidase | chr1:28571187-28574852 FORWARD COG1505 Peptidase_S9_N PtrB Peptidase_S9 PRK10115 DAP2 protein|OsPOP9 - Putative Prolyl Oligopeptidase homologue, expressed	72.09	75.78	103.67	172.6	44.38	182.28	58.43	59.49	99.6	34.15	44.21	38.08	30.45	10.54	46.87	20.95	119.1	92.36	23.77	71.29	40.54	36.53	43.35	30.65	76.97	85.99	75.03
LOC_Os07g08970	0	0	1	0	0	0	1	AT3G10420.2	P-loop containing nucleoside triphosphate hydrolases superfamily protein	uncharacterized protein ycf45, putative, expressed	29.5	protein.degradation	highly similar to ( 696) AT3G10420 | Symbols: | sporulation protein-related | chr3:3239307-3241571 FORWARDSpoIIIAA AAA_R3H protein|uncharacterized protein ycf45, putative, expressed	57.08	56.99	90.84	57.33	48.6	73	23.04	13.52	22.68	41.33	30.66	53.08	18.54	16.15	25.06	6.07	8.71	9.25	41.97	37.75	44.16	29.84	19.4	27.1	13.77	17.22	14.35
LOC_Os06g30310	0	0	0	1	0	0	1	AT5G42390.1	Insulinase (Peptidase family M16) family protein	M16 domain containing zinc peptidase, putative, expressed	29.5	protein.degradation	nearly identical (1637) AT5G42390 | Symbols: | metalloendopeptidase | chr5:16945308-16952647 FORWARD PqqL Peptidase_M16_C Peptidase_M16 Ptr protein|M16 domain containing zinc peptidase, putative, expressed	34.71	33.97	61.39	33.96	27.67	43.65	51.63	41.49	59.59	22.73	22.75	28.51	40.42	24.99	52.06	54.09	71.87	79.12	51.96	47.04	66	37.87	38.33	45.73	68.05	76.24	96.18
LOC_Os12g17910	0	0	0	1	0	0	1	AT2G28000.1	chaperonin-60alpha	T-complex protein, putative, expressed	29.6	protein.folding	highly similar to ( 766) AT2G28000 | Symbols: CPN60A, CH-CPN60A, SLP | CPN60A (CHAPERONIN-60ALPHA); ATP binding / protein binding | chr2:11926603-11929184 FORWARDhighly similar to ( 821) RUBA_WHEAT RuBisCO large subunit-binding protein subunit alpha, chloroplast precursor (60 kDa chaperonin subunit alpha) (CPN-60 alpha) (Fragment) - Triticum aestivum (Wheat) GroEL groEL groEL groEL groEL groEL gr…	98.14	67.74	130.42	67.61	51.39	88.65	136.29	159.43	177.26	40.47	46.79	66.82	135.26	81.51	129.77	213.2	233.61	313.77	104.34	112.81	118.04	139.93	139.76	149.26	231.5	219.52	311.92
LOC_Os12g35630	0	0	0	1	0	0	1	AT5G20720.3	chaperonin 20	chaperonin, putative, expressed	29.6	protein.folding	moderately similar to ( 204) AT5G20720 | Symbols: CPN20, CPN10, CHCPN10, ATCPN21, CPN21 | CPN20 (CHAPERONIN 20); calmodulin binding | chr5:7015015-7016354 FORWARDweakly similar to ( 188) CH10C_SPIOL 20 kDa chaperonin, chloroplast precursor (Protein Cpn21) (Chloroplast protein Cpn10) (Chloroplast chaperonin 10) (Ch-CPN10) - Spinacia oleracea (Spinach) groES GroS cpn10 Cpn10 protein|chaperonin, put…	34.88	32.31	57.98	35.08	28.92	47.67	41.72	46.4	51.83	26.73	24.1	35.43	46.44	31.36	79.73	52.34	61.29	86.64	53.31	50.94	74.55	58.23	48.42	66.37	68.59	64.91	99.97
LOC_Os07g08160	0	0	1	0	1	0	2	AT3G22840.1	Chlorophyll A-B binding family protein	early light-induced protein, chloroplast precursor, putative, expressed	30.11	signalling.light	weakly similar to ( 117) AT3G22840 | Symbols: ELIP1, ELIP | ELIP1 (EARLY LIGHT-INDUCABLE PROTEIN); chlorophyll binding | chr3:8084628-8085445 REVERSEweakly similar to ( 141) ELI5_HORVU High molecular mass early light-inducible protein HV58, chloroplast precursor (ELIP) - Hordeum vulgare (Barley) protein|early light-induced protein, chloroplast precursor, putative, expressed	68.57	110.23	62.71	113.1	100.45	105.9	4.6	8.28	4.4	63.94	73.57	154.08	16.31	20.98	25.05	3.85	7.77	10.6	72.9	100.35	103.53	35.92	27.87	28.86	58.65	17.11	61.53
LOC_Os01g14410	0	0	1	1	0	0	2	AT4G14690.1	Chlorophyll A-B binding family protein	early light-induced protein, chloroplast precursor, putative, expressed	30.11	signalling.light	weakly similar to ( 102) AT3G22840 | Symbols: ELIP1, ELIP | ELIP1 (EARLY LIGHT-INDUCABLE PROTEIN); chlorophyll binding | chr3:8084628-8085445 REVERSEweakly similar to ( 127) ELI5_HORVU High molecular mass early light-inducible protein HV58, chloroplast precursor (ELIP) - Hordeum vulgare (Barley) protein|early light-induced protein, chloroplast precursor, putative, expressed	116.12	97.21	77.98	104.55	141.72	89.62	17.62	48.06	17.89	128.55	168.4	119.18	43.48	68.22	41.89	13.82	18.61	13.09	71.2	77.65	59.6	61.59	58.14	52.71	34.13	18.05	26.83
LOC_Os07g08150	0	0	1	0	0	0	1	AT3G22840.1	Chlorophyll A-B binding family protein	early light-induced protein, chloroplast precursor, putative, expressed	30.11	signalling.light	very weakly similar to (97.4) AT3G22840 | Symbols: ELIP1, ELIP | ELIP1 (EARLY LIGHT-INDUCABLE PROTEIN); chlorophyll binding | chr3:8084628-8085445 REVERSEweakly similar to ( 106) ELI5_HORVU High molecular mass early light-inducible protein HV58, chloroplast precursor (ELIP) - Hordeum vulgare (Barley) protein|early light-induced protein, chloroplast precursor, putative, expressed	48.18	75.38	40.12	67.54	86.42	57.62	2.86	7.76	3.17	37.37	45.93	88.9	17.8	24.88	20.17	2.89	5.88	6.02	47.03	57.85	51.48	40.06	23.99	29.01	33.28	7.33	30.95
LOC_Os10g01044	0	0	1	0	0	0	1	AT3G18890.1	NAD(P)-binding Rossmann-fold superfamily protein	isoflavone reductase, putative, expressed	30.11	signalling.light	moderately similar to ( 205) AT3G18890 | Symbols: | binding / catalytic/ coenzyme binding | chr3:6511169-6514729 FORWARD protein|isoflavone reductase, putative, expressed	52.94	91.36	52.59	50.42	56.18	50.73	77.74	80.61	65.47	104.8	53.2	92.12	97.34	76.05	114.73	83.73	48.38	71.69	102.62	87.04	93.93	117.55	92.08	104.85	54.38	51.03	63.35
LOC_Os03g10880	0	0	0	1	0	0	1	AT5G67385.1	Phototropic-responsive NPH3 family protein	BTBN5 - Bric-a-Brac, Tramtrack, Broad Complex BTB domain with non-phototropic hypocotyl 3 NPH3 and coiled-coil domains, expressed	30.11	signalling.light	highly similar to ( 542) AT5G67385 | Symbols: | protein binding / signal transducer | chr5:26884754-26887083 FORWARDmoderately similar to ( 275) NPH3_ORYSA Coleoptile phototropism protein 1 (Non-phototropic hypocotyl 3-like protein) (NPH3-like protein) - Oryza sativa (Rice)NPH3 protein|BTBN5 - Bric-a-Brac, Tramtrack, Broad Complex BTB domain with non-phototropic hypocotyl 3 NPH3 and coiled-coil d…	25.03	52.46	46.53	56.22	14.46	73.81	11.45	12.83	14.31	29.97	12.64	14.94	31.37	34.88	83.3	22.55	24.23	30.75	59.82	53.15	56.12	76.9	62.49	85.78	19.94	21.42	18.07
LOC_Os04g26841	0	0	0	1	0	0	1	AT2G30520.1	Phototropic-responsive NPH3 family protein	BTBN20 - Bric-a-Brac, Tramtrack, Broad Complex BTB domain with non-phototropic hypocotyl 3 NPH3 and coiled-coil domains, expressed	30.11	signalling.light	moderately similar to ( 345) AT2G30520 | Symbols: RPT2 | RPT2 (ROOT PHOTOTROPISM 2); protein binding | chr2:13002920-13005153 REVERSEweakly similar to ( 118) NPH3_ORYSA Coleoptile phototropism protein 1 (Non-phototropic hypocotyl 3-like protein) (NPH3-like protein) - Oryza sativa (Rice)NPH3 protein|BTBN20 - Bric-a-Brac, Tramtrack, Broad Complex BTB domain with non-phototropic hypocotyl 3 NPH3 and…	4.98	5.62	12.26	6.55	4.75	6.85	6.02	3.35	5.88	1.4	2.94	2.82	6.79	4.37	9	3.68	10.19	6.97	8.92	7.93	11.91	5.77	6.43	8.93	6.62	6.97	9.83
LOC_Os07g36210	0	0	0	1	0	0	1	AT2G46340.1	SPA (suppressor of phyA-105) protein family	suppressor of phythchrome A, putative, expressed	30.11	signalling.light	highly similar to ( 762) AT2G46340 | Symbols: SPA1 | SPA1 (SUPPRESSOR OF PHYA-105 1); protein binding / signal transducer | chr2:19022572-19026821 REVERSEmoderately similar to ( 333) COP1_PEA E3 ubiquitin ligase protein COP1 (EC 6.3.2.-) (Constitutive photomorphogenesis protein 1) - Pisum sativum (Garden pea) WD40 COG2319 protein|suppressor of phythchrome A, putative, expressed	72.94	56.94	38.93	47.29	55.69	42.66	54.1	53.58	37.42	99.38	74.86	73.09	48.4	66.05	26.09	78.77	43.52	30.61	40.59	52.34	25.2	39.87	42.27	31.3	54.26	38	30.51
LOC_Os05g50550	0	0	0	0	1	0	1	AT1G16720.1	high chlorophyll fluorescence phenotype 173	UOS1, putative, expressed	30.11	signalling.light	highly similar to ( 788) AT1G16720 | Symbols: HCF173 | HCF173 (high chlorophyll fluorescence phenotype 173); binding / catalytic/ transcription repressor | chr1:5723161-5726248 FORWARD CIA30 protein|UOS1, putative, expressed	187.18	169.8	300.86	161.35	165.22	207.71	16.68	14.54	17.66	119.08	100.37	179.44	82.19	68.74	151.82	6.93	11.84	13.11	166.52	197.74	250.42	93.3	69.78	95.31	30.42	26.43	33.01
LOC_Os10g09850	0	1	0	1	0	0	2	AT4G38810.2	Calcium-binding EF-hand family protein	EF hand family protein, putative, expressed	30.3	signalling.calcium	moderately similar to ( 343) AT4G38810 | Symbols: | calcium-binding EF hand family protein | chr4:18115607-18118860 REVERSE protein|EF hand family protein, putative, expressed	14.55	17.56	9.9	13.11	18.55	10.08	15.89	19.2	15.42	29.45	47.61	22.26	11.13	22.71	10.4	16.1	16.07	12.31	10.33	11.96	11.27	16.57	14.72	12.82	12.55	10.74	11.39
LOC_Os05g43170	0	1	0	0	0	0	1	AT1G08450.1	calreticulin 3	calreticulin precursor protein, putative, expressed	30.3	signalling.calcium	highly similar to ( 502) AT1G08450 | Symbols: CRT3 | CRT3 (CALRETICULIN 3); calcium ion binding / unfolded protein binding | chr1:2668008-2671800 REVERSEmoderately similar to ( 402) CALR_NICPL Calreticulin precursor - Nicotiana plumbaginifolia (Leadwort-leaved tobacco) Calreticulin protein|calreticulin precursor protein, putative, expressed	123.85	105.79	156.29	59.96	64.77	49.42	142.65	125.45	173.51	55.87	63.22	53.4	41.63	53.69	50.1	71.05	95.36	80.21	61.22	52.24	44.17	78.57	69.08	82.25	83.77	59.57	75.75
LOC_Os01g67054	0	1	0	0	0	0	1	AT1G08450.1	calreticulin 3	calreticulin precursor protein, putative, expressed	30.3	signalling.calcium	moderately similar to ( 413) AT1G08450 | Symbols: CRT3 | CRT3 (CALRETICULIN 3); calcium ion binding / unfolded protein binding | chr1:2668008-2671800 REVERSEmoderately similar to ( 363) CALR_NICPL Calreticulin precursor - Nicotiana plumbaginifolia (Leadwort-leaved tobacco) Calreticulin protein|calreticulin precursor protein, putative, expressed	141.17	104.07	173.33	102.11	102.85	95.82	195.67	181.9	216.7	56.99	66.91	66.1	113.34	92.02	111.3	141.85	176.21	157.82	91.41	96.94	82.37	111.64	99.42	122.52	157.69	166.95	149.5
LOC_Os02g03020	1	0	0	0	0	0	1	AT2G46600.1	Calcium-binding EF-hand family protein	EF hand family protein, putative, expressed	30.3	signalling.calcium	weakly similar to ( 111) AT2G46600 | Symbols: | calcium-binding protein, putative | chr2:19136070-19136477 FORWARD protein|EF hand family protein, putative, expressed	45.26	26.29	32.42	17.77	26.21	16.99	41.85	45.95	39.03	27	34.03	25.43	28.37	61.68	18.39	9.35	9.99	4.48	22.3	22.97	18.51	14.62	20.32	13.07	11.66	8.12	9.63
LOC_Os02g56310	0	0	0	1	0	0	1	AT4G02260.2	RELA/SPOT homolog 1	relA-SpoT like protein RSH1, putative, expressed	30.3	signalling.calcium	nearly identical (1063) AT4G02260 | Symbols: RSH1, AT-RSH1, ATRSH1 | RSH1 (RELA-SPOT HOMOLOG 1); catalytic | chr4:985451-991178 FORWARD SpoT PRK11092 relA RelA_SpoT TGS_RelA_SpoT TGS protein|relA-SpoT like protein RSH1, putative, expressed	6.32	6.04	5.47	5.01	8.8	5.43	3.32	4.6	2.82	12.92	15.09	11.42	3.87	6.54	3.54	2.66	2.32	1.8	3.58	4.4	3.53	2.93	2.58	2.22	1.63	2.47	2.02
LOC_Os03g03180	0	0	0	1	0	0	1	AT5G49480.1	Ca2+-binding protein 1	EF hand family protein, putative, expressed	30.3	signalling.calcium	very weakly similar to (94.7) AT5G49480 | Symbols: ATCP1 | ATCP1 (Ca2+-binding protein 1); calcium ion binding | chr5:20070812-20071294 FORWARD protein|EF hand family protein, putative, expressed	38.74	29.54	26.73	27.67	35.01	23.22	34.61	31.94	22.85	43.87	47.39	32.15	28	38.51	15.49	30.16	20.58	15.45	19.56	23.32	15.4	21.9	26.68	23.84	23.45	19.15	16.4
LOC_Os10g38206	0	0	0	1	0	0	1	AT2G17930.1	Phosphatidylinositol 3- and 4-kinase family protein with FAT domain	FAT domain-containing protein, putative, expressed	30.4	signalling.phosphinositides	nearly identical (2076) AT2G17930 | Symbols: | binding / inositol or phosphatidylinositol kinase/ phosphotransferase, alcohol group as acceptor | chr2:7784455-7802230 REVERSE protein|FAT domain-containing protein, putative, expressed	5.32	17.35	22.81	17.67	14.49	19.52	8.42	2.18	13.27	6.3	1.71	11.74	15.54	11.9	27.7	8.33	20.23	24.34	17.72	17.63	29.82	12.42	12.55	18.54	13.83	13.14	23.29
LOC_Os02g15800	0	0	0	1	0	0	1	AT2G17930.1	Phosphatidylinositol 3- and 4-kinase family protein with FAT domain	FAT domain-containing protein, putative, expressed	30.4	signalling.phosphinositides	nearly identical (1281) AT4G36080 | Symbols: | FAT domain-containing protein / phosphatidylinositol 3- and 4-kinase family protein | chr4:17059996-17077628 REVERSE protein|FAT domain-containing protein, putative, expressed	11.54	12.12	5.89	11.97	18.42	8.64	12.04	14.77	11.47	21.64	38.25	14.29	8.76	18.78	8.11	10.73	11.42	7.39	10.1	10.4	6.7	13.22	11.85	10.63	13.14	10.12	8.5
LOC_Os02g10920	0	1	0	1	0	0	2	AT3G15680.1	Ran BP2/NZF zinc finger-like superfamily protein	zinc finger family protein, putative, expressed	30.5	signalling.G-proteins	weakly similar to ( 126) AT3G15680 | Symbols: | zinc finger (Ran-binding) family protein | chr3:5315437-5316048 FORWARD protein|zinc finger family protein, putative, expressed	25.35	21.3	21.27	31.02	27.08	23.34	33.78	33.59	46.03	41.24	54.86	40.15	24.71	33.94	20.44	31.42	31.56	26.49	21.03	20.62	18.34	35.51	42.05	38.66	44.78	23.83	30.7
LOC_Os06g04920	0	0	1	1	0	0	2	AT3G15680.1	Ran BP2/NZF zinc finger-like superfamily protein	zinc finger family protein, putative, expressed	30.5	signalling.G-proteins	weakly similar to ( 129) AT3G15680 | Symbols: | zinc finger (Ran-binding) family protein | chr3:5315437-5316048 FORWARD protein|zinc finger family protein, putative, expressed	8.87	30.36	15.72	27.17	21.97	25.39	1.89	1.95	2.63	13.28	11.91	30.91	6.9	10.47	10.86	1.47	1.27	0.99	67.32	57.24	112.85	10.5	8.52	6.92	1.92	1.41	2.42
LOC_Os05g49890	0	0	1	0	0	0	1	AT5G55190.1	RAN GTPase 3	ras-related protein, putative, expressed	30.5	signalling.G-proteins	moderately similar to ( 247) AT5G55190 | Symbols: RAN3, ATRAN3 | RAN3 (RAN GTPASE 3); GTP binding / GTPase/ protein binding | chr5:22392285-22393957 FORWARDmoderately similar to ( 248) RANB1_TOBAC GTP-binding nuclear protein Ran-B1 - Nicotiana tabacum (Common tobacco) Ran RAN Ras Rab RAB COG1100 Rab32_Rab38 Rab5_related Rab23_lke Ras_like_GTPase Rab11_like Rab18 Rab19 Rab4 Rab6 RabA_like protein|…	244.25	238.31	284.37	266.05	238.94	333.09	251.97	264.13	378.84	165.24	196.83	216.09	161.81	111.69	145.16	203.69	274.92	251.64	186.09	198.26	228.67	204.78	172.58	246.29	316.45	258.04	305.83
LOC_Os08g27720	1	0	0	0	0	0	1	AT2G43120.1	RmlC-like cupins superfamily protein	pirin, putative, expressed	30.5	signalling.G-proteins	moderately similar to ( 282) AT2G43120 | Symbols: | pirin, putative | chr2:17927339-17928871 FORWARDCOG1741 Pirin Pirin_C protein|pirin, putative, expressed	71.61	55.75	49.75	82.65	80.32	66.65	215.03	259.16	199.48	35.99	54.6	32.02	42.41	63.72	47.26	52.2	112.71	28.64	47.2	44.95	43.34	69.17	73.25	59.01	81.71	39.22	69.14
LOC_Os09g31120	1	0	0	0	0	0	1	AT1G50590.1	RmlC-like cupins superfamily protein	pirin, putative, expressed	30.5	signalling.G-proteins	moderately similar to ( 366) AT1G50590 | Symbols: | pirin, putative | chr1:18732378-18734053 REVERSECOG1741 Pirin Pirin_C protein|pirin, putative, expressed	55.11	39.15	43.43	25.52	32.47	21.9	49.31	66.76	40.83	38.67	47.9	34.89	15.64	22.53	11.58	15.68	24.69	21.79	24.97	35.91	26.19	19.58	13.71	23.15	30.81	43.04	22.75
LOC_Os09g27670	0	0	0	1	0	0	1	AT1G03160.1	FZO-like	FZL, putative, expressed	30.5	signalling.G-proteins	highly similar to ( 691) AT1G03160 | Symbols: FZL | FZL (FZO-LIKE); GTP binding / GTPase/ thiamin-phosphate diphosphorylase | chr1:761321-765091 FORWARD Dynamin_N Era_like protein|FZL, putative, expressed	6	9.18	10.08	10.38	5	10.6	3.06	2.14	3.73	2.91	2.52	5.44	14.7	5.48	13.79	3.33	9.33	5.89	13.04	10.71	11.93	15.13	14.17	14.75	7.95	7.4	9.43
LOC_Os04g31804	0	0	0	1	0	0	1	AT1G22740.1	RAB GTPase homolog G3B	ras-related protein, putative, expressed	30.5	signalling.G-proteins	moderately similar to ( 332) AT1G22740 | Symbols: RAB7, ATRABG3B, RAB75, RABG3B | RABG3B; GTP binding | chr1:8049247-8050494 FORWARDmoderately similar to ( 345) RAB7_SOYBN Ras-related protein Rab7 - Glycine max (Soybean) Rab7 RAB Rab Ras Rab9 Rab11_like Rab4 Rab8_Rab10_Rab13_like RabA_like Rab5_related Rab6 Rab32_Rab38 Rab1_Ypt1 Rab21 Ras_like_GTPase Rab18 Rab2 Ras Rab27A Rab26 Rab35 Rab19 Rab14 …	52.69	44.3	34.54	73.2	54.8	47.14	50.86	75.4	45.16	78.52	97.11	46.69	58.77	58.38	29.74	50.43	48.04	30	42.59	32.87	34.96	70.79	45.98	53.82	59.66	49.14	45.04
LOC_Os08g38900	0	0	0	1	0	0	1	AT4G15800.1	ralf-like 33	RALFL6 - Rapid ALkalinization Factor RALF family protein precursor, expressed	30.8	signalling.misc	very weakly similar to (81.6) AT4G15800 | Symbols: RALFL33 | RALFL33 (ralf-like 33); signal transducer | chr4:8984915-8985265 FORWARDRALF protein|RALFL6 - Rapid ALkalinization Factor RALF family protein precursor, expressed	116.58	74.62	64.26	83.95	104.58	65.04	56.5	42.95	36.28	115.73	143.95	82.72	182.28	136.86	29.24	61.23	35.2	20.11	56.04	59.79	34.17	75.59	85.69	46.02	58.53	38.66	25.85
LOC_Os04g02910	1	0	0	1	0	0	2	AT1G64720.1	Polyketide cyclase/dehydrase and lipid transport superfamily protein	membrane related protein CP5, putative, expressed	30.9	signalling.lipids	moderately similar to ( 442) AT1G64720 | Symbols: CP5 | CP5 | chr1:24046887-24048537 REVERSE START protein|membrane related protein CP5, putative, expressed	50.78	56.2	104.68	68.62	46.58	92.3	41.13	43.14	63.34	20.72	19.76	41.37	83.17	140.29	122.85	112.9	85.78	165.2	87.15	149.35	97.47	175.27	89.72	100.4	60.78	76.75	166.65
LOC_Os05g44560	0	1	0	1	0	0	2	AT1G63640.1	P-loop nucleoside triphosphate hydrolases superfamily protein with CH (Calponin Homology) domain	kinesin motor domain containing protein, expressed	31.1	cell.organisation	highly similar to ( 733) AT1G63640 | Symbols: | kinesin motor protein-related | chr1:23589234-23595139 REVERSEweakly similar to ( 171) FLA10_CHLRE Kinesin-like protein FLA10 (Protein KHP1) - Chlamydomonas reinhardtii KISc_C_terminal KISc Kinesin KISc KISc_KHC_KIF5 KISc_KIF3 KISc_KIF4 KISc_KIP3_like KISc_CENP_E KISc_BimC_Eg5 KISc_KID_like KISc_KIF9_like KISc_KLP2_like KISc_KIF1A_KIF1B KIP1 KISc_KI…	3.69	5.2	3.78	7.72	7.39	6.13	30.32	14.47	32.44	8.5	22.41	12.44	3.02	5.99	4.37	32.27	40.34	43.06	3.93	5.64	4.32	2.77	5.27	3.22	19.58	33.74	19.99
LOC_Os09g16760	0	0	1	0	0	0	1	AT4G03460.1	Ankyrin repeat family protein	ankyrin repeat family protein, putative, expressed	31.1	cell.organisation	weakly similar to ( 106) AT4G03460 | Symbols: | ankyrin repeat family protein | chr4:1536404-1540111 REVERSE protein|ankyrin repeat family protein, putative, expressed	6.21	7.22	5.17	7.89	8.66	6.72	19.55	25.43	21.53	12.26	12.91	10.75	26.12	30.5	27.5	49.39	32.19	34.19	10.51	9.35	9.33	14.39	24.94	16.1	21.59	25.71	27.95
LOC_Os03g16780	1	0	0	0	0	0	1	AT2G28840.1	XB3 ortholog 1 in Arabidopsis thaliana	ankyrin repeat family protein, putative, expressed	31.1	cell.organisation	moderately similar to ( 379) AT2G28840 | Symbols: | ankyrin repeat family protein | chr2:12378672-12380474 FORWARD ANK protein|ankyrin repeat family protein, putative, expressed	1.75	0.35	0.45	0.39	1.05	0.36	12.31	10.19	10.2	1.08	1.11	0.43	3.13	6.56	1.27	43.98	29.06	27.5	0.86	1.39	0.54	0.75	2.93	1.34	16.18	22.08	13.97
LOC_Os08g02900	0	0	0	1	0	0	1	AT4G03500.1	Ankyrin repeat family protein	expressed protein	31.1	cell.organisation	weakly similar to ( 160) AT4G03500 | Symbols: | ankyrin repeat family protein | chr4:1553453-1556571 FORWARD protein|expressed protein	4.9	7.01	11.65	6.47	5.41	7.9	7.26	3.52	7.16	2.28	2.53	2.91	10.86	6.37	11.8	4.94	16.77	9.03	12.81	9.16	12.06	6.36	9.29	7.8	10.62	11.79	10.65
LOC_Os04g39140	0	0	0	1	0	0	1	AT1G42550.1	plastid movement impaired1	expressed protein	31.1	cell.organisation	highly similar to ( 540) AT1G42550 | Symbols: PMI1 | PMI1 (PLASTID MOVEMENT IMPAIRED1) | chr1:15977131-15979734 FORWARD protein|expressed protein	7.94	11.59	11.93	16.46	9.2	20.12	9.83	8.93	12.19	5.55	3.62	6.42	9	4.53	12.99	6.94	10.65	12.9	16.51	14.29	16.58	15.04	10.41	11.58	16.29	16.34	22.74
LOC_Os04g43770	0	0	0	1	0	0	1	AT2G37080.1	ROP interactive partner 3	retrotransposon protein, putative, unclassified, expressed	31.1	cell.organisation	weakly similar to ( 180) AT2G37080 | Symbols: | myosin heavy chain-related | chr2:15581565-15584057 REVERSE protein|retrotransposon protein, putative, unclassified, expressed	7.27	12.45	17.23	13.96	10.79	15.36	8.34	4.83	10	6.29	5.79	6.16	10.55	9.13	17.13	5.2	13.45	8.85	13.25	15.69	20.1	10.99	12	17.58	10.48	14.6	14.48
LOC_Os09g34890	0	0	0	1	0	0	1	AT3G63500.2	Protein of unknown function (DUF1423)	potyvirus VPg interacting protein, putative, expressed	31.1	cell.organisation	moderately similar to ( 391) AT3G63500 | Symbols: | unknown protein | chr3:23446331-23449991 REVERSEDUF1423 protein|potyvirus VPg interacting protein, putative, expressed	179.73	117.97	84.46	131.88	196.86	95.76	109.98	90.29	51.26	205.43	269.15	138.52	157.73	187.72	42.78	136.33	51.07	42.48	91.86	138.78	47	70.26	91.35	60.47	102.85	106.86	39.59
LOC_Os05g47850	0	0	0	1	0	0	1	AT2G34730.1	myosin heavy chain-related	expressed protein	31.1	cell.organisation	weakly similar to ( 127) AT2G34730 | Symbols: | myosin heavy chain-related | chr2:14654611-14657443 FORWARD protein|expressed protein	14.18	10.64	21.74	8.3	7.06	9.76	49.95	48.93	66.35	7.62	11.18	8.59	12.66	7.88	13.08	57.32	71.34	100.17	21.14	20.3	24.43	16.37	16.98	19.69	78.61	67.21	119.67
LOC_Os02g53400	0	0	0	1	0	0	1	AT1G25280.1	tubby like protein 10	OsFBT3 - F-box and tubby domain containing protein, expressed	31.1	cell.organisation	highly similar to ( 525) AT1G76900 | Symbols: AtTLP1 | AtTLP1 (TUBBY LIKE PROTEIN 1); phosphoric diester hydrolase/ transcription factor | chr1:28882741-28884377 FORWARD Tub protein|OsFBT3 - F-box and tubby domain containing protein, expressed	10.03	7.63	10.12	4.36	3.8	5.22	145.03	139.13	190.98	5.11	6.86	4.59	3.85	0.75	3.51	126.35	135.03	195.61	12.91	16.46	14.07	4.85	4.96	3.64	164.6	194.32	195.67
LOC_Os03g59774	0	0	0	1	0	0	1	AT4G00030.1	Plastid-lipid associated protein PAP / fibrillin family protein	PAP fibrillin family domain containing protein, expressed	31.1	cell.organisation	moderately similar to ( 215) AT4G00030 | Symbols: | plastid-lipid associated protein PAP / fibrillin family protein | chr4:13565-14366 FORWARDPAP_fibrillin protein|PAP fibrillin family domain containing protein, expressed	15.15	11.4	26.74	7.39	7.15	10.3	41.07	40.52	52.03	7.54	8.43	10.52	10.26	3.45	11.83	34.61	37.31	41.4	18.63	17.62	23.1	8.32	10.19	9.6	39.65	43.15	51.59
LOC_Os02g04050	0	0	0	1	0	0	1	AT2G27170.2	Structural maintenance of chromosomes (SMC) family protein	chromosome segregation protein, putative, expressed	31.2	cell.division	highly similar to ( 666) AT2G27170 | Symbols: TTN7, SMC3 | TTN7 (TITAN7); ATP binding / protein binding | chr2:11609319-11617064 REVERSE Smc ABC_SMC3_euk SMC_N ABC_SMC2_euk SMC_hinge ABC_SMC_head protein|chromosome segregation protein, putative, expressed	8.59	12.82	26.87	16.65	10.74	20.28	13.74	7.88	13.51	2.95	7.48	7.81	17.67	9.98	25.13	9.32	27.45	17.39	21.19	15.75	27.85	14.34	16.93	21.06	15.79	19.22	24.24
LOC_Os06g48560	0	0	0	1	0	0	1	AT3G54670.1	Structural maintenance of chromosomes (SMC) family protein	RecF/RecN/SMC N terminal domain containing protein, expressed	31.2	cell.division	moderately similar to ( 486) AT3G54670 | Symbols: TTN8, SMC1, ATSMC1 | TTN8 (TITAN8); ATP binding / transporter | chr3:20240428-20243701 FORWARD ABC_SMC1_euk Smc SMC_N ABC_SMC4_euk ABC_SMC2_euk ABC_SMC_barmotin ABC_SMC_head protein|RecF/RecN/SMC N terminal domain containing protein, expressed	14.7	13.65	27.43	21.84	11.57	33.02	14.31	6.26	23.89	13.57	16.03	17.06	12.53	8.97	22.96	12.4	22.39	40.66	25.67	35.28	45.67	17.3	22.45	19.42	23.98	37.48	39.46
LOC_Os02g43550	0	1	0	1	0	0	2	AT5G07450.1	cyclin p4;3	cyclin, putative, expressed	31.3	cell.cycle	weakly similar to ( 159) AT5G07450 | Symbols: CYCP4;3 | CYCP4;3 (cyclin p4;3); cyclin-dependent protein kinase | chr5:2358418-2359253 REVERSE Cyclin protein|cyclin, putative, expressed	18.28	18.32	7.93	8.69	17.1	9.74	6.7	5.31	4.27	37.42	31.05	29.98	14.05	13.04	3.8	5.12	3.85	2.11	9.81	13.26	7.67	7.59	7.09	3.38	3.71	4.13	2.92
LOC_Os03g05300	1	0	0	0	0	0	1	AT2G27970.1	CDK-subunit 2	cyclin-dependent kinases regulatory subunit 1, putative, expressed	31.3	cell.cycle	weakly similar to ( 135) AT2G27960 | Symbols: CKS1, CKS1AT | CKS1 (CYCLIN-DEPENDENT KINASE-SUBUNIT 1); cyclin-dependent protein kinase/ protein binding | chr2:11910903-11911543 REVERSE CKS protein|cyclin-dependent kinases regulatory subunit 1, putative, expressed	34.2	31.7	16	24	31.44	19.33	275.33	287.49	248.34	41.35	31.96	27.26	39.86	39.16	20.34	172.22	116.72	91.95	24.06	22.44	16.62	38.95	43.03	36.23	166.08	89.15	118.18
LOC_Os01g39290	0	1	0	1	0	0	2	AT5G11890.1		harpin-induced protein 1 domain containing protein, expressed	33.2	development.late embryogenesis abundant	Hin1 protein|harpin-induced protein 1 domain containing protein, expressed	34.29	26.67	13.94	24.06	39.57	14.81	27.22	22.56	13.24	62.5	59.65	39.68	36.9	59.19	15.37	43.15	21.8	13.97	24.47	30.2	12.69	27.77	32.71	23.28	20.49	19.28	11.15
LOC_Os01g15610	0	0	0	1	0	0	1	AT5G43270.3	squamosa promoter binding protein-like 2	OsSPL3 - SBP-box gene family member, expressed	33.3	development.squamosa promoter binding like (SPL)	weakly similar to ( 149) AT5G43270 | Symbols: SPL2 | SPL2 (SQUAMOSA PROMOTER BINDING PROTEIN-LIKE 2); DNA binding / transcription factor | chr5:17360527-17362143 REVERSEvery weakly similar to (91.3) SBP1_ANTMA Squamosa promoter-binding protein 1 - Antirrhinum majus (Garden snapdragon)SBP protein|OsSPL3 - SBP-box gene family member, expressed	107.01	70.66	48.47	75.42	91.49	51.3	80.8	83.97	37.26	127.12	142.08	82.97	83.99	95.93	23.85	74.23	40.23	27.32	58.26	77.6	33.41	44.55	58.33	45.37	62.79	57.26	25.81
LOC_Os12g24020	0	1	0	1	0	0	2	AT5G66170.1	sulfurtransferase 18	rhodanese-like domain containing protein, putative, expressed	33.99	development.unspecified	very weakly similar to ( 100) AT2G17850 | Symbols: | FUNCTIONS IN: molecular_function unknown; INVOLVED IN: aging; LOCATED IN: endomembrane system; EXPRESSED IN: 9 plant structures; EXPRESSED DURING: 9 growth stages; CONTAINS InterPro DOMAIN/s: Rhodanese-like (InterPro:IPR001763); BEST Arabidopsis thaliana protein match is: unknown protein (TAIR:AT5G66170.2); Has 1960 Blast hits to 1954 proteins …	27	16.57	11.34	19.94	37.16	13.04	16.06	10.48	7.8	50.44	52.85	35	39.55	177.49	13.83	141.38	31.46	27.27	15.05	22.4	8.52	24.57	51.89	24.67	15.67	24.53	7.76
LOC_Os06g51070	1	1	0	0	0	0	2	AT2G17040.1	NAC domain containing protein 36	no apical meristem protein, putative, expressed	33.99	development.unspecified	moderately similar to ( 224) AT2G17040 | Symbols: anac036 | anac036 (Arabidopsis NAC domain containing protein 36); transcription factor | chr2:7407123-7408120 FORWARDweakly similar to ( 151) NAC68_ORYSA NAC domain-containing protein 68 (ONAC068) - Oryza sativa (Rice)NAM protein|no apical meristem protein, putative, expressed	23.79	14.85	15	5.7	8.21	5.37	18.06	28.82	12.19	5	7.57	4.81	3.26	3.59	2.07	4.17	3.16	2.5	7.14	3.55	2.67	7.91	5.43	6.59	3.75	3.67	4.14
LOC_Os05g33900	0	1	0	1	0	0	2	AT5G07050.1	nodulin MtN21 /EamA-like transporter family protein	auxin-induced protein 5NG4, putative, expressed	33.99	development.unspecified	moderately similar to ( 437) AT5G07050 | Symbols: | LOCATED IN: membrane; CONTAINS InterPro DOMAIN/s: Protein of unknown function DUF6, transmembrane (InterPro:IPR000620); BEST Arabidopsis thaliana protein match is: nodulin MtN21 family protein (TAIR:AT2G40900.1); Has 2288 Blast hits to 2270 proteins in 280 species: Archae - 23; Bacteria - 774; Metazoa - 5; Fungi - 0; Plants - 641; Viruses - 0; O…	16.24	49.95	66.35	44.81	37.52	49.96	36.42	39.45	27.5	9.97	4.5	7.39	35.82	11.16	60.07	8.2	25.39	13.08	81.61	73.11	84.81	70.45	70.26	69.98	35.51	19.23	32.86
LOC_Os05g35140	0	1	0	1	0	0	2	AT1G21460.1	Nodulin MtN3 family protein	nodulin MtN3 family protein, putative, expressed	33.99	development.unspecified	moderately similar to ( 259) AT1G21460 | Symbols: | nodulin MtN3 family protein | chr1:7512030-7513281 REVERSE MtN3_slv protein|nodulin MtN3 family protein, putative, expressed	134.76	117.8	75.13	118.59	184.49	82.86	99.21	110.06	69.78	196.31	258.66	129.07	107.32	179.02	76.23	85.75	93.03	54.12	97.16	111.39	64.25	91.14	100.55	67.37	75.3	55.36	49.7
LOC_Os01g08460	0	0	0	1	1	0	2	AT3G24460.1	Serinc-domain containing serine and sphingolipid biosynthesis protein	TMS membrane protein/tumour differentially expressed protein, putative, expressed	33.99	development.unspecified	moderately similar to ( 295) AT3G24460 | Symbols: | TMS membrane family protein / tumour differentially expressed (TDE) family protein | chr3:8886160-8889717 REVERSE Serinc protein|TMS membrane protein/tumour differentially expressed protein, putative, expressed	50.66	76.66	126.31	82	66.86	110.41	11.56	10.1	20.22	42.31	25.83	69.63	49.38	33.85	108.05	6.1	15.97	15.97	91.62	106.04	156.22	50.59	54.59	56.52	26.34	29.69	33.8
LOC_Os12g33300	0	1	0	0	0	0	1	AT5G64700.1	nodulin MtN21 /EamA-like transporter family protein	integral membrane protein DUF6 containing protein, expressed	33.99	development.unspecified	moderately similar to ( 240) AT5G64700 | Symbols: | nodulin MtN21 family protein | chr5:25865190-25866845 REVERSE protein|integral membrane protein DUF6 containing protein, expressed	5.8	3.48	6.64	1.58	1.34	1.18	3.58	2.99	5.04	0.26	0.24	0.63	0.95	0.57	0.59	0.69	0.65	0.26	1.06	0.68	0.45	2.06	2.64	1.87	0.54	0.31	0.24
LOC_Os06g06300	0	1	0	0	0	0	1	AT1G65480.1	PEBP (phosphatidylethanolamine-binding protein) family protein	osFTL3 FT-Like3 homologous to Flowering Locus T gene; contains Pfam profile PF01161: Phosphatidylethanolamine-binding protein, expressed	33.99	development.unspecified	moderately similar to ( 268) AT1G65480 | Symbols: FT | FT (FLOWERING LOCUS T); phosphatidylethanolamine binding / protein binding | chr1:24331510-24333689 FORWARDmoderately similar to ( 202) CET2_TOBAC CEN-like protein 2 - Nicotiana tabacum (Common tobacco) RKIP PBP PEBP_RKIP protein|osFTL3 FT-Like3 homologous to Flowering Locus T gene; contains Pfam profile PF01161: Phosphatidylethanolamine-bind…	10.27	11.07	6.38	16.5	25.69	16.02	5.9	2.24	4.29	19.39	33.41	15.51	8.53	7.59	10.08	1.07	2.35	2.04	12.53	29.27	9.95	11.1	12.63	6.35	8.46	8.36	6.27
LOC_Os03g04070	0	1	0	0	0	0	1	AT2G17040.1	NAC domain containing protein 36	no apical meristem protein, putative, expressed	33.99	development.unspecified	moderately similar to ( 255) AT2G17040 | Symbols: anac036 | anac036 (Arabidopsis NAC domain containing protein 36); transcription factor | chr2:7407123-7408120 FORWARDweakly similar to ( 172) NAC68_ORYSA NAC domain-containing protein 68 (ONAC068) - Oryza sativa (Rice)NAM protein|no apical meristem protein, putative, expressed	16.32	12.91	14.61	5.48	6.59	4.19	14.05	58.2	11.57	5.22	6.1	3.36	3.17	4.23	2.71	3.07	4.47	2.91	6.13	4.05	2.49	8.39	6.35	6.35	3.41	2.8	2.14
LOC_Os06g30370	0	1	0	0	0	0	1	AT1G18100.1	PEBP (phosphatidylethanolamine-binding protein) family protein	osMFT1 MFT-Like1 homologous to Mother of FT and TFL1 gene; contains Pfam profile PF01161: Phosphatidylethanolamine-binding protein, expressed	33.99	development.unspecified	moderately similar to ( 204) AT1G18100 | Symbols: E12A11 | E12A11; phosphatidylethanolamine binding | chr1:6228049-6230110 REVERSEweakly similar to ( 148) CEN_ANTMA Protein CENTRORADIALIS - Antirrhinum majus (Garden snapdragon) RKIP PBP PEBP_RKIP protein|osMFT1 MFT-Like1 homologous to Mother of FT and TFL1 gene; contains Pfam profile PF01161: Phosphatidylethanolamine-binding protein, expressed	54.82	69.03	32.68	75.98	66.45	44.47	88.79	107.65	79.62	146.67	119.04	78	88.91	77.75	46.31	106.1	65.77	52.78	76.34	58.14	43.67	101.82	76.51	58.78	93.2	55.52	55.59
LOC_Os09g25810	0	0	1	0	0	0	1	AT4G30420.1	nodulin MtN21 /EamA-like transporter family protein	nodulin, putative, expressed	33.99	development.unspecified	moderately similar to ( 306) AT4G30420 | Symbols: | nodulin MtN21 family protein | chr4:14877069-14878914 FORWARD protein|nodulin, putative, expressed	111.89	248.83	89.11	305.21	207.73	257.96	15.82	9.09	25.32	176.52	164.49	147.82	71.39	150.62	81.95	5	9.12	5.42	107.8	144.2	128.86	86.4	137.02	88.76	12.61	3.29	10.07
LOC_Os06g10750	0	0	1	0	0	0	1	AT1G21890.1	nodulin MtN21 /EamA-like transporter family protein	integral membrane protein DUF6 containing protein, expressed	33.99	development.unspecified	moderately similar to ( 337) AT1G21890 | Symbols: | nodulin MtN21 family protein | chr1:7682808-7685581 REVERSE protein|integral membrane protein DUF6 containing protein, expressed	6.47	0.58	4.27	14.2	11.64	7.17	0.85	0.11	0.07	1.19	8.81	1.8	2.44	5.26	0.35	1.18	5.59	0.13	0.32	2.03	0.08	1.34	3.22	2.5	3.15	7.91	0.73
LOC_Os08g10080	1	0	0	0	0	0	1	AT1G56010.2	NAC domain containing protein 1	no apical meristem protein, putative, expressed	33.99	development.unspecified	moderately similar to ( 231) AT1G56010 | Symbols: NAC1, ANAC022 | NAC1; transcription factor | chr1:20946852-20949144 REVERSEweakly similar to ( 176) NAC77_ORYSA NAC domain-containing protein 77 (ONAC077) (ONAC300) - Oryza sativa (Rice)NAM protein|no apical meristem protein, putative, expressed	8.98	4.77	10.06	48.02	14.64	45.37	6.68	2.94	5.34	6.72	24.59	12.36	25.56	28.76	38.36	23.11	38.69	27.98	9.34	17.62	7.6	23.64	44.89	29.75	15.65	52.95	16.19
LOC_Os02g39710	1	0	0	0	0	0	1	AT5G57660.1	CONSTANS-like 5	CCT/B-box zinc finger protein, putative, expressed	33.99	development.unspecified	very weakly similar to (94.0) AT5G57660 | Symbols: ATCOL5, COL5 | zinc finger (B-box type) family protein | chr5:23355573-23356729 FORWARDCCT protein|CCT/B-box zinc finger protein, putative, expressed	41.34	56	36.31	66.78	69.57	67.41	19.4	19	23	65.37	48.69	76.31	102.02	108.65	119.79	55.47	47.19	49.95	55.54	56.82	58.26	86.42	105.52	91.09	36.91	49.15	41.3
LOC_Os07g12340	1	0	0	0	0	0	1	AT5G63790.1	NAC domain containing protein 102	NAC domain-containing protein 67, putative, expressed	33.99	development.unspecified	moderately similar to ( 227) AT1G77450 | Symbols: anac032 | anac032 (Arabidopsis NAC domain containing protein 32); transcription factor | chr1:29100029-29100981 FORWARDmoderately similar to ( 427) NAC67_ORYSA NAC domain-containing protein 67 (ONAC067) - Oryza sativa (Rice)NAM protein|NAC domain-containing protein 67, putative, expressed	13.12	4.52	15.33	5.06	5.08	4.18	18.77	37.7	10.43	4.07	12.4	4.7	2.62	5.73	2.66	1.2	1.93	1.41	6.93	9.23	2.95	4.48	3.89	3.23	5.09	1.66	2.68
LOC_Os04g29550	0	0	0	1	0	0	1			RIPER2 - Ripening-related family protein precursor, expressed	33.99	development.unspecified	moderately similar to ( 260) RIP1_ORYSA Putative ripening-related protein 1 precursor - Oryza sativa (Rice) protein|RIPER2 - Ripening-related family protein precursor, expressed	366.55	391.98	136.97	152.39	247.31	94.7	698.25	743.36	412.94	716.55	582.66	461.05	256.43	408.01	123.02	681.95	557.2	257.29	205.98	203.43	126.83	192.37	213.77	140.44	371.5	254.6	235.54
LOC_Os05g12320	0	0	0	1	0	0	1	AT5G53190.1	Nodulin MtN3 family protein	nodulin MtN3 family protein, putative, expressed	33.99	development.unspecified	moderately similar to ( 214) AT5G53190 | Symbols: | nodulin MtN3 family protein | chr5:21572417-21574284 REVERSE protein|nodulin MtN3 family protein, putative, expressed	1.39	3.9	9.19	5.93	0.9	8.58	0.52	0.65	0.54	0.11	0.12	0.19	4.58	0.47	2.41	1.52	5.04	0.66	11.1	5.17	4.93	4.06	4.98	5.91	1.3	2.08	1.52
LOC_Os01g12130	0	0	0	1	0	0	1	AT5G53190.1	Nodulin MtN3 family protein	nodulin MtN3 family protein, putative, expressed	33.99	development.unspecified	moderately similar to ( 228) AT5G53190 | Symbols: | nodulin MtN3 family protein | chr5:21572417-21574284 REVERSE MtN3_slv protein|nodulin MtN3 family protein, putative, expressed	3.84	9.46	20.97	9.66	5.58	10.9	1.77	2.5	2.49	1.09	1.25	2.29	4.27	1.77	11.47	0.75	4.2	1.56	13.66	8.42	19.38	7.38	7.95	9.42	3.21	2.93	5.13
LOC_Os02g07360	0	0	0	1	0	0	1	AT2G35130.1	Tetratricopeptide repeat (TPR)-like superfamily protein	pentatricopeptide containing protein, putative, expressed	33.99	development.unspecified	highly similar to ( 699) AT2G35130 | Symbols: | pentatricopeptide (PPR) repeat-containing protein | chr2:14807589-14810164 REVERSEweakly similar to ( 168) RF1_ORYSA Rf1 protein, mitochondrial precursor (PPR protein) (Fertility restorer) (Restorer for CMS) - Oryza sativa (Rice) protein|pentatricopeptide containing protein, putative, expressed	28.72	37.15	45.95	33.02	21.88	39.22	63.69	51.14	88.06	27.86	13.62	31.21	33.83	21.95	52.06	66.81	85.41	104.15	60.86	52.83	72.4	46.91	43.22	47.3	90.65	99.43	128.53
LOC_Os03g15460	0	0	0	1	0	0	1	AT3G30340.1	nodulin MtN21 /EamA-like transporter family protein	auxin-induced protein 5NG4, putative, expressed	33.99	development.unspecified	moderately similar to ( 210) AT4G01440 | Symbols: | nodulin MtN21 family protein | chr4:596531-598512 FORWARD protein|auxin-induced protein 5NG4, putative, expressed	17.96	25.08	19.26	33.95	28.33	30.99	26.03	31.57	29.18	14.86	9.48	11.3	17.47	14.99	13.94	16.09	18.52	24.05	24.67	39.3	26.82	17.28	17.57	14.29	33.02	34.02	30.48
LOC_Os12g44390	0	0	0	1	0	0	1	AT2G18940.1	Tetratricopeptide repeat (TPR)-like superfamily protein	pentatricopeptide, putative, expressed	33.99	development.unspecified	highly similar to ( 819) AT2G18940 | Symbols: | pentatricopeptide (PPR) repeat-containing protein | chr2:8203873-8206341 REVERSEmoderately similar to ( 224) RF1_ORYSA Rf1 protein, mitochondrial precursor (PPR protein) (Fertility restorer) (Restorer for CMS) - Oryza sativa (Rice) protein|pentatricopeptide, putative, expressed	5.44	7.39	16.14	8.91	6.6	13.24	7.86	4.45	7.94	1.9	3.9	3.65	9.44	5.9	18.44	3.89	17.77	9.23	12.43	8.85	15.12	8.28	8.63	13.72	8.61	9.48	14.81
LOC_Os01g12210	0	0	0	1	0	0	1	AT3G18110.1	Pentatricopeptide repeat (PPR) superfamily protein	EMB1270, putative, expressed	33.99	development.unspecified	nearly identical (1392) AT3G18110 | Symbols: EMB1270 | EMB1270 (embryo defective 1270) | chr3:6204940-6209691 REVERSEweakly similar to ( 165) RF1_ORYSA Rf1 protein, mitochondrial precursor (PPR protein) (Fertility restorer) (Restorer for CMS) - Oryza sativa (Rice) protein|EMB1270, putative, expressed	1.76	6.44	8.23	10.39	7.18	8.09	1.11	0.66	1.78	0.97	1.02	3.57	2.39	2.34	7.37	0.39	1.69	0.45	12.18	8.87	22.1	6.34	9.14	5.77	1.19	0.39	1.05
LOC_Os01g59950	0	0	0	1	0	0	1	AT3G02720.1	Class I glutamine amidotransferase-like superfamily protein	DJ-1 family protein, putative, expressed	33.99	development.unspecified	highly similar to ( 612) AT3G02720 | Symbols: | DJ-1 family protein / protease-related | chr3:586336-588088 FORWARD GATase1_PfpI_1 GATase1_PfpI_like ThiJ DJ-1_PfpI GATase1_DJ-1 protein|DJ-1 family protein, putative, expressed	27.91	21.53	13.42	18.11	26.55	16.85	17.53	26.23	12.69	33.35	45.69	26.44	19.22	31.53	12.28	14.23	11.51	7.64	16.5	16.31	9.8	12.94	15.6	12.49	10.84	14.05	7.96
LOC_Os10g42780	0	0	0	1	0	0	1	AT5G63420.1	RNA-metabolising metallo-beta-lactamase family protein	metallo-beta-lactamase, putative, expressed	33.99	development.unspecified	highly similar to ( 981) AT5G63420 | Symbols: emb2746 | emb2746 (embryo defective 2746); DNA binding / catalytic/ hydrolase | chr5:25400515-25405807 FORWARD COG0595 YSH1 protein|metallo-beta-lactamase, putative, expressed	23.85	53.33	40.86	16.89	20.67	19.68	5.67	2.84	4.62	37.35	17.5	27.79	16.49	8.57	20.77	2.48	3.13	3.86	50.15	47.69	65.65	9.88	9.78	8.64	3.65	4.8	6.82
LOC_Os02g13060	0	0	0	1	0	0	1	AT3G59040.2	Tetratricopeptide repeat (TPR)-like superfamily protein	pentatricopeptide, putative, expressed	33.99	development.unspecified	highly similar to ( 670) AT3G59040 | Symbols: | pentatricopeptide (PPR) repeat-containing protein | chr3:21821495-21824233 REVERSEweakly similar to ( 138) RF1_ORYSA Rf1 protein, mitochondrial precursor (PPR protein) (Fertility restorer) (Restorer for CMS) - Oryza sativa (Rice) protein|pentatricopeptide, putative, expressed	193.31	200.84	98.69	215.33	258.05	158.35	303.86	365.4	234.59	305.41	308.41	206.67	171.03	278.61	111.87	255.03	205.12	140.41	159.25	155.61	104.01	167.49	180.52	146.47	210.97	232.85	159.52
LOC_Os02g53530	0	0	0	1	0	0	1	AT5G17440.1	LUC7 related protein	RNA-binding protein Luc7-like, putative, expressed	33.99	development.unspecified	moderately similar to ( 287) AT5G17440 | Symbols: | LUC7 N_terminus domain-containing protein | chr5:5749849-5753415 FORWARD LUC7 protein|RNA-binding protein Luc7-like, putative, expressed	26.96	23.77	17.81	13.89	15.23	13.79	21.71	25.33	25.16	36.31	51.19	32.82	17.54	18.59	10.47	15.02	14.76	14.88	17.73	18.79	14.7	21.54	15.01	17.79	21.45	11.49	14.1
LOC_Os01g53330	0	0	0	1	0	0	1	AT3G18390.1	CRS1 / YhbY (CRM) domain-containing protein	chloroplastic group IIA intron splicing facilitator CRS1, chloroplast precursor, putative, expressed	33.99	development.unspecified	highly similar to ( 729) AT3G18390 | Symbols: EMB1865 | EMB1865 (embryo defective 1865); RNA binding | chr3:6313572-6317584 FORWARD CRS1_YhbY protein|chloroplastic group IIA intron splicing facilitator CRS1, chloroplast precursor, putative, expressed	13.59	27.09	18.72	38.4	24.88	45.24	10.03	15.35	13.57	14.88	7.06	18.3	16.03	7.45	33.23	5.07	6.07	8.61	23.05	28.72	33.59	38.74	24.3	34.27	11.2	12.45	15.68
LOC_Os01g66310	0	0	0	1	0	0	1	AT1G21890.1	nodulin MtN21 /EamA-like transporter family protein	integral membrane protein DUF6 containing protein, expressed	33.99	development.unspecified	moderately similar to ( 332) AT1G21890 | Symbols: | nodulin MtN21 family protein | chr1:7682808-7685581 REVERSE protein|integral membrane protein DUF6 containing protein, expressed	1.67	1.72	2.32	1.69	1.18	1.04	4.9	2.16	4.04	1.36	0.41	0.36	1.97	0.51	2.62	4.59	7.4	5.66	5.01	2.71	3.88	1.89	2.09	3.08	6.19	6.25	6.89
LOC_Os12g10184	0	0	0	1	0	0	1	AT2G40400.2	Protein of unknown function (DUF399 and DUF3411)	expressed protein	33.99	development.unspecified	highly similar to ( 783) AT3G56140 | Symbols: | unknown protein | chr3:20829407-20832669 FORWARDDUF399 protein|expressed protein	2.23	3.46	9.15	4.64	2.82	6.66	7.5	3.75	9.36	0.8	1.38	1.75	4.17	2.39	10.23	4.41	17.97	9.98	5.79	4	9.07	4.2	6.11	6.6	9.33	11.18	16.36
LOC_Os03g63870	0	0	0	1	0	0	1	AT4G00150.1	GRAS family transcription factor	scarecrow, putative, expressed	33.99	development.unspecified	weakly similar to ( 200) AT4G00150 | Symbols: | scarecrow-like transcription factor 6 (SCL6) | chr4:57429-59105 REVERSEvery weakly similar to (86.3) RGA2_BRACM DELLA protein RGA2 (RGA-like protein 2) (BrRGA2) - Brassica campestris (Field mustard)GRAS protein|scarecrow, putative, expressed	0.6	8.75	1.03	36.6	25.96	40.85	12.69	15.32	14.25	0.89	0	2.59	27.8	23.94	38.14	18.58	20.04	18.23	26.46	2.55	26.82	34.73	25.52	39.2	23.18	18.9	29.34
LOC_Os03g18820	0	0	0	1	0	0	1	AT5G65560.1	Pentatricopeptide repeat (PPR) superfamily protein	PPR repeat domain containing protein, putative, expressed	33.99	development.unspecified	moderately similar to ( 289) AT5G65560 | Symbols: | pentatricopeptide (PPR) repeat-containing protein | chr5:26201012-26203759 REVERSEmoderately similar to ( 226) RF1_ORYSA Rf1 protein, mitochondrial precursor (PPR protein) (Fertility restorer) (Restorer for CMS) - Oryza sativa (Rice) protein|PPR repeat domain containing protein, putative, expressed	1.92	1.84	4.94	5.83	8.88	5.65	9.19	2.24	1.03	2.39	1.47	1.76	1.46	2.02	4.61	1.81	5.49	5.35	6.5	8.31	6.17	8.17	10.42	1.37	6.29	4.29	3.58
LOC_Os01g58100	0	0	0	0	0	1	1	AT1G65480.1	PEBP (phosphatidylethanolamine-binding protein) family protein	osFTL8 FT-Like8 homologous to Flowering Locus T gene; contains Pfam profile PF01161: Phosphatidylethanolamine-binding protein, expressed	33.99	development.unspecified	weakly similar to ( 179) AT1G65480 | Symbols: FT | FT (FLOWERING LOCUS T); phosphatidylethanolamine binding / protein binding | chr1:24331510-24333689 FORWARDweakly similar to ( 169) CET4_TOBAC CEN-like protein 4 - Nicotiana tabacum (Common tobacco) RKIP PBP protein|osFTL8 FT-Like8 homologous to Flowering Locus T gene; contains Pfam profile PF01161: Phosphatidylethanolamine-binding protein, expre…	0	4.82	0	0.86	0.4	0.77	2.46	4.92	2.78	1.01	0	0.47	0.77	1.25	1.77	0	0.45	0	7	0.87	12.45	16.18	22.7	22.39	0.59	0	0.08
LOC_Os06g15730	0	0	0	1	0	0	1	AT5G62670.1	H(+)-ATPase 11	plasma membrane ATPase, putative, expressed	34.1	transport.p- and v-ATPases	nearly identical (1591) AT5G62670 | Symbols: AHA11 | AHA11 (Arabidopsis H(+)-ATPase 11); ATPase | chr5:25159495-25164957 FORWARDnearly identical (1595) PMA3_NICPL Plasma membrane ATPase 3 (EC 3.6.3.6) (Proton pump 3) - Nicotiana plumbaginifolia (Leadwort-leaved tobacco) MgtA PRK10517 ZntA E1-E2_ATPase KdpB PRK01122 zntA PRK10671 Cation_ATPase_N protein|plasma membrane ATPase, putative, expressed	2.65	2	6.71	8.75	1.43	13.89	1.54	1.62	3.45	1.02	2.44	2.56	9.81	8.22	22.91	2.53	12.69	9.29	19.21	10.74	37.76	7.81	16.2	13.08	14.2	14.42	25.48
LOC_Os06g39260	0	1	0	0	0	0	1	AT1G14360.1	UDP-galactose transporter 3	solute carrier family 35 member B1, putative, expressed	34.11	transport.NDP-sugars at the ER	moderately similar to ( 451) AT1G14360 | Symbols: ATUTR3, UTR3 | UTR3 (UDP-GALACTOSE TRANSPORTER 3); pyrimidine nucleotide sugar transmembrane transporter | chr1:4911362-4913029 REVERSE UAA protein|solute carrier family 35 member B1, putative, expressed	26.03	18.51	28.51	11.11	14.1	9.41	41.97	32.41	53.88	9.13	12.24	10.33	14.69	16.32	15.64	31.64	46.42	34.98	12.96	11.75	13.03	13.27	17.74	16.7	39.3	25.78	27.86
LOC_Os01g56420	1	0	1	1	0	0	3	AT2G26975.1	Ctr copper transporter family	ctr copper transporter family protein, putative, expressed	34.12	transport.metal	very weakly similar to (85.5) AT2G26975 | Symbols: | copper transporter, putative | chr2:11512992-11513429 FORWARD protein|ctr copper transporter family protein, putative, expressed	28.62	35.35	30.58	28.02	21.24	28.78	66.9	67.17	89.4	28.53	20.19	24.4	10.59	6.77	11.14	23.13	28.61	25.81	47.98	54.42	47.08	16.82	16.45	15.38	27.22	47.91	30.23
LOC_Os05g02240	0	1	0	1	0	0	2	AT3G53720.1	cation/H+ exchanger 20	ATCHX20, putative, expressed	34.12	transport.metal	highly similar to ( 751) AT3G53720 | Symbols: ATCHX20, CHX20 | ATCHX20 (CATION/H+ EXCHANGER 20); monovalent cation:proton antiporter/ sodium:hydrogen antiporter | chr3:19905826-19910027 REVERSE KefB Na_H_Exchanger PRK03562 PRK03659 RosB protein|ATCHX20, putative, expressed	14.08	17.6	7.22	9.32	13.8	7.9	14.94	17.78	10.87	30.4	41.79	19.26	10.62	16.9	7.84	12.22	12.88	9.37	12.58	12.59	9.52	12.43	11.33	8.86	11.27	8.8	9.17
LOC_Os04g38940	0	0	0	1	0	0	1	AT2G01770.1	vacuolar iron transporter 1	integral membrane protein, putative, expressed	34.12	transport.metal	weakly similar to ( 121) AT2G01770 | Symbols: VIT1 | VIT1 (vacuolar iron transporter 1); iron ion transmembrane transporter | chr2:334775-336425 REVERSE CCC1 protein|integral membrane protein, putative, expressed	44.24	42.21	27.32	34.75	37.54	27.68	34.33	46.47	29.16	81.48	58.41	61.67	23.84	30.16	27.17	25.74	20.21	24.11	24.69	25.87	26.09	34.06	30.83	37.64	33.89	20.85	29.48
LOC_Os03g62640	0	0	0	1	0	0	1	AT5G59030.1	copper transporter 1	ctr copper transporter family protein, putative, expressed	34.12	transport.metal	protein|ctr copper transporter family protein, putative, expressed	52.08	56.75	96.97	62.14	58.94	63.27	63.18	50.19	66.36	41.88	44.96	45.28	67.4	58.8	73.74	64.86	77.62	73.4	89.59	64.03	93.16	58.34	65.01	63.83	73.35	85.7	82.24
LOC_Os04g45900	1	1	0	0	0	0	2	AT5G24380.1	YELLOW STRIPE like 2	transposon protein, putative, unclassified, expressed	34.13	transport.peptides and oligopeptides	highly similar to ( 823) AT5G24380 | Symbols: YSL2, ATYSL2 | YSL2 (YELLOW STRIPE LIKE 2); oligopeptide transporter | chr5:8324098-8326525 FORWARDOPT COG1297 protein|transposon protein, putative, unclassified, expressed	27.9	20.8	26.58	18.69	13.59	20.06	23.76	27.3	30.32	10.45	6.48	13.14	9.32	7.01	11.51	7.73	9.33	9.11	17.39	15.1	18.56	17.61	13.49	18.88	14.27	13.61	15.51
LOC_Os03g04570	1	0	0	0	0	0	1	AT5G46050.1	peptide transporter 3	peptide transporter PTR3-A, putative, expressed	34.13	transport.peptides and oligopeptides	highly similar to ( 609) AT5G46050 | Symbols: ATPTR3, PTR3 | PTR3 (PEPTIDE TRANSPORTER 3); dipeptide transporter/ transporter/ tripeptide transporter | chr5:18675062-18679071 REVERSE PTR2 PTR2 protein|peptide transporter PTR3-A, putative, expressed	11.99	13.06	5.76	7.02	6.85	4.89	36.7	36.91	26.29	5.88	13.48	6.13	5.79	9.63	3.73	12.02	14.88	8.49	7.33	5.37	6.23	4.85	7.52	5.82	12.71	10.33	10.75
LOC_Os03g51650	0	0	0	1	0	0	1	AT1G65730.1	YELLOW STRIPE like 7	transposon protein, putative, unclassified, expressed	34.13	transport.peptides and oligopeptides	highly similar to ( 845) AT1G65730 | Symbols: YSL7 | YSL7 (YELLOW STRIPE LIKE 7); oligopeptide transporter | chr1:24442639-24446122 FORWARDOPT COG1297 protein|transposon protein, putative, unclassified, expressed	117.06	130.79	117.92	153.44	158.49	152.84	78.05	90.11	96.17	89.34	60.22	72.78	93.9	120.9	107.42	43.86	56.82	74.89	124.62	122.85	170.44	107.48	127.16	118.37	78.17	57.55	87.04
LOC_Os01g57004	0	0	0	1	0	0	1	AT1G32450.1	nitrate transporter 1.5	peptide transporter PTR2, putative, expressed	34.13	transport.peptides and oligopeptides	highly similar to ( 631) AT1G32450 | Symbols: NRT1.5 | NRT1.5 (NITRATE TRANSPORTER 1.5); nitrate transmembrane transporter/ transporter | chr1:11715337-11719807 REVERSE PTR2 PTR2 protein|peptide transporter PTR2, putative, expressed	0.2	5.23	1.37	3.02	0.89	1.71	0.23	1.01	0.27	0.46	0.33	1.13	0.88	0.89	0.44	0.21	0.07	0.2	5.01	1.89	5.78	1.63	3.75	1.96	0.26	0.29	0.08
LOC_Os06g49120	0	0	0	1	0	0	1	AT2G02040.1	peptide transporter 2	peptide transporter PTR2, putative, expressed	34.13	transport.peptides and oligopeptides	highly similar to ( 514) AT2G02040 | Symbols: ATPTR2-B, NTR1, PTR2-B, PTR2, ATPTR2 | PTR2 (PEPTIDE TRANSPORTER 2); dipeptide transporter/ high affinity oligopeptide transporter/ nitrate transmembrane transporter/ peptide transporter/ transporter/ tripeptide transporter | chr2:487542-489707 FORWARD PTR2 PTR2 protein|peptide transporter PTR2, putative, expressed	44.56	54.64	78	67.2	56.53	87.26	4.89	5.49	7.01	40.09	24.24	57.09	51.5	45.3	88.77	5.06	8.04	7.71	70.48	71.23	97.58	60.7	50.54	69.63	13.05	13.1	15.71
LOC_Os04g41510	0	0	0	1	0	0	1	AT2G02040.1	peptide transporter 2	peptide transporter PTR2, putative, expressed	34.13	transport.peptides and oligopeptides	moderately similar to ( 380) AT2G02040 | Symbols: ATPTR2-B, NTR1, PTR2-B, PTR2, ATPTR2 | PTR2 (PEPTIDE TRANSPORTER 2); dipeptide transporter/ high affinity oligopeptide transporter/ nitrate transmembrane transporter/ peptide transporter/ transporter/ tripeptide transporter | chr2:487542-489707 FORWARD PTR2 PTR2 protein|peptide transporter PTR2, putative, expressed	2.22	2.94	7.72	2.78	1.69	3.61	5.29	2.8	5.01	0.77	1.02	1.09	3.2	2.05	4.65	3.21	11.81	8.21	5.22	4.25	7.75	2.33	2.9	4.76	7	7.88	11.92
LOC_Os10g07440	0	0	0	1	0	0	1	AT1G69850.1	nitrate transporter 1:2	POT family protein, expressed	34.13	transport.peptides and oligopeptides	moderately similar to ( 256) AT1G59740 | Symbols: | proton-dependent oligopeptide transport (POT) family protein | chr1:21968227-21972312 FORWARD PTR2 protein|POT family protein, expressed	283.23	171.49	194.44	148.54	211.24	131.89	100.31	163.31	79.98	286.24	377.66	234.19	172.93	247.66	91.36	108.76	87.37	64.93	154.35	188.65	148.42	135.52	113.13	118.62	83.35	86.28	53.12
LOC_Os02g07830	0	0	0	1	0	0	1	AT4G10310.1	high-affinity K+ transporter 1	OsHKT1;3 - Na+ transporter, expressed	34.14	transport.unspecified cations	moderately similar to ( 360) AT4G10310 | Symbols: HKT1, ATHKT1 | HKT1 (HIGH-AFFINITY K+ TRANSPORTER 1); sodium ion transmembrane transporter | chr4:6392008-6395667 FORWARDhighly similar to ( 947) HKT6_ORYSA Probable cation transporter HKT6 (OsHKT6) - Oryza sativa (Rice) TrkH TrkG protein|OsHKT1;3 - Na+ transporter, expressed	4.25	4.06	19.88	14.96	9.4	14.33	3.35	2.19	3.28	0.85	1.52	1.41	11	4.08	16.05	2.99	8.89	2.01	8.46	9.11	10.32	10.42	12.87	14.43	8.54	5.54	8.14
LOC_Os04g39060	0	0	0	1	0	0	1	AT4G10310.1	high-affinity K+ transporter 1	OsHKT1;1 - Na+ transporter, expressed	34.14	transport.unspecified cations	moderately similar to ( 245) AT4G10310 | Symbols: HKT1, ATHKT1 | HKT1 (HIGH-AFFINITY K+ TRANSPORTER 1); sodium ion transmembrane transporter | chr4:6392008-6395667 FORWARDhighly similar to ( 893) HKT4_ORYSA Cation transporter HKT4 (OsHKT4) - Oryza sativa (Rice) TrkH protein|OsHKT1;1 - Na+ transporter, expressed	6.08	7.49	12.32	7.65	5.22	10.02	10.61	9.39	14.39	3.88	3.71	6.16	8.37	5.33	14.44	12.27	16.87	21.43	13.08	9.84	15.57	12.03	9.45	12.66	19.26	17.2	27.78
LOC_Os06g14030	0	1	0	0	0	0	1	AT3G02850.1	STELAR K+ outward rectifier	potassium channel SKOR, putative, expressed	34.15	transport.potassium	nearly identical (1127) AT3G02850 | Symbols: SKOR | SKOR; cyclic nucleotide binding / inward rectifier potassium channel/ outward rectifier potassium channel | chr3:619701-623473 REVERSEmoderately similar to ( 377) AKT1_ORYSA Potassium channel AKT1 (OsAKT1) - Oryza sativa (Rice) ANK CAP_ED Arp cNMP protein|potassium channel SKOR, putative, expressed	12.87	13.19	10.59	17.95	17.68	15.72	22.13	19.69	20.92	26.07	36.3	21.4	13.77	20.7	15.41	17.55	24.45	14.35	14.38	14.39	12.99	18.47	16.56	16.72	17.95	13.15	14
LOC_Os03g37830	1	0	0	0	0	0	1	AT4G13420.1	high affinity K+ transporter 5	potassium transporter, putative, expressed	34.15	transport.potassium	highly similar to ( 689) AT4G13420 | Symbols: HAK5, ATHAK5 | HAK5 (HIGH AFFINITY K+ TRANSPORTER 5); potassium ion transmembrane transporter/ potassium:sodium symporter | chr4:7797038-7802174 REVERSEnearly identical (1016) HAK16_ORYSA Probable potassium transporter 16 (OsHAK16) - Oryza sativa (Rice)K_trans Kup trkD protein|potassium transporter, putative, expressed	55.39	76.8	57.12	86.01	80.67	68.47	36.61	36.65	33.05	24.34	47.64	34.73	38.55	51.73	48.6	9.5	25.97	10.2	50.84	48.33	55.31	50.68	59.57	64.91	20.87	15.17	18.53
LOC_Os08g33820	0	0	0	1	0	0	1	AT4G04850.2	K+ efflux antiporter 3	potasium efflux antiporter protein, putative, expressed	34.15	transport.potassium	highly similar to ( 676) AT4G04850 | Symbols: KEA3, ATKEA3 | KEA3; potassium ion transmembrane transporter/ potassium:hydrogen antiporter | chr4:2453174-2456891 FORWARD PRK03562 PRK03659 KefB Na_H_Exchanger RosB PRK10669 protein|potasium efflux antiporter protein, putative, expressed	1147.4	2225.75	1302.22	2050.51	1207.17	2098.25	3169.4	2553.5	3551.7	1836.39	1086.37	2136.27	2663.42	1632.67	3346.94	3922.17	3922.82	5030.88	3317.92	2674.11	2861.59	4006.53	3465.24	3098.81	3979.89	3965.26	4125.06
LOC_Os01g55880	0	0	0	1	0	0	1	AT4G00630.1	K+ efflux antiporter 2	potasium efflux antiporter protein, putative, expressed	34.15	transport.potassium	nearly identical (1120) AT1G01790 | Symbols: KEA1, ATKEA1 | KEA1 (K EFFLUX ANTIPORTER 1); potassium ion transmembrane transporter/ potassium:hydrogen antiporter | chr1:284781-290869 FORWARD PRK03562 PRK03659 KefB PRK10669 Na_H_Exchanger RosB Kch TrkA_N protein|potasium efflux antiporter protein, putative, expressed	8.33	10.23	19.12	10.19	9.17	16.1	7.16	4.54	9.51	5.07	3.91	10.22	10.3	6.15	18.45	6.45	9.26	10.53	15.51	12.8	21.53	10.06	10.16	14.21	11.75	10.3	13.99
LOC_Os09g26810	0	0	0	0	0	1	1	AT2G30070.1	potassium transporter 1	potassium transporter, putative, expressed	34.15	transport.potassium	moderately similar to ( 493) AT4G13420 | Symbols: HAK5, ATHAK5 | HAK5 (HIGH AFFINITY K+ TRANSPORTER 5); potassium ion transmembrane transporter/ potassium:sodium symporter | chr4:7797038-7802174 REVERSEnearly identical (1380) HAK17_ORYSA Probable potassium transporter 17 (OsHAK17) - Oryza sativa (Rice)K_trans Kup trkD protein|potassium transporter, putative, expressed	12.43	25.59	11.29	8.84	6.06	9.21	67.66	76.11	87.03	17.23	4.85	22.79	31.26	13.31	34.04	81.88	58.74	110.68	31.52	26.85	29.99	66.36	39.27	59.83	88.08	62.78	115.89
LOC_Os07g33780	0	1	0	0	0	0	1	AT1G66950.1	pleiotropic drug resistance 11	pleiotropic drug resistance protein 5, putative, expressed	34.16	transport.ABC transporters and multidrug resistance systems	highly similar to ( 748) AT1G66950 | Symbols: PDR11, ATPDR11 | PDR11 (PLEIOTROPIC DRUG RESISTANCE 11); ATPase, coupled to transmembrane movement of substances | chr1:24978239-24984461 FORWARDnearly identical (1122) PDR5_ORYSA Pleiotropic drug resistance protein 5 - Oryza sativa (Rice) ABC_PDR_domain2 ABCG_EPDR ABCG_White CcmA ABC2_membrane ABC_PDR_domain1 ABC_drug_resistance_like ABC_subfamily_A …	14.1	12.79	14.52	3.51	3.6	4.41	11.36	7.07	13.01	3.3	3.14	3.52	2.81	3.71	3.19	5.83	7.3	5.18	3.88	3.97	4.02	2.21	2.88	3.56	3.83	7.09	6.45
LOC_Os04g54790	0	0	0	1	0	0	1	AT1G71810.1	Protein kinase superfamily protein	ELMO/CED-12 family protein, putative, expressed	34.16	transport.ABC transporters and multidrug resistance systems	highly similar to ( 790) AT1G71810 | Symbols: | ABC1 family protein | chr1:27002602-27007964 REVERSE AarF ubiB ABC1 protein| ELMO/CED-12 family protein, putative, expressed	59.97	83.62	105.91	120.27	96.33	135.71	48.86	34.88	60.1	43.72	40.72	58.79	69.03	52.57	108.73	36.21	59.96	66.98	100.5	103.52	134.24	87.52	89.49	100.27	69.13	84.34	95.74
LOC_Os01g25386	0	0	0	1	0	0	1	AT2G47800.1	multidrug resistance-associated protein 4	multidrug resistance-associated protein, putative, expressed	34.16	transport.ABC transporters and multidrug resistance systems	nearly identical (1574) AT2G47800 | Symbols: ATMRP4, EST3 | ATMRP4 (ARABIDOPSIS THALIANA MULTIDRUG RESISTANCE-ASSOCIATED PROTEIN 4); ATPase, coupled to transmembrane movement of substances / folic acid transporter | chr2:19574944-19580383 FORWARDweakly similar to ( 142) MDR_ORYSA Putative multidrug resistance protein (P-glycoprotein) - Oryza sativa (Rice) ABCC_MRP_domain2 ABCC_MRP_domain1 MdlB AB…	32.25	41.84	53.27	52.46	37.02	59.41	19.03	16.12	18.83	16.58	27.48	22.38	36.16	24.69	47.82	11.01	27.59	17.55	52.79	48.07	68.05	37.37	37.14	43.14	23.68	25.99	28.98
LOC_Os04g55050	0	0	0	1	0	0	1	AT1G02520.1	P-glycoprotein 11	ABC transmembrane transporter domain containing protein, expressed	34.16	transport.ABC transporters and multidrug resistance systems	moderately similar to ( 257) AT2G47000 | Symbols: MDR4, PGP4, ABCB4, ATPGP4 | ABCB4 (ATP BINDING CASSETTE SUBFAMILY B4); ATPase, coupled to transmembrane movement of substances / xenobiotic-transporting ATPase | chr2:19310008-19314750 REVERSEweakly similar to ( 130) MDR_ORYSA Putative multidrug resistance protein (P-glycoprotein) - Oryza sativa (Rice) ABC_membrane MdlB protein|ABC transmembrane t…	10.08	9.52	14.95	8.02	5.08	9.41	19.19	14.06	23.11	4.62	4.38	5.78	15.16	7.12	16.5	24.01	34.5	39.88	15.52	15.22	17.75	18.09	16.35	20.37	35.12	31.67	41.54
LOC_Os01g05800	0	0	0	1	0	0	1	AT2G34660.1	multidrug resistance-associated protein 2	ABC transporter family protein, putative, expressed	34.16	transport.ABC transporters and multidrug resistance systems	nearly identical (2228) AT2G34660 | Symbols: ATMRP2, EST4, MRP2 | ATMRP2 (ARABIDOPSIS THALIANA MULTIDRUG RESISTANCE-ASSOCIATED PROTEIN 2); ATPase, coupled to transmembrane movement of substances | chr2:14603267-14612387 FORWARDweakly similar to ( 196) MDR_ORYSA Putative multidrug resistance protein (P-glycoprotein) - Oryza sativa (Rice) ABCC_MRP_domain2 ABCC_MRP_domain1 MdlB ABCC_NFT1 SunT ABCC_S…	103.2	104.89	173.98	131.31	98.49	176.16	84.82	71.66	137.08	66	57.85	115.92	115.34	69.6	155.47	91.19	135.46	173.77	138.74	154.31	172.89	144.11	114.35	154.79	163.87	159.43	220.33
LOC_Os08g37700	0	0	0	1	0	0	1	AT5G60740.1	ABC transporter family protein	white-brown complex homolog protein, putative, expressed	34.16	transport.ABC transporters and multidrug resistance systems	nearly identical (1323) AT5G60740 | Symbols: | ATPase, coupled to transmembrane movement of substances | chr5:24425824-24430269 REVERSEweakly similar to ( 165) PDR15_ORYSA Pleiotropic drug resistance protein 15 - Oryza sativa (Rice) ABCG_EPDR ABCG_White ABC_PDR_domain2 CcmA ABC_tran ABC_cobalt_CbiO_domain1 FepC ABC_PDR_domain1 ZnuC ABC_Metallic_Cations ABC_subfamily_A ABC_Carb_Solutes_like ABC_Or…	20	18.08	22.99	15.14	11.98	14.72	30.93	24.97	41.94	8.34	13.61	11.04	18.23	12.94	17.64	35.15	43.35	58.64	22.68	27.13	28.57	18.03	18.55	24.45	64.64	48.72	65.48
LOC_Os06g11310	0	0	0	1	0	0	1	AT3G28345.1	ABC transporter family protein	ABC transporter, ATP-binding protein, putative, expressed	34.16	transport.ABC transporters and multidrug resistance systems	nearly identical (1168) AT3G28345 | Symbols: | ABC transporter family protein | chr3:10593921-10598775 REVERSEnearly identical (1181) MDR_ORYSA Putative multidrug resistance protein (P-glycoprotein) - Oryza sativa (Rice) MdlB ABC_MTABC3_MDL1_MDL2 SunT ABCC_MsbA ABCC_ATM1_transporter PRK11176 ABCC_Glucan_exporter_like ATM1 ABCC_Hemolysin ABCC_TAP CydD PRK10789 CydC PRK11160 ABCC_MRP_Like PRK10790 …	90.34	87.15	47.7	110.58	154.43	84.25	75.35	79.11	48.42	143.61	132.61	95.19	121.46	133.67	46.42	72.85	37.4	24.98	65.67	76.63	48.15	85.46	90.52	79.34	51.24	45.59	39.47
LOC_Os07g24820	0	0	0	0	1	0	1	AT3G07700.1	Protein kinase superfamily protein	ELMO/CED-12 family protein, putative, expressed	34.16	transport.ABC transporters and multidrug resistance systems	highly similar to ( 987) AT3G07700 | Symbols: | ABC1 family protein | chr3:2459696-2463241 REVERSE AarF ubiB ABC1 protein| ELMO/CED-12 family protein, putative, expressed	0	0	0	0	0	0	0	0	0	0	0	0	0	0	0	0	0	0	0	0	0	0	0	0	12.63	0	16.63
LOC_Os11g32500	0	0	0	0	1	0	1	AT5G64840.1	general control non-repressible 5	ABC transporter, ATP-binding protein, putative, expressed	34.16	transport.ABC transporters and multidrug resistance systems	highly similar to ( 739) AT5G64840 | Symbols: ATGCN5 | ATGCN5 (A. THALIANA GENERAL CONTROL NON-REPRESSIBLE 5); transporter | chr5:25916956-25919693 REVERSEvery weakly similar to (88.6) CYSA_CUCSA Sulfate/thiosulfate import ATP-binding protein cysA (EC 3.6.3.25) (Sulfate-transporting ATPase) - Cucumis sativus (Cucumber) Uup PRK11147 PRK11819 PRK10636 COG1123 ABCF_EF-3 ABC_tran MglA ABC_cobalt_CbiO…	46.63	72.52	37.41	55.07	41.58	51.81	24.7	47.61	23.51	42.16	16.02	52.88	44.5	23.95	44.62	15.44	16.56	23.75	68.5	67.04	59.89	78.35	39.78	62.01	50.98	32.81	45.72
LOC_Os05g12400	0	0	0	1	0	0	1	AT1G15460.1	HCO3- transporter family	boron transporter protein, putative, expressed	34.18	transport.unspecified anions	highly similar to ( 889) AT1G15460 | Symbols: ATBOR4, BOR4 | BOR4 (REQUIRES HIGH BORON 4); anion exchanger | chr1:5310196-5313376 REVERSE HCO3_cotransp protein|boron transporter protein, putative, expressed	21.31	23.18	20.93	15.66	8.98	15.16	8.4	2.93	8.17	33.8	42.37	34.64	17.28	20.53	12.36	9.59	10.7	12.12	13.8	15.86	14.23	10.02	10.86	7.29	7.27	6.83	5.71
LOC_Os09g24924	0	1	0	0	0	0	1	AT4G02050.1	sugar transporter protein 7	transporter family protein, putative, expressed	34.2	transport.sugars	highly similar to ( 705) AT4G02050 | Symbols: | sugar transporter, putative | chr4:898387-900095 REVERSEhighly similar to ( 693) STA_RICCO Sugar carrier protein A - Ricinus communis (Castor bean) Sugar_tr xylE protein|transporter family protein, putative, expressed	44.95	29.22	36.29	29.55	37.04	26.11	21.76	19.15	21.26	18.68	16.47	15.66	21.82	23.25	19.68	10.8	14.83	9.35	23.26	19.28	19.04	23.66	18.9	22.63	14.24	12.62	13.44
LOC_Os07g39350	1	0	0	0	0	0	1	AT3G18830.1	polyol/monosaccharide transporter 5	transporter family protein, putative, expressed	34.2	transport.sugars	highly similar to ( 613) AT3G18830 | Symbols: ATPLT5 | ATPLT5 (POLYOL TRANSPORTER 5); D-ribose transmembrane transporter/ D-xylose transmembrane transporter/ carbohydrate transmembrane transporter/ galactose transmembrane transporter/ glucose transmembrane transporter/ glycerol transmembrane transporter/ mann | chr3:6489000-6491209 REVERSEweakly similar to ( 166) HEX6_RICCO Hexose carrier protein…	187.64	91.3	129.68	64.22	95.27	68.08	57.26	83.5	44.63	76.57	80.84	73.32	81.34	60.53	36.88	15.55	23.93	12.48	59.12	81.69	47.98	43.82	60.32	52.3	20.08	26.32	20.65
LOC_Os03g10090	1	0	0	0	0	0	1	AT3G18830.1	polyol/monosaccharide transporter 5	transporter family protein, putative, expressed	34.2	transport.sugars	highly similar to ( 567) AT3G18830 | Symbols: ATPLT5 | ATPLT5 (POLYOL TRANSPORTER 5); D-ribose transmembrane transporter/ D-xylose transmembrane transporter/ carbohydrate transmembrane transporter/ galactose transmembrane transporter/ glucose transmembrane transporter/ glycerol transmembrane transporter/ mann | chr3:6489000-6491209 REVERSEweakly similar to ( 158) STC_RICCO Sugar carrier protein C…	585.92	699.31	369.95	453.71	494.82	354.29	265.91	254.04	205.17	553.11	517.91	412.68	351.72	359.63	209.59	117.97	128.43	86.12	421.15	420.97	316.97	276.94	270.03	284.27	128.66	115.57	123.3
LOC_Os03g11900	1	0	0	0	0	0	1	AT5G26340.1	Major facilitator superfamily protein	transporter family protein, putative, expressed	34.2	transport.sugars	highly similar to ( 757) AT5G26340 | Symbols: MSS1, STP13 | MSS1; carbohydrate transmembrane transporter/ hexose:hydrogen symporter/ high-affinity hydrogen:glucose symporter/ sugar:hydrogen symporter | chr5:9243851-9246994 REVERSEhighly similar to ( 515) STC_RICCO Sugar carrier protein C - Ricinus communis (Castor bean) Sugar_tr xylE protein|transporter family protein, putative, expressed	395.82	223.5	244.71	186.56	309.1	178.15	55.2	37.81	37.4	238.96	351.31	250.45	217.06	317.45	105.32	17.72	22.92	15.48	132.61	220.8	116.39	104.89	124.82	118.6	23.92	25.97	15.77
LOC_Os07g05390	0	0	0	1	0	0	1	AT1G11260.1	sugar transporter 1	transporter family protein, putative, expressed	34.2	transport.sugars	highly similar to ( 625) AT1G11260 | Symbols: STP1, ATSTP1 | STP1 (SUGAR TRANSPORTER 1); carbohydrate transmembrane transporter/ sugar:hydrogen symporter | chr1:3777460-3780133 FORWARDhighly similar to ( 636) STC_RICCO Sugar carrier protein C - Ricinus communis (Castor bean) Sugar_tr xylE protein|transporter family protein, putative, expressed	6.21	7.9	14.95	9.34	8.45	12.44	6.09	3.93	7.79	3.22	3.34	4.62	7.6	6.38	14.35	4.67	7.28	8.22	9.27	9.89	14.96	6.48	7.85	8.73	6.75	8.65	8.82
LOC_Os01g37690	1	1	0	0	0	1	3	AT3G51860.1	cation exchanger 3	sodium/calcium exchanger protein, putative, expressed	34.21	transport.calcium	moderately similar to ( 422) AT2G38170 | Symbols: CAX1, ATCAX1, RCI4 | CAX1 (cation exchanger 1); calcium ion transmembrane transporter/ calcium:cation antiporter/ calcium:hydrogen antiporter | chr2:15990113-15993178 REVERSEhighly similar to ( 711) CAX1A_ORYSA Vacuolar cation/proton exchanger 1a (Ca(2+)/H(+) exchanger 1a) (OsCAX1a) - Oryza sativa (Rice) ChaA protein|sodium/calcium exchanger prote…	204.75	128.59	224.38	119.7	158.9	124.68	24.44	23.86	23.2	94.91	79.94	92.87	91.35	102.51	98.68	6.97	7.92	3.2	133.98	136.77	139.33	46.47	53.97	42.81	8.56	11.3	6.41
LOC_Os05g42250	0	0	0	1	0	1	2	AT5G54250.2	cyclic nucleotide-gated cation channel 4	cyclic nucleotide-gated ion channel 2, putative, expressed	34.22	transport.cyclic nucleotide or calcium regulated channels	highly similar to ( 765) AT5G54250 | Symbols: ATCNGC4, CNGC4, HLM1, DND2 | ATCNGC4 (CYCLIC NUCLEOTIDE-GATED CATION CHANNEL 4); calmodulin binding / cation channel/ cation transmembrane transporter/ cyclic nucleotide binding | chr5:22025684-22029971 REVERSE protein|cyclic nucleotide-gated ion channel 2, putative, expressed	20.87	16.46	24.02	7.92	9.49	8.5	5.37	8.04	6.13	11.53	4.73	9.32	15.43	20.63	18.61	2.09	1.51	1.81	24.79	13.91	22.86	8.84	5.46	6.78	4.67	2.79	4.93
LOC_Os08g03350	1	1	0	0	0	0	2	AT5G40780.1	lysine histidine transporter 1	amino acid transporter, putative, expressed	34.3	transport.amino acids	highly similar to ( 627) AT5G40780 | Symbols: LHT1 | LHT1; amino acid transmembrane transporter | chr5:16323823-16327082 FORWARD Aa_trans SdaC protein|amino acid transporter, putative, expressed	25.36	18.21	19.72	10.59	10.9	8.77	17.56	14.08	12.71	2.9	3.42	3.64	6.31	8.38	2.58	4.02	6	1.98	5.5	4.54	3.99	6.71	10.29	9.42	6.99	6.3	5.36
LOC_Os04g47420	0	1	0	1	0	0	2	AT1G47670.1	Transmembrane amino acid transporter family protein	transmembrane amino acid transporter protein, putative, expressed	34.3	transport.amino acids	highly similar to ( 531) AT1G47670 | Symbols: | amino acid transporter family protein | chr1:17536834-17539486 REVERSE Aa_trans protein|transmembrane amino acid transporter protein, putative, expressed	38.22	26.41	25.81	15.05	17.05	11.04	20.69	20.67	14.47	77.11	94.99	52.72	16.69	14.63	6.81	6.52	9.59	3.7	14.19	13.15	8.84	13.79	12.32	11.31	17.12	10.55	12.51
LOC_Os11g19240	0	1	0	1	0	0	2	AT5G16740.1	Transmembrane amino acid transporter family protein	transmembrane amino acid transporter protein, putative, expressed	34.3	transport.amino acids	moderately similar to ( 408) AT5G16740 | Symbols: | amino acid transporter family protein | chr5:5501044-5502856 REVERSE Aa_trans SdaC protein|transmembrane amino acid transporter protein, putative, expressed	2.16	6.44	3.38	2.36	2.97	2.53	0.57	0.73	0.54	0.43	0.43	0.47	0.55	0.09	0.91	0.04	0.06	0.05	11.21	5.64	17.34	6.84	4.31	4.19	0.43	0.23	0.26
LOC_Os04g12530	0	0	0	1	0	0	1	AT2G39130.1	Transmembrane amino acid transporter family protein	amino acid transporter family protein, putative, expressed	34.3	transport.amino acids	very weakly similar to (95.5) AT2G39130 | Symbols: | amino acid transporter family protein | chr2:16323171-16326744 REVERSE protein|amino acid transporter family protein, putative, expressed	4.75	6.7	10.85	9.81	2.9	12.42	2.17	1.14	2.12	2.19	1.51	3.53	16.57	7.83	17.47	2.61	3.6	2.62	16.76	12.57	13.08	15.12	16.87	12.85	5.89	5.32	7
LOC_Os01g36720	0	0	1	0	0	0	1	AT5G14570.1	high affinity nitrate transporter 2.7	transporter, major facilitator family, putative, expressed	34.4	transport.nitrate	moderately similar to ( 271) AT1G12940 | Symbols: ATNRT2.5 | ATNRT2.5 (nitrate transporter2.5); nitrate transmembrane transporter | chr1:4416405-4418337 FORWARDNarK protein|transporter, major facilitator family, putative, expressed	32.4	31.36	22.89	52.09	36.53	47.76	11.41	11.02	10.27	19.41	27.45	16.48	25.29	17.2	12.26	2.86	6.16	3.11	26.26	29.89	22.52	27.81	23.86	24.45	8.21	5.27	6.9
LOC_Os03g62200	0	1	0	0	0	0	1	AT2G38290.1	ammonium transporter 2	ammonium transporter protein, putative, expressed	34.5	transport.ammonium	moderately similar to ( 499) AT2G38290 | Symbols: ATAMT2, AMT2;1 | ATAMT2 (AMMONIUM TRANSPORTER 2); ammonium transmembrane transporter/ high affinity secondary active ammonium transmembrane transporter | chr2:16039672-16042291 REVERSE AmtB PRK10666 Ammonium_transp protein|ammonium transporter protein, putative, expressed	10.81	6.82	8.13	5.44	4.57	3.83	4.39	2.79	3.21	0.68	0.42	0.67	0.76	1.11	1.2	0.97	1.33	0.5	2.44	0.67	1.63	1.51	1.9	3.77	0.57	1.4	1.22
LOC_Os03g05620	0	1	0	0	0	0	1	AT3G54700.1	phosphate transporter 1;7	inorganic phosphate transporter, putative, expressed	34.7	transport.phosphate	highly similar to ( 719) AT5G43370 | Symbols: APT1, PHT2, PHT1;2 | APT1 (ARABIDOPSIS PHOSPHATE TRANSPORTER 1); carbohydrate transmembrane transporter/ inorganic phosphate transmembrane transporter/ phosphate transmembrane transporter/ sugar:hydrogen symporter | chr5:17416074-17417798 FORWARD Sugar_tr protein|inorganic phosphate transporter, putative, expressed	29.83	24.42	22.22	11.85	15.89	9.17	25.65	94.22	19.54	13.6	9.94	8.25	12.15	19.2	7.86	8.25	8.17	4.01	13.43	8.79	7.26	17.13	14.07	20.34	5.64	4.76	4.33
LOC_Os10g30790	1	0	0	0	0	0	1	AT2G38940.1	phosphate transporter 1;4	inorganic phosphate transporter, putative, expressed	34.7	transport.phosphate	highly similar to ( 738) AT2G38940 | Symbols: ATPT2, PHT1;4 | ATPT2 (ARABIDOPSIS THALIANA PHOSPHATE TRANSPORTER 2); carbohydrate transmembrane transporter/ inorganic phosphate transmembrane transporter/ phosphate transmembrane transporter/ sugar:hydrogen symporter | chr2:16258500-16260104 FORWARD Sugar_tr protein|inorganic phosphate transporter, putative, expressed	77.79	32.65	52.86	33.82	50.89	27.84	69.68	87.57	46.66	25.04	33.28	25.01	29.93	38.77	15.81	13.13	17.33	8.48	18.85	18.87	11.61	22.52	30.35	28.39	19.65	16.81	14.65
LOC_Os03g12990	0	0	0	1	0	0	1	AT2G29650.1	phosphate transporter 4;1	transporter, major facilitator family, putative, expressed	34.7	transport.phosphate	highly similar to ( 697) AT2G29650 | Symbols: ANTR1 | PHT4;1; carbohydrate transmembrane transporter/ inorganic diphosphate transmembrane transporter/ inorganic phosphate transmembrane transporter/ organic anion transmembrane transporter/ sugar:hydrogen symporter | chr2:12673685-12675722 REVERSE MFS_1 UhpC AraJ protein|transporter, major facilitator family, putative, expressed	408.69	496.62	235.88	436.06	527.44	272.05	364.08	457.43	265.78	707.16	812.58	463.28	325.03	457.21	243.66	266.51	402.11	266.62	376.04	353.35	261.1	344.68	338.47	242.58	499.14	330.56	282.65
LOC_Os02g32814	0	0	1	0	0	0	1	AT5G24030.1	SLAC1 homologue 3	heavy metal-associated domain containing protein, expressed	34.9	transport.metabolite transporters at the mitochondrial membrane	weakly similar to ( 133) AT5G24030 | Symbols: SLAH3 | SLAH3 (SLAC1 HOMOLOGUE 3); transporter | chr5:8118618-8120993 REVERSE protein|heavy metal-associated domain containing protein, expressed	31.9	25.08	17.01	22.24	15.02	15.72	37.93	41.57	35.28	32.59	25.29	22.33	7.16	3.71	4.4	33.94	14.84	10.41	31.53	25.17	30.65	16.41	12.48	13.21	26.58	16.15	15.5
LOC_Os08g07540	0	0	0	1	0	0	1	AT1G12480.1	C4-dicarboxylate transporter/malic acid transport protein	C4-dicarboxylate transporter/malic acid transport protein domain containing protein, expressed	34.9	transport.metabolite transporters at the mitochondrial membrane	highly similar to ( 580) AT1G12480 | Symbols: OZS1, SLAC1, RCD3, CDI3 | OZS1 (OZONE-SENSITIVE 1); transporter | chr1:4257427-4259249 REVERSEC4dic_mal_tran TehA PRK10764 protein|C4-dicarboxylate transporter/malic acid transport protein domain containing protein, expressed	26.98	29.59	37.91	24.36	21.75	34.65	36.86	30.43	47.16	21.58	16.14	27.5	26.95	18.18	33.94	34.57	37.93	54.82	39.28	37.87	49.89	33.24	28.91	37.23	44.75	49.28	62.86
LOC_Os08g06010	1	0	0	1	0	1	3	AT3G47420.1	phosphate starvation-induced gene 3	transporter, major facilitator family, putative, expressed	34.98	transport.membrane system unknown	highly similar to ( 555) AT3G47420 | Symbols: | glycerol-3-phosphate transporter, putative / glycerol 3-phosphate permease, putative | chr3:17472541-17474209 REVERSE UhpC PRK11663 uhpT protein|transporter, major facilitator family, putative, expressed	74.15	56.29	88.75	27.87	68.51	26.59	28.39	12.89	19.77	73.59	60.68	84.64	30.93	51.23	25.32	2.81	5.17	3.02	21.38	18.99	16.56	10.35	15.4	12.93	6.14	7.14	5.23
LOC_Os04g23550	0	0	0	0	0	1	1	AT3G47420.1	phosphate starvation-induced gene 3	transporter, major facilitator family, putative, expressed	34.98	transport.membrane system unknown	highly similar to ( 610) AT3G47420 | Symbols: | glycerol-3-phosphate transporter, putative / glycerol 3-phosphate permease, putative | chr3:17472541-17474209 REVERSE UhpC PRK11663 uhpT glpT protein|transporter, major facilitator family, putative, expressed	1.69	3.69	0.99	20.06	5.66	18.12	3.4	43.5	4.89	0	0	0	24.32	35.33	10.94	0.36	0.29	2.17	0.19	0.13	0.1	56.96	48.66	45.98	1.58	0.04	0.1
LOC_Os03g37470	1	0	0	0	0	0	1	AT3G21690.1	MATE efflux family protein	MATE efflux family protein, putative, expressed	34.99	transport.misc	moderately similar to ( 431) AT3G21690 | Symbols: | MATE efflux family protein | chr3:7638750-7641861 FORWARD NorM PRK01766 MatE protein|MATE efflux family protein, putative, expressed	39.64	34.07	33.79	24.9	19.18	28.29	47.17	44.91	44.26	26.31	37.96	33.13	7.51	17.04	6.73	11.76	24.66	16.04	17.68	24.05	16.9	13.93	15.62	19.34	20.15	16.96	22.28
LOC_Os01g17214	1	0	0	0	0	0	1	AT3G43790.1	zinc induced facilitator-like 2	major facilitator superfamily antiporter, putative, expressed	34.99	transport.misc	moderately similar to ( 487) AT3G43790 | Symbols: ZIFL2 | ZIFL2 (ZINC INDUCED FACILITATOR-like 2); carbohydrate transmembrane transporter/ sugar:hydrogen symporter | chr3:15655443-15658848 FORWARD protein|major facilitator superfamily antiporter, putative, expressed	18.59	10.79	42.39	11.35	8.91	13.19	14.34	15.26	25.05	7.72	10.16	9.29	3.89	4.56	8.01	2.78	5.71	5.98	13.85	9.59	19.12	3.93	3.8	4.74	11.62	11.69	11.25
LOC_Os03g12790	0	0	0	1	0	0	1	AT1G58340.1	MATE efflux family protein	MATE efflux family protein, putative, expressed	34.99	transport.misc	moderately similar to ( 352) AT1G58340 | Symbols: ZF14 | ZF14; antiporter/ drug transporter/ transporter | chr1:21653162-21655117 FORWARD NorM PRK01766 MatE PRK00187 protein|MATE efflux family protein, putative, expressed	3.85	10.06	14.48	8.72	7.3	8.39	4.47	5	4.97	1.34	3.04	2.25	3.79	1.71	9.51	2.56	8.25	2.96	12.84	12.47	20.75	9.77	8.95	9.04	5.56	3.35	6.09
LOC_Os03g62270	0	0	0	1	0	0	1	AT1G71870.1	MATE efflux family protein	MATE efflux family protein, putative, expressed	34.99	transport.misc	moderately similar to ( 382) AT1G71870 | Symbols: | MATE efflux family protein | chr1:27032456-27034895 REVERSE NorM PRK01766 PRK00187 MatE protein|MATE efflux family protein, putative, expressed	12.83	8.59	7.08	6.96	9.7	6.37	7.3	5.57	7.24	19.52	27.98	16.21	11.09	9.77	3.43	12.1	10.6	7.09	5.32	7.7	4.66	5.91	7.06	4.28	7.75	12.09	6.91
LOC_Os01g08020	0	0	0	1	0	0	1	AT3G21690.1	MATE efflux family protein	MATE efflux family protein, putative, expressed	34.99	transport.misc	highly similar to ( 598) AT3G21690 | Symbols: | MATE efflux family protein | chr3:7638750-7641861 FORWARD NorM PRK01766 MatE PRK00187 protein|MATE efflux family protein, putative, expressed	4.02	7.81	24.4	12.26	5.88	21.86	0.4	0.3	0.82	1.6	0.52	3.6	8	2.37	25.66	0.27	1.31	0.53	11.45	11.21	22.87	8.81	4.75	8.97	0.94	1.07	0.71
LOC_Os12g34510	0	0	0	1	0	0	1	AT1G71460.1	Pentatricopeptide repeat (PPR-like) superfamily protein	pentatricopeptide, putative, expressed	34.99	transport.misc	highly similar to ( 542) AT1G71460 | Symbols: | pentatricopeptide (PPR) repeat-containing protein | chr1:26928247-26930316 REVERSE protein|pentatricopeptide, putative, expressed	6.78	7.27	4.17	3.37	4.75	2.81	11.88	8.64	15.06	15.3	17.43	9.56	3.17	2.94	2.37	6.67	7.63	7.06	4.54	5.15	3.66	3.66	4.3	1.73	4.29	6.09	5.21
LOC_Os09g17600	0	0	0	1	0	0	1	AT5G47730.1	Sec14p-like phosphatidylinositol transfer family protein	CRAL/TRIO domain containing protein, expressed	34.99	transport.misc	moderately similar to ( 368) AT1G55840 | Symbols: | SEC14 cytosolic factor (SEC14) / phosphoglyceride transfer protein | chr1:20873943-20876018 FORWARD SEC14 SEC14 CRAL_TRIO protein|CRAL/TRIO domain containing protein, expressed	23.64	25.06	48.53	22.87	16.81	26.04	24.85	23.4	35.98	14.53	18.22	19.66	23.34	20.18	35.55	24.02	30.31	34.18	34.81	26.6	49.64	26.41	27.93	35.45	37.1	33.87	42.71
LOC_Os09g26670	0	0	0	0	0	1	1	AT5G65380.1	MATE efflux family protein	MATE efflux family protein, putative, expressed	34.99	transport.misc	highly similar to ( 578) AT5G65380 | Symbols: | ripening-responsive protein, putative | chr5:26123241-26126352 REVERSE NorM PRK01766 protein|MATE efflux family protein, putative, expressed	336.78	375.48	273.01	101.82	196.97	105.2	41.38	7.82	34.36	301.66	224.1	389.19	85.81	151.54	100.97	9.89	21.38	19.37	175.57	166	170.32	60.32	52.18	52.18	23.46	24.92	16.92
LOC_Os09g09830	1	1	1	0	0	1	4			heavy-metal-associated domain-containing protein, putative, expressed	35.2	not assigned.unknown	protein|heavy-metal-associated domain-containing protein, putative, expressed	106.02	69.31	91.34	29.46	27.27	32.6	84.36	58.05	74.18	21.71	53.94	33.21	12.22	11.47	9.92	30.05	35.8	33.8	22.75	25.57	10.82	27.19	18.52	31.52	30.53	36.08	36.17
LOC_Os03g03724	1	1	0	1	0	1	4			expressed protein	35.2	not assigned.unknown	protein|expressed protein	63.18	75.02	49.08	21.11	14.08	22.49	106.87	69.68	132.21	37.04	10.52	35.33	10.81	6.5	8.13	50.74	24.06	29.82	155.52	103.99	138.7	21.95	15.56	24.76	31.63	42.25	38.15
LOC_Os01g45470	1	0	1	1	0	1	4			expressed protein	35.2	not assigned.unknown	protein|expressed protein	971.08	2061.71	1138.07	2157.32	1708.25	1238.54	897.35	1402.24	604.01	1447.34	1079.95	897.4	1031.4	860.86	735.66	354.44	431.83	233.57	2089.2	2339.03	1371.7	1973.08	1897.02	1295.05	1000.52	532.03	456.31
LOC_Os01g68269	0	1	1	1	0	0	3			expressed protein	35.2	not assigned.unknown	protein|expressed protein	54.41	100.76	90.1	101.68	81.23	81.67	66.09	68.11	56.42	24.7	30.97	31.84	31.46	36.5	40.13	30.85	70.86	27.21	98.28	117.77	83.09	68.52	65.39	56.08	66.07	42.73	45.73
LOC_Os04g06520	0	1	0	1	0	1	3			expressed protein	35.2	not assigned.unknown	protein|expressed protein	11.72	8.33	8.29	16.11	11	13.88	5.9	20.58	2.44	1.98	1.27	2.68	7.81	7	5.59	5.2	6.77	3.49	10.55	10.5	10.71	21.26	16.43	21.63	7.75	2.75	5.37
LOC_Os08g35190	1	1	0	1	0	0	3	AT1G56220.3	Dormancy/auxin associated family protein	auxin-repressed protein, putative, expressed	35.2	not assigned.unknown	protein|auxin-repressed protein, putative, expressed	67.51	51.6	41.11	62.82	90.55	56.12	37.8	29.72	29.96	110.47	99.63	88.18	55.32	86.71	48.81	77.07	58.1	73.22	52.92	53.19	45.85	55.26	50.45	52.67	50.23	68.04	40.19
LOC_Os07g39450	1	1	0	0	1	0	3			expressed protein	35.2	not assigned.unknown	protein|expressed protein	0	0	0	0	20.4	0	18.27	0	19.12	23.56	0	14.41	18.86	0	11.91	0	0	0	14.19	17.09	14.89	6.68	16.64	8.59	18.14	0	15.79
LOC_Os03g17200	1	0	1	0	0	1	3	AT3G55240.1	Plant protein 1589 of unknown function	plant-specific domain TIGR01589 family protein, expressed	35.2	not assigned.unknown	very weakly similar to (88.6) AT5G02580 | Symbols: | unknown protein | chr5:579965-580454 FORWARDA_thal_3526 protein|plant-specific domain TIGR01589 family protein, expressed	70.24	39.95	89.09	40.9	34.3	39.09	66.99	29.54	90	46.68	140	95.6	155.51	143.82	192.51	109.21	202.67	185.85	87.4	116.1	67.81	35.49	104.84	39.9	70.15	274.58	71.65
LOC_Os06g28630	1	0	1	0	1	0	3			expressed protein	35.2	not assigned.unknown	protein|expressed protein	63.47	68.92	55.69	197.25	131.59	141.71	24.81	49.55	34.03	91.24	73.61	75.06	27.11	44.77	48.31	7.45	11.78	14.97	66.13	48.12	102.93	119.52	56.72	97.94	66.19	23.61	39.64
LOC_Os07g05360	1	0	1	0	0	1	3	AT1G79040.1	photosystem II subunit R	photosystem II 10 kDa polypeptide, chloroplast precursor, putative, expressed	35.2	not assigned.unknown	protein|photosystem II 10 kDa polypeptide, chloroplast precursor, putative, expressed	1236.48	228.23	1109.67	395.15	893.7	343.16	405.23	29.92	248.6	413.1	972.88	947.86	1792.48	1896.14	1533.68	1197.25	877.88	578.31	612.09	1149.42	244.04	111.46	1414.73	222.72	669.42	1926.81	532.58
LOC_Os05g49240	0	0	1	1	1	0	3	AT1G75250.1	RAD-like 6	homeodomain-related, putative, expressed	35.2	not assigned.unknown	protein|homeodomain-related, putative, expressed	12.65	13.46	11.49	30.52	20.57	24.57	8.49	21.04	7.11	6.66	3.15	2.89	3.12	1.37	4.3	4.46	3.08	7.6	19.62	9.76	17.47	26.71	4.35	11.33	20.13	18.06	14.41
LOC_Os07g48490	1	0	1	1	0	0	3	AT2G39050.1	hydroxyproline-rich glycoprotein family protein	stress responsive protein, putative, expressed	35.2	not assigned.unknown	weakly similar to ( 176) AT2G39050 | Symbols: | hydroxyproline-rich glycoprotein family protein | chr2:16303427-16305336 FORWARD protein|stress responsive protein, putative, expressed	560.94	605.45	346.69	995.94	755.5	724.77	850.47	1031.35	890.73	730.54	841.35	569.4	255.3	336.53	284.12	315.47	602.98	528.24	297.36	493.84	348.39	422.31	434.31	334.34	818.12	731.34	642.82
LOC_Os01g73250	0	0	1	1	0	1	3			abscisic stress-ripening, putative, expressed	35.2	not assigned.unknown	protein|abscisic stress-ripening, putative, expressed	128.76	120.13	402.08	383.08	197.63	348.51	117.24	95.11	143.23	12.38	99.14	34.41	52.83	56.27	95.44	31.23	234.56	55.79	181.19	242.58	228.39	113.05	150.85	135.27	169.88	101.21	137.93
LOC_Os05g12630	1	0	1	0	0	1	3	AT5G25610.1	BURP domain-containing protein	expressed protein	35.2	not assigned.unknown	protein|expressed protein	161.59	166.74	171.39	244.75	110.72	248.68	60.98	15.99	76.23	224.18	345.9	263.8	395.77	397.08	448.16	134.03	219.02	195.66	169.26	198.48	179.63	101.08	156.21	98.63	113.86	227.97	102.95
LOC_Os05g27780	1	0	1	0	1	0	3	AT2G41430.4	dehydration-induced protein (ERD15)	expressed protein	35.2	not assigned.unknown	protein|expressed protein	85.63	60.38	37.24	176.15	169.41	173.77	152.65	123.33	138.35	77.5	23.25	47.83	270.1	320.66	354.74	602.18	412.24	503.38	97.76	81.6	82.8	290	404.99	313.82	233.65	295.17	254.6
LOC_Os01g12270	1	0	1	1	0	0	3			expressed protein	35.2	not assigned.unknown	protein|expressed protein	251.9	365.71	131.77	531.45	447.23	429.99	518.99	499.47	496.24	357.63	276.41	333.85	763.54	921.45	798.42	1583.03	1207.7	1426.28	674.78	533.39	425.97	1019.59	1247.19	918.64	941.82	1062.51	769.04
LOC_Os02g45520	1	0	0	0	1	1	3	AT1G63010.3	Major Facilitator Superfamily with SPX (SYG1/Pho81/XPR1) domain-containing protein	uncharacterized membrane protein, putative, expressed	35.2	not assigned.unknown	highly similar to ( 802) AT1G63010 | Symbols: | SPX (SYG1/Pho81/XPR1) domain-containing protein | chr1:23347972-23351026 REVERSE SPX protein|uncharacterized membrane protein, putative, expressed	260.25	230.36	283.53	88.57	264.21	99.55	266.5	110.64	203.19	172.96	61.15	209.26	32.08	79.79	64.63	10.79	21.39	18.54	77.97	91.04	99.71	14.74	17.63	15.62	38.42	52.87	43.62
LOC_Os04g31870	0	1	0	1	0	0	2	AT3G27030.1		expressed protein	35.2	not assigned.unknown	protein|expressed protein	22.56	37.74	13.11	44.32	42.53	34.63	39.21	42.75	24.35	110.88	125.44	67.82	52.56	72.12	36.5	67.85	56.28	35.98	37.38	44.27	24.86	65.56	67.43	44.47	50.08	42.61	24.77
LOC_Os06g33200	0	1	0	1	0	0	2	AT5G41761.1		expressed protein	35.2	not assigned.unknown	very weakly similar to (82.4) AT5G41761 | Symbols: | unknown protein | chr5:16711437-16711742 FORWARD protein|expressed protein	113.48	126.28	67.22	142	220.53	106.03	90.36	144.52	76.1	273.74	340.3	207.12	125.14	217.49	93.12	149.84	159.17	98.81	129.42	105.35	85.74	122.88	110.74	96.51	176.41	111.53	113.92
LOC_Os06g21140	0	1	0	1	0	0	2			glycine-rich cell wall structural protein precursor, putative, expressed	35.2	not assigned.unknown	protein|glycine-rich cell wall structural protein precursor, putative, expressed	647.17	592.46	457.49	772.3	974.52	636.92	475.12	645.98	521.65	1257.22	1684.53	1011.44	442.83	595.99	501.2	381.11	354.99	372.5	304.64	402.85	351.07	401.56	403.74	387.83	477.34	267.55	456.02
LOC_Os06g46149	0	1	0	0	0	1	2			serine/arginine repetitive matrix protein 1, putative, expressed	35.2	not assigned.unknown	protein|serine/arginine repetitive matrix protein 1, putative, expressed	35.42	23.16	46.37	28.99	20.76	27.26	22.55	13.58	36.34	9.13	9.98	11.96	10.56	13.34	13.54	10.23	29.62	18.54	19.26	14.09	16.46	22.02	36.73	32.33	15.17	17.8	22.21
LOC_Os11g47960	0	1	0	1	0	0	2			expressed protein	35.2	not assigned.unknown	protein|expressed protein	54.52	68.51	43.42	62.53	89.83	61.02	5.65	10.51	5.81	100.78	176.5	122.32	36.43	61.68	45.66	7.08	6.57	9.25	32.65	37.96	44.21	32.09	29.8	40.33	3.62	6.19	6.02
LOC_Os05g11300	0	1	0	1	0	0	2	AT2G25780.1	Protein of unknown function (DUF1677)	expressed protein	35.2	not assigned.unknown	very weakly similar to (88.2) AT2G25780 | Symbols: | unknown protein | chr2:10995169-10995923 FORWARDDUF1677 protein|expressed protein	7.22	13.71	6.42	4.95	8.26	3.3	11.46	22.13	8.72	27.08	41.56	21.14	4.24	11.94	4.56	8	9.44	5.29	7.84	10.97	5.51	10.5	9.84	6.22	8.33	9.09	6.1
LOC_Os11g10320	0	1	0	1	0	0	2			expressed protein	35.2	not assigned.unknown	protein|expressed protein	490.2	547.01	323.78	571.6	640.33	403.41	442.59	639.88	346.75	912.69	1312.51	706.38	436.94	705.42	358.58	501.8	501.86	374.62	500.85	462.95	323.89	516.07	492.32	380.21	580.6	354.63	367.56
LOC_Os11g25160	0	1	0	1	0	0	2	AT5G06060.1	NAD(P)-binding Rossmann-fold superfamily protein	tropinone reductase 2, putative, expressed	35.2	not assigned.unknown	protein|tropinone reductase 2, putative, expressed	22.22	14.32	10.49	9.42	20.58	6.49	19.96	16.04	11.63	39.86	55.9	33.04	16.9	29.23	8.74	24.32	12.19	10.68	14.36	21.32	10.78	12.4	14.84	12.03	10.15	11.78	7.78
LOC_Os02g23960	0	1	0	1	0	0	2			expressed protein	35.2	not assigned.unknown	protein|expressed protein	5.83	4.31	3.66	4.28	6.54	3.4	9.02	9.43	7.8	17.71	23.25	11.5	3.18	5.56	4.71	6.8	7.5	9.68	3.6	4.74	5.79	7.65	6.04	5.99	7.3	11.62	6.16
LOC_Os08g34700	0	1	0	1	0	0	2	AT5G57685.1	glutamine dumper 3	GDU1, putative, expressed	35.2	not assigned.unknown	protein|GDU1, putative, expressed	102.49	61.75	46.71	40.46	74.42	32.08	49.03	35.96	23.85	129.82	196.17	110	67.88	104.23	17.46	57.49	23.72	21.51	47.93	80.97	39.61	36.16	43.99	28.67	39.56	25.27	19.17
LOC_Os05g07140	0	1	0	1	0	0	2	AT2G42360.1	RING/U-box superfamily protein	zinc finger, C3HC4 type domain containing protein, expressed	35.2	not assigned.unknown	protein|zinc finger, C3HC4 type domain containing protein, expressed	16.81	19.44	8.49	16.54	20.83	10.84	26	19.17	20.32	44.5	36.51	31.43	20.86	38.4	16.23	25.26	13.28	12.03	14.77	17.29	11.99	15.29	19.02	11.58	10.68	16.82	11.9
LOC_Os03g18850	0	1	0	0	0	1	2	AT2G26040.1	PYR1-like 2	pathogenesis-related Bet v I family protein, putative, expressed	35.2	not assigned.unknown	weakly similar to ( 173) PR1_ASPOF Pathogenesis-related protein 1 (AOPR1) - Asparagus officinalis (Garden asparagus)Bet_v_I protein|pathogenesis-related Bet v I family protein, putative, expressed	18.91	20.38	28.09	101.63	36.33	77.29	28.5	8.95	8.42	12.23	2.32	6.92	31.51	30.75	15.66	4.73	6.91	6.19	35.51	11.51	27.36	79.07	51.9	89.61	25.96	45.77	8.04
LOC_Os06g48500	1	1	0	0	0	0	2			expressed protein	35.2	not assigned.unknown	protein|expressed protein	11.74	11.38	5.5	23.29	36.45	14.92	42.62	29.36	30.76	27.41	32.08	19.96	44.87	103.33	30.1	153.71	72.27	75.98	21.54	18.91	13.06	43.6	73.16	44.3	43.54	55.61	28.61
LOC_Os06g36040	0	1	0	1	0	0	2	AT5G25840.1	Protein of unknown function (DUF1677)	expressed protein	35.2	not assigned.unknown	weakly similar to ( 101) AT5G25840 | Symbols: | unknown protein | chr5:9010909-9011430 REVERSEDUF1677 protein|expressed protein	82.52	108.49	41.38	83.2	168.64	67.35	53.03	73.56	37.26	176.52	315.61	142.57	68.91	161.1	58.19	41.32	45.79	31.1	86.61	96.41	59.69	88.41	84.06	57.63	53.39	46.77	38.12
LOC_Os06g47640	0	1	0	1	0	0	2	AT1G05990.1	EF hand calcium-binding protein family	OsCML29 - Calmodulin-related calcium sensor protein, expressed	35.2	not assigned.unknown	protein|OsCML29 - Calmodulin-related calcium sensor protein, expressed	143.69	134.29	97.35	160.33	183.21	109.02	145.22	161.96	110.33	254.82	321.74	162.09	131.83	144.52	85.04	135.37	157.07	90.47	112.57	126.92	88.47	131.04	125.27	102.71	159.93	125.91	86.45
LOC_Os07g33350	0	1	0	1	0	0	2	AT4G21870.1	HSP20-like chaperones superfamily protein	hsp20/alpha crystallin family protein, putative, expressed	35.2	not assigned.unknown	protein|hsp20/alpha crystallin family protein, putative, expressed	45.31	54.8	34.42	54.4	50.02	48.84	51.07	59.78	49.87	102.07	86.09	94.67	52.01	52.4	46.3	99.32	60.73	77.49	51.62	49.99	44.98	68.23	56.48	61.75	61.96	51.29	55.38
LOC_Os07g42730	0	1	0	1	0	0	2			EF hand family protein, expressed	35.2	not assigned.unknown	protein|EF hand family protein, expressed	88.25	89.45	69.5	129.94	163.11	89.23	87.56	95.86	70.95	191.94	236.73	106.98	93.43	115.12	88.54	99.6	82.58	63.59	92.69	104.87	68.49	143.91	139.37	110.54	95.46	71.99	64.29
LOC_Os01g10640	0	1	0	1	0	0	2			expressed protein	35.2	not assigned.unknown	protein|expressed protein	2.59	2.3	2.15	3.18	5.86	1.81	3.46	9.86	3.04	10.7	13.66	7.42	4.68	9.85	2.45	11.33	3.59	3.66	4.39	2.56	0.66	6.89	4.72	4.51	4.89	1.41	3.75
LOC_Os02g01060	0	1	0	1	0	0	2	AT5G53730.1	Late embryogenesis abundant (LEA) hydroxyproline-rich glycoprotein family	harpin-induced protein 1 domain containing protein, expressed	35.2	not assigned.unknown	protein|harpin-induced protein 1 domain containing protein, expressed	13.44	10.5	5.25	9.62	11.97	5.38	12.62	7.18	7.11	33.44	26.27	17.95	9.32	12.99	4.21	10.98	4.94	4.16	6.4	8.69	3.03	4.19	6.63	3.09	7.58	7.1	5.07
LOC_Os11g47680	0	1	0	1	0	0	2	AT2G28790.1	Pathogenesis-related thaumatin superfamily protein	thaumatin family domain containing protein, expressed	35.2	not assigned.unknown	THN Thaumatin protein|thaumatin family domain containing protein, expressed	26.75	29.63	12.53	22.22	30.26	0	21.38	43.27	16.48	67.65	65.89	35.07	18.42	43.56	14.26	25.74	22.3	11.67	22.47	0	11.15	0	21.75	0	21.64	14.71	10.86
LOC_Os01g35910	0	1	0	1	0	0	2			expressed protein	35.2	not assigned.unknown	protein|expressed protein	13.89	17.53	24	14.63	12.38	11.63	21.72	13.26	13.69	3.92	4.65	8.74	15.56	9.96	14.75	13.52	37.72	17.71	19.11	20.88	21.28	12.14	16.34	19.37	22.98	22.55	19.28
LOC_Os05g01290	0	1	0	1	0	0	2	AT5G08391.1	Protein of unknown function (DUF 3339)	expressed protein	35.2	not assigned.unknown	protein|expressed protein	93.58	98.61	55.41	88.76	99.89	70.41	77.55	86.99	67.14	181.51	164.21	128.18	91.09	103.51	53.76	117.95	68.28	72.36	82.72	80.62	65.85	104.24	90.11	88.82	68.52	59.08	55
LOC_Os04g11390	0	1	0	1	0	0	2			expressed protein	35.2	not assigned.unknown	protein|expressed protein	271.14	245.11	155.55	214.98	291.13	173.78	300.77	330.45	255.83	392.43	542.37	293.29	145.58	271.83	145.46	275.64	184.42	191.26	140.63	171.13	141.01	208.68	192.79	157.17	181.96	237.14	157.99
LOC_Os06g08250	0	1	0	1	0	0	2	AT2G15580.1	RING/U-box superfamily protein	zinc finger family protein, putative, expressed	35.2	not assigned.unknown	protein|zinc finger family protein, putative, expressed	71.5	80.94	39.42	54.13	63.84	51.12	107.75	108.22	86.85	142.25	123.83	103.83	68.34	86.03	34.78	105.42	55.73	62.63	45	56.42	39.48	59.48	51.05	56.69	73.64	61.07	50.77
LOC_Os01g61470	0	1	0	1	0	0	2	AT3G18930.2	RING/U-box superfamily protein	zinc finger, C3HC4 type domain containing protein, expressed	35.2	not assigned.unknown	protein|zinc finger, C3HC4 type domain containing protein, expressed	1.79	1.23	0.87	4.08	4.51	2.74	0.41	0.52	0.43	4.57	14.9	5.7	1.05	7.52	2.05	0.15	0.11	0.17	1.72	1.55	0.92	2.05	3.45	2.5	0.12	0.07	0.13
LOC_Os11g07980	0	1	0	1	0	0	2			ion channel nompc, putative, expressed	35.2	not assigned.unknown	protein|ion channel nompc, putative, expressed	21.86	11.59	39.92	8.42	7.25	10.72	19.44	9.2	31.3	2.06	4.92	4.08	7.41	5.56	7.84	3.34	12.98	9.76	13.38	17.96	14.67	4.31	8.27	4.64	12.59	24.24	11.56
LOC_Os01g03820	0	1	0	1	0	0	2	AT3G18370.1	C2 domain-containing protein	C2 domain containing protein, putative, expressed	35.2	not assigned.unknown	highly similar to ( 652) AT3G18370 | Symbols: SYTF, ATSYTF, NTMC2TYPE3, NTMC2T3 | ATSYTF | chr3:6306362-6310256 FORWARDCOG5038 protein|C2 domain containing protein, putative, expressed	19.13	24.43	40.75	21.87	17.73	28.66	25.08	16.87	24.13	6.06	7.73	11.85	17.02	10.27	20.16	10.57	24.82	18.94	29.09	26.8	35.1	14.74	16.42	20.92	22.67	21.98	28.39
LOC_Os03g61470	1	1	0	0	0	0	2	AT1G14870.1	PLANT CADMIUM RESISTANCE 2	uncharacterized Cys-rich domain containing protein, putative, expressed	35.2	not assigned.unknown	weakly similar to ( 111) AT1G14870 | Symbols: | FUNCTIONS IN: molecular_function unknown; INVOLVED IN: response to oxidative stress; LOCATED IN: plasma membrane; EXPRESSED IN: callus; CONTAINS InterPro DOMAIN/s: EGF-type aspartate/asparagine hydroxylation conserved site (InterPro:IPR000152), Protein of unknown function Cys-rich (InterPro:IPR006461); BEST Arabidopsis thaliana protein match is: unk…	6.86	9.23	4.89	4.67	2.33	2.34	8.69	5.26	6.79	1.09	0.6	0.66	0.27	0.49	0.59	0.27	0.8	0.07	2.11	0.99	0.53	0.29	0.47	1.57	0.4	0.71	0.4
LOC_Os08g06090	0	1	0	1	0	0	2	AT3G61460.1	brassinosteroid-responsive RING-H2	zinc finger, C3HC4 type domain containing protein, expressed	35.2	not assigned.unknown	protein|zinc finger, C3HC4 type domain containing protein, expressed	14.04	12.79	9.83	17.15	19.3	14.28	7.03	6.61	5.82	31.33	35.97	21.02	17.72	21.33	8.34	11.13	7.8	5.35	11.46	10.7	7.82	13.2	15.05	11.99	8.28	6.7	6.91
LOC_Os10g26540	0	1	0	1	0	0	2	AT5G09960.1		expressed protein	35.2	not assigned.unknown	very weakly similar to (83.2) AT5G09960 | Symbols: | unknown protein | chr5:3106503-3107658 FORWARD protein|expressed protein	69.03	55.99	39.21	59.35	68.18	43.69	47.15	56.64	41.83	97.31	139.89	77.54	73.72	90.41	40.69	57.05	50.01	32.66	56.01	57.09	41.04	57.84	59.57	51.2	53.26	45.59	29
LOC_Os07g42714	0	1	0	1	0	0	2			expressed protein	35.2	not assigned.unknown	protein|expressed protein	66.16	99.69	51.52	79.83	86.28	65.36	131.43	133.46	99.99	145.24	153.99	109.32	54.07	68.38	47.97	99.22	84.95	73.38	74.31	88.95	49.2	78.49	80.66	62.81	108.38	93.12	71.23
LOC_Os02g48150	0	1	0	1	0	0	2	AT1G49000.1		expressed protein	35.2	not assigned.unknown	protein|expressed protein	66.3	42.55	43.79	41.8	65.97	35.6	40.36	62.65	35.59	86.03	134.57	70.68	50.45	68.16	27.88	52	26.77	18.58	36.3	42.17	25.32	35.81	35.76	40.21	35.2	19.46	22.35
LOC_Os02g13620	0	1	0	1	0	0	2	AT1G79770.1	Protein of unknown function (DUF1677)	expressed protein	35.2	not assigned.unknown	DUF1677 protein|expressed protein	9.27	9.88	6.88	8.54	11.85	6.36	10.7	12.75	10.39	21.41	35.36	12.97	6.76	16.51	5.16	7.72	6.07	5.5	11.07	5.27	7.23	12.14	13.18	9.3	10.76	3.45	5.86
LOC_Os03g17680	0	1	0	1	0	0	2			expressed protein	35.2	not assigned.unknown	protein|expressed protein	28.91	15.17	12.77	15.52	25.4	10.24	29.58	52.88	23.62	53.94	39.81	32.24	16.26	55.07	22.16	70.94	39.89	75.34	25.79	15.11	12.24	42.35	33.63	30.43	54.13	21.97	37.67
LOC_Os07g40220	0	1	0	1	0	0	2			expressed protein	35.2	not assigned.unknown	protein|expressed protein	7.6	3.6	3.77	4.29	6.2	3.9	8.43	7.32	3.88	17.83	12.14	16.6	3.97	8.18	4.99	18.33	8.18	7.58	6.05	4.74	2.81	12.52	7.9	10.51	8.74	5.75	6.2
LOC_Os04g31820	0	1	0	1	0	0	2	AT3G48660.1	Protein of unknown function (DUF 3339)	expressed protein	35.2	not assigned.unknown	protein|expressed protein	46.37	49.1	40.43	31.02	34.92	31.34	66.16	74.83	61.84	91.31	89.17	76.61	42.9	33.05	23.44	75.38	50.99	41.39	43.49	40.57	34.19	31.24	38.92	33.98	62.14	53.76	56.18
LOC_Os10g32940	0	1	0	1	0	0	2			expressed protein	35.2	not assigned.unknown	protein|expressed protein	43.41	28.75	28.91	26.49	37.48	21.95	26.64	25.51	22.97	86.44	55.6	58.16	44.74	34.55	24.89	57.13	21.78	21.94	25	29.24	15.41	36.83	26.43	29.6	29.95	22.02	23.43
LOC_Os11g44810	1	1	0	0	0	0	2	AT1G28330.4	dormancy-associated protein-like 1	auxin-repressed protein, putative, expressed	35.2	not assigned.unknown	protein|auxin-repressed protein, putative, expressed	285.46	217.39	96.79	382.72	441.46	271.3	1278.21	1008.17	978.98	563.2	424.81	327.75	635.9	932.13	424.66	3164	1820.8	1858.16	477.47	472.52	252.14	719.64	1249.48	743.47	1346.72	1584.36	1014.32
LOC_Os05g45440	0	1	0	1	0	0	2			expressed protein	35.2	not assigned.unknown	protein|expressed protein	134	124.07	60.17	96.57	114.91	56.77	89.54	149.97	53.99	240.31	324.7	137.73	73.98	150.35	53.36	119.02	150.85	70	85.83	90.35	50.99	92.5	62.06	55.82	109.45	79.16	51.57
LOC_Os06g48610	0	1	0	1	0	0	2	AT4G25990.1	CCT motif family protein	CCT motif family protein, expressed	35.2	not assigned.unknown	protein|CCT motif family protein, expressed	35.68	31.94	55.44	32.11	29.98	42.31	7.2	5.81	6.11	16.81	17.38	23.38	27.69	18.61	37.52	3.93	5.77	4.02	32.79	38.22	42.44	21.04	21.36	21.74	6.53	8	6.02
LOC_Os07g29224	0	1	0	1	0	0	2			expressed protein	35.2	not assigned.unknown	protein|expressed protein	12.56	13.71	22.05	13.8	12.11	14.28	11.06	10.02	13.23	5.45	5.32	6.57	19.81	11.1	15.57	7.02	10.4	7.32	16.18	15.75	19.09	8.9	10.34	10.28	10.07	13.34	11.95
LOC_Os06g02410	0	1	0	1	0	0	2			expressed protein	35.2	not assigned.unknown	protein|expressed protein	9.19	13.38	15.48	20.16	17.52	14.44	10	12.18	7.28	3.86	5.1	2.36	21.16	8.23	14.39	5.53	14.02	5.73	20.65	18.36	10.1	22.42	24.67	19.61	20.51	9.05	11.13
LOC_Os03g63700	0	1	0	1	0	0	2	AT3G02910.1	AIG2-like (avirulence induced gene) family protein	AIG2-like family domain containing protein, expressed	35.2	not assigned.unknown	weakly similar to ( 193) AT3G02910 | Symbols: | FUNCTIONS IN: molecular_function unknown; INVOLVED IN: biological_process unknown; LOCATED IN: cellular_component unknown; EXPRESSED IN: 23 plant structures; EXPRESSED DURING: 15 growth stages; CONTAINS InterPro DOMAIN/s: Butirosin biosynthesis, BtrG-like (InterPro:IPR013024), AIG2-like (InterPro:IPR009288); BEST Arabidopsis thaliana protein match i…	51.66	24.72	37.14	20.6	31.5	17.63	13.56	11.79	12.53	71.61	96.9	47.63	31.33	35.75	16.65	11.24	13.1	8.25	23.38	22.77	16.29	14.47	15.42	14.62	13.93	14.25	11.54
LOC_Os10g32930	0	1	0	1	0	0	2			expressed protein	35.2	not assigned.unknown	protein|expressed protein	99.89	64.09	74.52	79.96	110.48	77.76	65.58	47.82	58.18	171.03	116.8	137.17	91.29	87.47	58.02	114.28	52.17	54.76	56.15	73.76	37.17	82.61	54.27	64.12	71.25	41.21	51.1
LOC_Os11g24800	0	1	0	1	0	0	2			expressed protein	35.2	not assigned.unknown	protein|expressed protein	10.94	6.5	6.23	5.15	8.51	3.28	5.95	4.42	4.82	18.85	26.65	11.74	7	13.97	4.82	4.71	3.39	2.71	6.46	7.47	5.51	5.99	5.49	5.5	4.32	5.79	2.52
LOC_Os12g29960	0	1	0	1	0	0	2	AT4G27745.1	Yippee family putative zinc-binding protein	yippee zinc-binding protein, putative, expressed	35.2	not assigned.unknown	weakly similar to ( 191) AT4G27745 | Symbols: | FUNCTIONS IN: molecular_function unknown; INVOLVED IN: biological_process unknown; LOCATED IN: cellular_component unknown; CONTAINS InterPro DOMAIN/s: Yippee-like protein (InterPro:IPR004910); BEST Arabidopsis thaliana protein match is: yippee family protein (TAIR:AT5G53940.1); Has 697 Blast hits to 697 proteins in 149 species: Archae - 0; Bacteria …	20.15	20.58	15.53	20.07	29.28	21.02	23.52	27.07	22.61	38.24	47.18	33.08	17.4	25.94	17.95	27.22	19.96	21.87	20.13	16.89	17.2	17.54	20.08	19.97	24.3	20.74	21.07
LOC_Os07g48500	0	0	1	0	0	1	2	AT2G39050.1	hydroxyproline-rich glycoprotein family protein	stress responsive protein, putative, expressed	35.2	not assigned.unknown	moderately similar to ( 208) AT2G39050 | Symbols: | hydroxyproline-rich glycoprotein family protein | chr2:16303427-16305336 FORWARD protein|stress responsive protein, putative, expressed	97.3	91.05	85.77	265.03	165.98	210.09	129.75	242.09	139.11	112.78	181.19	78.67	54.58	65.82	39.22	113.02	179.02	80.22	63.28	89.13	55.37	100.83	87.77	103.99	218.83	123.15	178.25
LOC_Os01g74300	0	0	1	1	0	0	2			metallothionein, putative, expressed	35.2	not assigned.unknown	protein|metallothionein, putative, expressed	717.82	1386.81	368.26	1756.48	1697	1196.11	906.9	1021.06	518.7	1349.59	1449.11	1060.71	592.45	882.36	319.96	489.71	379.79	409.74	464	538.21	236.96	1213.89	879.72	809.84	507.72	502.27	203.46
LOC_Os12g33150	0	0	1	1	0	0	2			expressed protein	35.2	not assigned.unknown	protein|expressed protein	185.61	221.74	733.49	756.52	483.85	787.98	184.54	88.37	256.04	41.16	100.78	95.83	134.88	181.98	282.32	28.07	289.18	87.97	318.17	436.57	395.95	191.06	379.2	246.94	291.72	203.52	241.05
LOC_Os05g11320	1	0	1	0	0	0	2	AT3G15353.1	metallothionein 3	metallothionein-like protein 3B, putative, expressed	35.2	not assigned.unknown	protein|metallothionein-like protein 3B, putative, expressed	677.97	49.01	768.04	1345.55	1033.53	1737.84	88.76	33.13	139.34	27.71	879.21	59.58	510.45	649.06	425.1	166.17	1298	801.32	186.91	720.16	200.6	107.62	688.93	96.33	391.98	2186.67	339.7
LOC_Os03g08520	1	0	1	0	0	0	2	AT5G20700.1	Protein of unknown function (DUF581)	DUF581 domain containing protein, expressed	35.2	not assigned.unknown	protein|DUF581 domain containing protein, expressed	3.64	5.68	3.65	13.97	7.63	10.63	12.83	15.16	29.42	1.14	3.24	1.23	23.4	47.24	28.68	2.07	4.76	1.39	2.18	3.64	3.21	38.24	52.3	42.71	19.2	0.44	3.49
LOC_Os10g36260	1	0	1	0	0	0	2	AT3G06210.1	ARM repeat superfamily protein	expressed protein	35.2	not assigned.unknown	protein|expressed protein	107.8	119.09	161.78	105.18	92.49	99.19	222.21	192.36	257.66	144.65	113.13	136.84	200.68	166.19	222.39	419.88	406.6	447.39	193.95	146.57	187.86	160.18	206.89	165.1	304.04	417.94	369.99
LOC_Os01g60830	0	0	1	0	1	0	2	AT3G56290.1		expressed protein	35.2	not assigned.unknown	weakly similar to ( 199) AT3G56290 | Symbols: | unknown protein | chr3:20878743-20879541 REVERSE protein|expressed protein	707.34	466.06	663.49	332.35	470.19	352.38	41.8	20.04	50.97	597.89	475	618.72	169.08	192.97	240.11	17.83	27.86	28.06	348.31	476.16	504.86	147.98	127.05	120.84	63.9	85.19	53.56
LOC_Os03g03320	0	0	1	0	0	1	2			expressed protein	35.2	not assigned.unknown	protein|expressed protein	12.22	6.4	7.09	7.5	6.6	4.2	6.34	5.06	6.58	6.8	26.98	10.65	18.55	19.42	13.16	10.09	18.11	8.6	14.94	10.83	4.91	4.19	10.4	3.75	8.66	28.9	6.14
LOC_Os03g55670	1	0	1	0	0	0	2	AT2G15890.1	maternal effect embryo arrest 14	expressed protein	35.2	not assigned.unknown	very weakly similar to (92.4) AT2G15890 | Symbols: MEE14 | MEE14 (maternal effect embryo arrest 14) | chr2:6921196-6921978 REVERSE protein|expressed protein	4.27	2.11	3.33	1.11	2.34	1.11	71.71	48.46	83.94	3.7	1.85	3.78	5.66	10.67	4.69	227.85	141.5	220.23	4.54	2.84	3.58	5.21	13.98	7.33	119.86	112.54	130.65
LOC_Os03g22270	1	0	1	0	0	0	2	AT1G56220.4	Dormancy/auxin associated family protein	auxin-repressed protein, putative, expressed	35.2	not assigned.unknown	protein|auxin-repressed protein, putative, expressed	260.41	193.13	204.04	266.41	252.21	263.47	267.94	254.6	265.34	271.58	374.53	305.74	496.98	478.4	401.07	514.61	553.37	483.12	301.58	291.25	208.84	365.63	492.91	376.36	355.62	462.6	332.06
LOC_Os04g54230	0	0	1	0	0	1	2	AT4G10270.1	Wound-responsive family protein	wound induced protein, putative, expressed	35.2	not assigned.unknown	protein|wound induced protein, putative, expressed	43.19	6.59	48.65	7.6	16.9	9.4	2.5	8.87	1.33	11.27	27.7	7.61	20.8	43.29	22.08	0.65	0.83	0.34	18.9	52.92	10.18	12.68	11.61	8.47	0.63	1.38	0.5
LOC_Os03g60840	1	0	0	0	1	0	2			BBTI13 - Bowman-Birk type bran trypsin inhibitor precursor, expressed	35.2	not assigned.unknown	protein|BBTI13 - Bowman-Birk type bran trypsin inhibitor precursor, expressed	96.08	107.11	49.29	49.93	104.34	39.74	84.1	45.51	57.25	140.96	56.94	115.77	115.55	245.33	103.79	249.28	168.09	188.41	84.44	63.03	71.66	109.73	120.53	155.42	81.14	90.02	51.22
LOC_Os07g42324	1	0	0	1	0	0	2			expressed protein	35.2	not assigned.unknown	protein|expressed protein	190.56	138.58	126.85	61.32	174.81	47.31	105.93	44.85	75.97	149.84	77.11	142.8	31.6	87.96	26.85	20.34	19.98	16.1	61.88	45.74	25.21	19.97	23.06	16.26	34.23	31.62	27.13
LOC_Os04g11400	1	0	0	1	0	0	2			expressed protein	35.2	not assigned.unknown	protein|expressed protein	1152.55	1189.37	755.58	1055.68	1201.45	912.76	1451.17	1804.03	1410.72	1537.74	1863.34	1386.08	482.87	1096.07	544.05	910.29	643.88	716.48	629.74	726.75	568.02	963.94	768.79	709.9	747.14	825.33	711.25
LOC_Os01g16980	1	0	0	1	0	0	2			expressed protein	35.2	not assigned.unknown	protein|expressed protein	116.31	126.79	50.23	83.29	114.78	67.12	92.51	129.55	71.28	212.56	180.85	129.18	50.66	70.09	22.9	49.82	28.02	26.45	79.74	85.87	51.82	74.05	46.72	54.01	57.27	44.25	34.81
LOC_Os01g48950	1	0	0	1	0	0	2			expressed protein	35.2	not assigned.unknown	protein|expressed protein	19.62	22.51	13.3	5.58	9.65	4.24	13.62	22.94	12.31	24.43	17.94	15.69	6.26	8.46	3.79	6.38	2.79	3.31	9.01	8.57	3.15	11.29	6.05	9	2.21	2.28	2.48
LOC_Os03g05334	1	0	0	1	0	0	2			expressed protein	35.2	not assigned.unknown	protein|expressed protein	193.54	99.8	51.59	157.42	364.86	98.84	193.76	72	74.16	157.18	167.27	104	32.46	521.09	5.98	38.65	8.1	3.75	4.15	13.11	1.11	1.48	39.05	1.59	8.44	11.11	1.83
LOC_Os03g49440	1	0	0	0	0	1	2	AT2G32150.1	Haloacid dehalogenase-like hydrolase (HAD) superfamily protein	phosphatase, putative, expressed	35.2	not assigned.unknown	weakly similar to ( 118) AT2G32150 | Symbols: | haloacid dehalogenase-like hydrolase family protein | chr2:13659095-13660531 FORWARD protein|phosphatase, putative, expressed	12.22	10.87	5.31	29.5	26.58	23.18	14.93	24.61	15.16	11.67	8.46	8.87	27.83	56.7	36.58	48.33	34.52	42.62	20.38	10.27	11.31	57.29	95.5	70.92	28.07	24.03	26.03
LOC_Os12g33120	0	0	0	1	0	1	2			expressed protein	35.2	not assigned.unknown	protein|expressed protein	339.64	684.32	1573.54	1482.4	731.66	1373.66	622.48	343.12	670.23	70.2	163.65	166.07	413.35	236.05	717.69	209.23	1373.41	283.56	1215.04	1010.23	1092.45	797.34	962.45	975.94	945.33	477.58	727.89
LOC_Os07g41400	0	0	0	1	0	1	2			EGG APPARATUS-1, putative, expressed	35.2	not assigned.unknown	protein|EGG APPARATUS-1, putative, expressed	5.56	12.02	17.67	7.07	10.6	9.11	5.83	2.94	2.44	0.59	4.67	4.23	10.67	7.41	13.3	5.36	23.46	3.29	46.01	19.48	34.3	25.88	24.51	20.53	23.54	5.23	10.65
LOC_Os07g29410	0	0	0	1	1	0	2			thioredoxin, putative, expressed	35.2	not assigned.unknown	protein|thioredoxin, putative, expressed	458.48	487.04	439.12	460.51	372.41	469.01	498.55	384.12	594.01	323.59	222.67	355.51	337.18	270.41	389.49	271.93	522.45	510.37	554.19	601.22	598.1	399.18	340.8	322.34	723.16	818	702.86
LOC_Os06g12455	0	0	0	1	0	1	2			expressed protein	35.2	not assigned.unknown	protein|expressed protein	0.06	3.15	0.16	0.57	0.51	0.47	2.81	5.59	2.08	0.39	0	0.19	0.19	1.08	1.09	0	0.51	0	6.48	1.06	5.8	6.57	7.26	7.59	0.09	0	0
LOC_Os05g38040	0	0	0	1	1	0	2	AT3G55646.1		expressed protein	35.2	not assigned.unknown	protein|expressed protein	9.77	18.75	6.79	16.91	20.42	15.58	26.62	34.79	20.3	11.87	8.86	9.72	12.62	17.59	14.31	57.45	31.8	44.5	17.74	29.43	22.29	19.33	22.96	17.85	24.46	24.47	20.53
LOC_Os01g04050	0	1	0	0	0	0	1			BBTI12 - Bowman-Birk type bran trypsin inhibitor precursor, expressed	35.2	not assigned.unknown	weakly similar to ( 108) IBBWP_MAIZE Bowman-Birk type wound-induced proteinase inhibitor WIP1 precursor - Zea mays (Maize) protein|BBTI12 - Bowman-Birk type bran trypsin inhibitor precursor, expressed	14.39	24.78	28.27	28.1	12.78	16.58	177.71	146.87	337.23	3.7	1.29	1.47	32.75	164.08	59.43	94.81	89.17	54.74	46.23	1.91	52.99	62.57	150.88	114.94	152.19	20.71	56.28
LOC_Os12g36830	0	1	0	0	0	0	1			pathogenesis-related Bet v I family protein, putative, expressed	35.2	not assigned.unknown	protein|pathogenesis-related Bet v I family protein, putative, expressed	61.48	62.52	43.52	10.48	16.57	8.03	29.84	21.36	26.57	7.79	29.34	10.18	5.79	8.5	10.37	16.09	14.42	8.22	12.88	6.65	5.52	6.16	10.02	10.28	9.15	9.79	12.85
LOC_Os12g36880	0	1	0	0	0	0	1			pathogenesis-related Bet v I family protein, putative, expressed	35.2	not assigned.unknown	protein|pathogenesis-related Bet v I family protein, putative, expressed	233.49	269.48	212.16	147.51	164.36	132.94	115.56	115.85	101.76	63.07	140.75	80.12	63.76	142.35	115.22	115.24	135.08	76.98	95.78	86.08	77.73	98.07	105.89	114.13	95.63	74.63	82.17
LOC_Os04g39350	0	1	0	0	0	0	1	AT5G48290.1	Heavy metal transport/detoxification superfamily protein	heavy metal associated domain containing protein, expressed	35.2	not assigned.unknown	protein|heavy metal associated domain containing protein, expressed	45.22	31.28	39.95	8.83	10.98	8.11	27.57	190.29	26.66	9.48	13.57	10.96	4.82	6.51	2.92	3.34	3.21	1.98	13.84	10.53	3.4	17.72	5.92	10.79	2.66	1.94	2.19
LOC_Os05g32460	0	1	0	0	0	0	1	AT3G56710.1	sigma factor binding protein 1	VQ domain containing protein, putative, expressed	35.2	not assigned.unknown	protein|VQ domain containing protein, putative, expressed	52.99	41.01	37.57	19.11	35.46	17.26	16.97	7.74	15.17	18.79	13.48	11.43	27.48	15.02	19.1	12.27	15.76	18.15	37.71	19.48	29.46	36.18	32.26	23.4	20.13	26.28	15.17
LOC_Os02g36000	0	1	0	0	0	0	1	AT3G60520.1		zinc finger protein, putative, expressed	35.2	not assigned.unknown	protein|zinc finger protein, putative, expressed	23.73	13.95	19.94	5.9	8.37	6.19	13.09	7.03	14.63	2.02	8.12	2.92	1.98	2.51	1.62	2.12	4.13	1.78	2.3	3.73	2.79	4.22	2.96	3.37	2.63	4.86	1.69
LOC_Os01g02130	0	1	0	0	0	0	1	AT1G49000.1		expressed protein	35.2	not assigned.unknown	protein|expressed protein	12.06	3.64	9.48	2.43	2.42	2.03	5.77	6.05	6.06	0.31	1.21	0.74	1.35	1.35	1.17	1.54	1.51	0.68	2.19	0.84	0.2	4.65	3.88	3.64	0.95	1.23	0.73
LOC_Os08g26230	0	1	0	0	0	0	1			expressed protein	35.2	not assigned.unknown	protein|expressed protein	14.98	4.62	15.69	3.05	2	3.04	11.99	3.37	18.33	1.05	0.78	1.89	1.86	1.56	1.73	4.84	8.92	7.04	3.74	2.65	2.25	3.44	2.81	3.67	7.64	16.44	10.89
LOC_Os10g42040	0	1	0	0	0	0	1			expressed protein	35.2	not assigned.unknown	protein|expressed protein	35.78	10.9	18.23	2.53	3.47	1.27	15.11	7.21	8.6	0.42	3.52	1.2	0.82	2.28	0.86	6.7	4.45	2.02	2.16	1.22	0.17	1.54	3.06	0.82	3.85	4.09	3.54
LOC_Os05g01950	0	1	0	0	0	0	1	AT5G02160.1		expressed protein	35.2	not assigned.unknown	weakly similar to ( 111) AT5G02160 | Symbols: | unknown protein | chr5:426392-427024 FORWARD protein|expressed protein	225.5	291.87	173.53	286.46	309.3	234.33	354.46	465.62	408.14	527.13	416.3	449.55	331.45	375	347.83	536.42	338.07	462.35	288.83	267.8	251.91	411.7	368.15	311.24	354.71	389.19	378.96
LOC_Os02g37330	0	1	0	0	0	0	1	AT5G48290.1	Heavy metal transport/detoxification superfamily protein	heavy metal associated domain containing protein, expressed	35.2	not assigned.unknown	protein|heavy metal associated domain containing protein, expressed	37.62	15.9	26.66	8.8	14.49	8.13	21.01	52.79	18.18	9.55	8.4	7.15	7.53	17.75	4.12	11.68	4.68	5.29	10.59	6.96	3.25	14.65	11.36	13.04	4.42	4.85	2.57
LOC_Os12g12090	0	1	0	0	0	0	1			expressed protein	35.2	not assigned.unknown	protein|expressed protein	13.77	2.49	10.53	1.44	2.3	1.38	0.91	0.22	0.77	0	0.04	0.29	1.09	1.15	0.14	1	0.92	0.26	0.25	0.56	0	0.47	0.83	0.36	0.25	5.91	0.43
LOC_Os02g11859	0	1	0	0	0	0	1			expressed protein	35.2	not assigned.unknown	protein|expressed protein	9.14	4.43	10.97	6.26	2.19	2.3	10.13	38.15	8.92	0.82	1.89	0.5	0.83	5.64	1.47	2.24	1.81	0.36	2.65	1.76	0.88	5.36	7.35	6.82	0.82	0.89	0.65
LOC_Os11g13390	0	1	0	0	0	0	1			expressed protein	35.2	not assigned.unknown	protein|expressed protein	8.18	4.77	7.01	0.73	0.68	0.91	6.56	4	6.04	0.33	0.69	0.71	0.36	0	0.72	0.86	1.58	0.43	1.79	0.61	0.15	1.17	1.41	1.14	0.76	1.24	0.4
LOC_Os05g05020	0	1	0	0	0	0	1			expressed protein	35.2	not assigned.unknown	protein|expressed protein	23.04	26.77	32.96	43.9	24.89	46.61	65.7	47.37	36.15	11.14	11.01	9.01	23.78	22.28	16.73	28.52	54.61	12.81	25.52	42.83	13.52	28.16	42.1	29.85	50.91	29.79	25.9
LOC_Os05g50330	0	1	0	0	0	0	1			expressed protein	35.2	not assigned.unknown	protein|expressed protein	18.3	26.73	13.1	27.65	26.13	22.84	15.18	25.33	15.12	53.91	36.37	41.33	31.91	30.27	32.31	18.6	14.12	14.34	29.88	25.29	24.52	37.35	29.62	28.82	14.94	15.13	15.79
LOC_Os03g29930	0	1	0	0	0	0	1			expressed protein	35.2	not assigned.unknown	protein|expressed protein	14.02	7.69	9.65	3.05	4.48	2.59	10.78	29.07	5.86	2.96	2.06	2.06	1.99	4.51	1.03	1.84	2.46	1.28	3.65	2.32	0.28	4.18	3.09	2.77	2.03	1.19	0.28
LOC_Os06g38660	0	1	0	0	0	0	1			expressed protein	35.2	not assigned.unknown	protein|expressed protein	4.87	8.82	4.83	1.97	1.52	1.08	8.02	6.44	10.49	0.41	0.77	0.91	1.13	0.66	1.34	3.57	4.9	2.49	2.44	2.26	1.21	1.44	4.59	3	5.33	1.27	2.9
LOC_Os11g02369	0	1	0	0	0	0	1	AT2G38540.1	lipid transfer protein 1	LTPL7 - Protease inhibitor/seed storage/LTP family protein precursor, expressed	35.2	not assigned.unknown	very weakly similar to (97.4) NLTP2_ORYSA Nonspecific lipid-transfer protein 2 precursor (LTP 2) - Oryza sativa (Rice)nsLTP1 protein|LTPL7 - Protease inhibitor/seed storage/LTP family protein precursor, expressed	39.39	77.97	43.56	31.25	28.43	19.61	19.18	102.83	6.4	21.04	13.33	9.09	29.13	14.84	5.92	26.2	11.09	4.24	48.4	10.35	26.6	21.43	14.8	17.91	13.61	8.05	8
LOC_Os05g04830	0	1	0	0	0	0	1	AT4G01670.1		expressed protein	35.2	not assigned.unknown	protein|expressed protein	80.66	84.34	49.43	100.48	113.85	78.91	97.04	91.83	78.23	124.45	188.07	95.58	96.58	125.77	75.19	83.27	111.01	67.04	80.09	93.12	58.15	95.3	120.15	72.03	102.67	72.52	69.63
LOC_Os07g06834	0	1	0	0	0	0	1			expressed protein	35.2	not assigned.unknown	protein|expressed protein	28.92	73.44	20.86	86.66	47.94	81.03	50.73	84.25	41.16	90.64	93.55	82.97	105.1	53.39	56.11	52.22	72.78	30.81	69.63	82.6	68.39	33.03	26.52	35.2	67.84	24.3	62.23
LOC_Os12g11980	0	1	0	0	0	0	1			expressed protein	35.2	not assigned.unknown	protein|expressed protein	2.48	6.05	3.97	0.77	0.32	1.51	1.8	1.65	0.12	0	0	0	1.17	0.22	0.93	0.65	0.53	0	0.88	0.63	0.29	0.11	0.02	0.7	0.23	0	0.96
LOC_Os04g55610	0	1	0	0	0	0	1			expressed protein	35.2	not assigned.unknown	protein|expressed protein	7.18	10.86	7.9	6.77	7.78	4.6	7.36	8.91	4.41	23.95	30.61	13.07	3.28	6.48	4.55	4	2.32	3.35	8.71	11.62	8.68	4.2	5.31	4.03	8.41	3.48	7.25
LOC_Os05g40010	0	1	0	0	0	0	1	AT5G01870.1	Bifunctional inhibitor/lipid-transfer protein/seed storage 2S albumin superfamily protein	LTPL17 - Protease inhibitor/seed storage/LTP family protein precursor, expressed	35.2	not assigned.unknown	nsLTP1 protein|LTPL17 - Protease inhibitor/seed storage/LTP family protein precursor, expressed	80.31	89.49	54.19	52.68	43.5	44.82	152.78	179.75	138.42	41.74	27.33	39.06	80.84	63.38	29.13	101.11	104.52	64.37	69.93	40.39	36.66	48.29	64.91	39.58	114.07	79.58	69.21
LOC_Os05g44570	0	1	0	0	0	0	1	AT3G16360.2	HPT phosphotransmitter 4	histidine-containing phosphotransfer protein, putative, expressed	35.2	not assigned.unknown	protein|histidine-containing phosphotransfer protein, putative, expressed	5.08	5.24	4.41	8.97	10.96	7.65	20.1	14.59	20.52	9.42	23.59	11.6	4.54	9.11	7.03	22.76	24.48	24.53	6.34	7.98	6.63	4.51	6.99	5.38	20.29	26.58	20.39
LOC_Os11g11970	0	1	0	0	0	0	1			expressed protein	35.2	not assigned.unknown	protein|expressed protein	10.42	5.84	4.81	1.43	2.51	2.02	7.64	7.58	6.79	1.38	0.63	1.42	0.72	1.51	0.79	1.62	2.38	1.84	1.2	0.59	0.37	1.74	1.47	1.31	1.83	1.22	1.28
LOC_Os11g04409	0	1	0	0	0	0	1			expressed protein	35.2	not assigned.unknown	protein|expressed protein	35.38	41.4	43.03	39.22	47.37	35.78	19.8	29.22	22.96	81.55	77.26	76.49	34.48	37.67	45.58	60.81	27.96	49.22	34.85	37.87	54.64	45.9	35.04	72.59	24.46	19.76	33.37
LOC_Os11g02389	0	1	0	0	0	0	1	AT4G33355.2	Bifunctional inhibitor/lipid-transfer protein/seed storage 2S albumin superfamily protein	protease inhibitor/seed storage/LTP family, putative, expressed	35.2	not assigned.unknown	very weakly similar to (90.1) NLTP1_ORYSA Nonspecific lipid-transfer protein 1 precursor (LTP 1) (PAPI) - Oryza sativa (Rice)nsLTP1 protein|protease inhibitor/seed storage/LTP family, putative, expressed	1178.73	1161.88	743.73	925.19	1325.68	672.66	839.41	1337.17	547.92	678.39	587.51	405.14	828.5	830.85	397.79	486.96	417.51	220.33	931.05	463.44	566.91	603.78	681.73	652.27	448.84	244.95	263.56
LOC_Os02g29500	0	1	0	0	0	0	1			expressed protein	35.2	not assigned.unknown	protein|expressed protein	17.48	10.98	16.52	27.28	25.05	30.54	28.14	21.95	31.04	24.47	47.65	27.69	39.17	48.25	34.8	61.13	42.04	47.38	18.03	18.7	16.71	33.04	47.46	44.65	25.32	37.04	32.44
LOC_Os07g49020	0	1	0	0	0	0	1	AT2G47480.1	Protein of unknown function (DUF3511)	expressed protein	35.2	not assigned.unknown	protein|expressed protein	11.67	13.25	7.88	18.38	16.82	10.45	18.88	25.66	12.51	32.34	27.22	18.52	14.77	19.31	11.51	17.76	16.5	10.03	18.08	16	9.42	16.92	19.35	11.73	16.18	12.91	13.22
LOC_Os09g13440	0	1	0	0	0	0	1			expressed protein	35.2	not assigned.unknown	protein|expressed protein	50.25	3.86	29.62	8.69	10.56	9.74	3.44	0.64	2.14	1.46	1.47	1.65	5.31	7.62	3.21	1.82	7	1.87	3.36	4.26	2.82	4.85	7.34	7.87	1.83	22.17	4.39
LOC_Os01g26120	0	1	0	0	0	0	1	AT4G15630.1	Uncharacterised protein family (UPF0497)	membrane associated DUF588 domain containing protein, putative, expressed	35.2	not assigned.unknown	DUF588 protein|membrane associated DUF588 domain containing protein, putative, expressed	60.6	48.9	25.44	50.94	76.88	39.84	39.95	37.88	25.04	92.77	93.47	65.27	63.6	96.2	33.68	63.33	34.97	27.65	40.26	64.34	32.43	44.65	65.73	46.09	29.51	30.04	20.36
LOC_Os10g28080	0	1	0	0	0	0	1			glycosyl hydrolase, putative, expressed	35.2	not assigned.unknown	protein|glycosyl hydrolase, putative, expressed	21.64	15.4	4.97	8.22	13.79	2.28	17.28	7	6.36	1.26	4.82	0.5	1.92	16.2	2.65	2.36	7.82	0.85	10.59	1.11	2.95	3	8.53	4.21	4.25	1.88	5.39
LOC_Os07g08710	0	0	1	0	0	0	1			AT hook-containing DNA-binding protein, putative, expressed	35.2	not assigned.unknown	protein|AT hook-containing DNA-binding protein, putative, expressed	237.31	337.69	251.08	236.33	267.99	262.69	271.07	134.7	270.49	268.89	255.24	252.05	103.06	67.74	86.58	121.87	186.71	180.64	271.96	241.56	237.88	113.81	95.35	96.33	152.13	165.12	141.13
LOC_Os03g14915	0	0	1	0	0	0	1	AT2G33260.1	Tryptophan/tyrosine permease	expressed protein	35.2	not assigned.unknown	protein|expressed protein	38.18	33.23	47.71	70.99	52.24	85.03	7.6	10.92	9.54	27.39	18.85	30.21	22.86	11.4	26.52	2.25	4.62	4.8	40.51	38.98	36.08	39.89	29.58	27.2	10.71	11.15	14.03
LOC_Os01g03340	0	0	1	0	0	0	1			BBTI4 - Bowman-Birk type bran trypsin inhibitor precursor, expressed	35.2	not assigned.unknown	moderately similar to ( 327) IBBR_ORYSA Bowman-Birk type bran trypsin inhibitor precursor (Protein RBBI3-3) (RBTI) (OSE727A) - Oryza sativa (Rice) protein|BBTI4 - Bowman-Birk type bran trypsin inhibitor precursor, expressed	0.38	2.96	1.4	3.31	0.85	3.2	17.49	2.43	58.61	1.95	0.93	1.47	12.67	21.44	26.79	1.52	3.7	2.27	5.78	0.68	9.34	10.77	56.03	14.98	19.03	1.59	2.15
LOC_Os01g68300	0	0	1	0	0	0	1			expressed protein	35.2	not assigned.unknown	protein|expressed protein	2528.81	951.22	1706.48	3150.98	3585.55	2226.92	2143.79	1442.31	2215.31	1634.88	5719.53	1309.28	898.95	1872.95	907.36	780.56	2353.43	1209.5	531.63	1055.01	500.34	615.53	1049.03	442	1752.62	2566.82	1100.75
LOC_Os05g02250	0	0	1	0	0	0	1			expressed protein	35.2	not assigned.unknown	protein|expressed protein	63.49	69.78	55.88	76.22	81.88	68.82	46.8	55.89	50.84	62.12	66.85	54.47	26.37	29.14	32.84	23.91	36.31	29.63	48.21	59.45	59.16	44.22	37.99	34.02	62.27	51.44	40.17
LOC_Os01g05060	0	0	1	0	0	0	1	AT2G39795.1	Mitochondrial glycoprotein family protein	mitochondrial glycoprotein, putative, expressed	35.2	not assigned.unknown	weakly similar to ( 118) AT2G39795 | Symbols: | mitochondrial glycoprotein family protein / MAM33 family protein | chr2:16597026-16598028 FORWARD protein|mitochondrial glycoprotein, putative, expressed	40.58	24.8	38.63	11.36	12.25	14.52	71.25	75.36	99.46	20.68	27.93	28.84	38.32	37.03	33.84	121.89	116.82	167.42	41.72	42.36	40.32	46.1	45.76	51.06	127.06	123.74	154.91
LOC_Os03g55590	0	0	1	0	0	0	1	AT1G49560.1	Homeodomain-like superfamily protein	MYB family transcription factor, putative, expressed	35.2	not assigned.unknown	protein|MYB family transcription factor, putative, expressed	97.74	101.7	94.47	33.83	56.65	29.88	42.5	49.57	43.81	103.99	81.58	116.62	83.44	118.86	79.52	81.33	74.37	97.83	84.83	75.73	92.96	62.21	70.17	73.85	50.01	54.36	52.4
LOC_Os06g44220	0	0	1	0	0	0	1	AT4G28088.1	Low temperature and salt responsive protein family	OsRCI2-9 - Putative low temperature and salt responsive protein, expressed	35.2	not assigned.unknown	protein|OsRCI2-9 - Putative low temperature and salt responsive protein, expressed	4.98	9.98	4.12	8.75	23.17	9.41	11.21	0.69	2.14	1.11	0.41	3.2	0	1.82	0.3	0	0	0	2.38	0	0	0	0	0	0.18	0	0
LOC_Os01g23990	0	0	1	0	0	0	1			expressed protein	35.2	not assigned.unknown	protein|expressed protein	24.7	21.46	9.92	42.29	70.33	31.25	22.07	23.43	13.42	34.1	18.26	25.42	12.28	11.76	14.61	21.17	10.65	10.36	14.25	23.23	12.13	16.03	14.96	8.85	20.49	15.34	12.02
LOC_Os02g52260	0	0	1	0	0	0	1	AT4G38100.1		expressed protein	35.2	not assigned.unknown	protein|expressed protein	169.06	177.69	169.35	300.64	250.64	321.31	86.44	106.31	101.59	132.86	126.09	154.21	111.94	125.7	161.84	72.77	69.33	102.89	142.46	155.3	169.07	219.39	178.76	179.14	134.1	103.57	144.64
LOC_Os05g49060	0	0	1	0	0	0	1			uncharacterized protein ycf23, putative, expressed	35.2	not assigned.unknown	DUF561 protein|uncharacterized protein ycf23, putative, expressed	10.23	5.29	10.1	1.15	1.89	2.07	79.49	103.1	107.91	5.65	5.58	8.82	10.83	8.25	11.02	113.83	94.32	161.27	13.01	15.27	16.73	13.61	10.29	13.18	125.84	128.89	181.04
LOC_Os05g41220	0	0	1	0	0	0	1	AT5G21170.1	5\'-AMP-activated protein kinase beta-2 subunit protein	SNF1-related protein kinase regulatory subunit beta-1, putative, expressed	35.2	not assigned.unknown	protein|SNF1-related protein kinase regulatory subunit beta-1, putative, expressed	8.57	5.2	3.72	8.49	11.81	6.71	20.39	14.49	16.04	12.56	10.89	10.67	23.07	34.57	19.19	79.48	30.26	33.8	12.12	10.23	7.33	25.13	39.63	33.7	19.46	19.89	16.73
LOC_Os06g21210	0	0	1	0	0	0	1			glycine rich protein family protein, putative, expressed	35.2	not assigned.unknown	protein|glycine rich protein family protein, putative, expressed	28.89	29.3	36.5	56.68	60.45	39.79	19.72	26.67	21.08	12.87	24.62	7.91	24.42	22.29	17.86	13.45	15.9	7.6	28.02	17.92	15.14	11.2	16.95	10.97	14.66	16.68	11.84
LOC_Os10g07450	0	0	1	0	0	0	1	AT5G42110.1		expressed protein	35.2	not assigned.unknown	protein|expressed protein	59.65	55.11	33.65	75.5	98.96	50.14	38.8	48.65	35.33	62.44	73.83	40.19	27.62	44.09	22.02	25.4	34.9	20.12	39.13	38.35	33.58	36.49	28.51	25.33	50.87	38.83	29.31
LOC_Os04g57310	0	0	1	0	0	0	1	AT5G50100.1	Putative thiol-disulphide oxidoreductase DCC	thiol-disulphide oxidoreductase DCC, putative, expressed	35.2	not assigned.unknown	weakly similar to ( 169) AT5G50100 | Symbols: | FUNCTIONS IN: molecular_function unknown; INVOLVED IN: biological_process unknown; LOCATED IN: mitochondrion; EXPRESSED IN: 22 plant structures; EXPRESSED DURING: 15 growth stages; CONTAINS InterPro DOMAIN/s: Thioredoxin-like fold (InterPro:IPR012336), Putative thiol-disulphide oxidoreductase DCC (InterPro:IPR007263); Has 598 Blast hits to 598 prote…	34.38	36.22	33.97	57.09	67.88	50.74	9.63	13.46	9.28	39.86	43.65	40.4	18.32	29.14	27.71	4.98	10.1	8.03	29.19	37.78	31.6	30.78	27.75	25.49	21.22	16.67	16.39
LOC_Os01g32460	0	0	1	0	0	0	1			expressed protein	35.2	not assigned.unknown	protein|expressed protein	27.84	18.73	14.44	43.48	51.59	38.2	29.95	88.67	22.75	37.89	18.55	28.49	5.42	33.88	12.16	24.12	33.16	23.09	35.08	11.39	25.22	44.59	23.09	39.84	25.25	6.02	14.24
LOC_Os10g35810	0	0	1	0	0	0	1	AT5G53490.1	Tetratricopeptide repeat (TPR)-like superfamily protein	thylakoid lumenal protein, putative, expressed	35.2	not assigned.unknown	moderately similar to ( 264) AT5G53490 | Symbols: | thylakoid lumenal 17.4 kDa protein, chloroplast | chr5:21723488-21724621 REVERSE protein|thylakoid lumenal protein, putative, expressed	36.93	52.65	39.28	22.63	24.88	26.71	53.32	62.59	71.55	58.72	36.96	66.42	53.35	47.07	72.31	81.11	58.57	98.03	53.45	48.11	69.07	78.88	52.98	87.94	58.5	57.73	82.64
LOC_Os01g03940	0	0	1	0	0	0	1			expressed protein	35.2	not assigned.unknown	protein|expressed protein	58.8	30.53	26.54	36.29	37.77	31.93	11.03	15.39	9.34	35.57	22.47	30.33	8.58	24.53	6.97	9.68	13.74	13.23	24.35	17.42	13.23	25.08	14.85	17.48	20.75	8.5	13.19
LOC_Os02g15860	0	0	1	0	0	0	1	AT5G41761.1		expressed protein	35.2	not assigned.unknown	very weakly similar to (87.0) AT5G41761 | Symbols: | unknown protein | chr5:16711437-16711742 FORWARD protein|expressed protein	274.75	304.47	213.26	490.33	405.38	288.56	62.83	104.55	72.49	168.8	479.93	179.19	94.09	279.24	84.82	55.79	154.38	26.51	205.59	265.46	139.21	111.68	231.79	118.3	70	66.88	75.76
LOC_Os01g01340	0	0	1	0	0	0	1	AT3G26740.1	CCR-like	light-induced protein 1-like, putative, expressed	35.2	not assigned.unknown	weakly similar to ( 148) LIRP1_ORYSA Light-regulated protein precursor - Oryza sativa (Rice)Lir1 protein|light-induced protein 1-like, putative, expressed	1100.52	854.41	1026.14	430.5	500.75	452.92	3750.47	3217.11	4508.71	1420.19	1570.63	1448.32	869.5	813.06	913.23	5569.24	4483.59	6187.18	1414.1	1144.63	1234.1	859.13	1174.38	849.72	4865.76	5836.79	5182.56
LOC_Os09g28510	0	0	1	0	0	0	1	AT3G10190.1	Calcium-binding EF-hand family protein	EF hand family protein, putative, expressed	35.2	not assigned.unknown	protein|EF hand family protein, putative, expressed	79.43	100.39	77.01	141.63	124.91	124.6	81.29	101.92	77.5	124.85	142.28	93.12	76.85	51.42	61.69	72.28	105.1	54.29	99.3	128.3	92.24	97.4	99.19	81.29	108.38	78.45	77.52
LOC_Os07g08390	0	0	1	0	0	0	1	AT3G22970.1	Protein of unknown function (DUF506)	plant-specific domain TIGR01615 family protein, expressed	35.2	not assigned.unknown	protein|plant-specific domain TIGR01615 family protein, expressed	23.98	15.7	10.23	24.73	25.34	16.22	15.02	5.13	8.82	22.89	36.24	22.9	57.65	78.97	30.68	33.46	17.29	10.56	20.63	23.19	8.66	19.06	44.28	19.36	14.71	19.83	8.45
LOC_Os10g25570	0	0	1	0	0	0	1	AT4G34190.1	stress enhanced protein 1	expressed protein	35.2	not assigned.unknown	protein|expressed protein	59.79	63.74	30.24	21.18	19.21	33.35	35.11	38.7	64.8	81	24.07	72.94	56.07	53.93	46.68	50.68	55.36	78.18	66.35	60.14	54.32	62.1	49.41	31.72	76.35	74.27	49.69
LOC_Os02g58120	0	0	1	0	0	0	1	AT5G08400.2	Protein of unknown function (DUF3531)	oxidoreductase/ transition metal ion binding protein, putative, expressed	35.2	not assigned.unknown	moderately similar to ( 346) AT5G08400 | Symbols: | unknown protein | chr5:2707225-2708911 REVERSE protein|oxidoreductase/ transition metal ion binding protein, putative, expressed	9.63	8.59	10.18	3.19	3.09	4.65	29.37	34.83	35.31	10.21	8.04	11.04	15.22	11.26	12.88	54.12	33.51	57.41	13.32	8.68	11.44	17.3	15.46	21.7	36.56	33.61	49.83
LOC_Os08g07720	0	0	1	0	0	0	1	AT3G29670.1	HXXXD-type acyl-transferase family protein	transferase family protein, putative, expressed	35.2	not assigned.unknown	Transferase protein|transferase family protein, putative, expressed	12.46	9.93	13.61	18.56	20.01	23.76	0.08	0.15	0.3	7.94	9.32	11.62	5.71	6.22	10.47	0.16	0.31	0.11	8.12	8.96	8.53	5.92	4.03	4.71	0.57	0.87	0.6
LOC_Os01g03310	0	0	1	0	0	0	1			BBTI1 - Bowman-Birk type bran trypsin inhibitor precursor, expressed	35.2	not assigned.unknown	weakly similar to ( 127) IBBR_ORYSA Bowman-Birk type bran trypsin inhibitor precursor (Protein RBBI3-3) (RBTI) (OSE727A) - Oryza sativa (Rice) protein|BBTI1 - Bowman-Birk type bran trypsin inhibitor precursor, expressed	358.57	562.04	428.51	645.36	433.9	590.81	1084.11	696.38	1641.5	407.03	344.72	400.9	844.42	1957.1	1592.21	726.68	935.35	900.64	993.87	265.55	761.67	1327.37	2566.71	1612.97	973.35	399.36	813.83
LOC_Os01g05080	0	0	1	0	0	0	1	AT2G44920.2	Tetratricopeptide repeat (TPR)-like superfamily protein	thylakoid lumenal protein, putative, expressed	35.2	not assigned.unknown	moderately similar to ( 250) AT2G44920 | Symbols: | thylakoid lumenal 15 kDa protein, chloroplast | chr2:18524419-18526502 FORWARD protein|thylakoid lumenal protein, putative, expressed	12.18	21.06	12.92	9.58	7.61	9.89	26.44	27.87	27.15	15.41	7.1	19.26	23.07	17.54	33.85	36.89	29.04	41.61	26.14	19.98	24.47	36.22	28.29	31.51	37.35	28.92	34.64
LOC_Os01g14514	0	0	1	0	0	0	1			expressed protein	35.2	not assigned.unknown	protein|expressed protein	12.91	21.36	11.06	13.35	13.49	11.88	24.37	28.82	23.05	29.31	27.47	21.89	28.18	28.31	28.77	50.09	30.37	34.89	21.32	16.68	19.74	33.52	30.23	25.85	23.95	30.74	25.01
LOC_Os01g66150	0	0	1	0	0	0	1	AT4G10080.1		expressed protein	35.2	not assigned.unknown	very weakly similar to (88.2) AT4G10080 | Symbols: | unknown protein | chr4:6300454-6302560 REVERSE protein|expressed protein	57.04	45.38	58.83	77.24	74.81	78.85	33.99	40.83	37.72	49.98	56.03	50.43	37.7	39.89	37.49	23.97	27.53	24.94	45.5	50.58	45.94	46.64	43.25	43.95	39.83	35.76	38.34
LOC_Os04g14780	0	0	1	0	0	0	1			retrotransposon protein, putative, unclassified, expressed	35.2	not assigned.unknown	protein|retrotransposon protein, putative, unclassified, expressed	3.37	2.75	7.1	2.58	1.22	2.46	8.43	2.45	10.91	1.14	3.35	1.66	7.47	6.16	11.91	8.95	22.99	12.41	6.32	4.12	1.36	0.42	4.76	0.72	11.09	35.79	9.88
LOC_Os04g54240	0	0	1	0	0	0	1	AT4G10270.1	Wound-responsive family protein	wound induced protein, putative, expressed	35.2	not assigned.unknown	protein|wound induced protein, putative, expressed	11.51	10.21	7.62	6.86	6.2	6.9	5.7	12.83	3.41	13.12	7.89	9.35	20.89	20.52	11.9	16.46	14.04	11.3	18.86	11.98	6.77	10.06	12.35	5.84	6.72	17.93	4.78
LOC_Os10g13850	0	0	1	0	0	0	1	AT5G15780.1	Pollen Ole e 1 allergen and extensin family protein	POEI17 - Pollen Ole e I allergen and extensin family protein precursor, expressed	35.2	not assigned.unknown	protein|POEI17 - Pollen Ole e I allergen and extensin family protein precursor, expressed	42.56	51.96	37.95	28.92	44.33	26.73	15.89	12.46	8.64	56.95	13.95	35.69	74.37	70.47	47.8	12.98	7.16	2.43	41.06	24.14	27.49	46.39	40.7	42.47	23.43	3.8	7.34
LOC_Os10g36550	0	0	1	0	0	0	1	AT5G24610.1		CRP3 - Cysteine-rich family protein precursor, expressed	35.2	not assigned.unknown	weakly similar to ( 184) AT5G24610 | Symbols: | unknown protein | chr5:8428577-8429017 FORWARD protein|CRP3 - Cysteine-rich family protein precursor, expressed	74.78	44.69	65.22	75.19	74.46	58.35	185.36	154.41	229.56	67.2	84.21	56.58	111.83	136.46	129.96	291.14	235.19	244.19	69.89	48.14	60.05	105.42	164.64	157.42	188.51	167.66	220.12
LOC_Os11g06800	0	0	1	0	0	0	1			retrotransposon protein, putative, unclassified, expressed	35.2	not assigned.unknown	protein|retrotransposon protein, putative, unclassified, expressed	6.92	4.87	8.42	2.77	2.76	2.48	12.82	12.45	14.59	5.25	5.93	5.46	9.79	9.48	10.53	18.5	14.37	16.53	9.45	8.38	6.78	7.83	9.81	6.7	11.55	19.01	18.71
LOC_Os12g03350	0	0	1	0	0	0	1	AT2G41120.1		expressed protein	35.2	not assigned.unknown	weakly similar to ( 191) AT2G41120 | Symbols: | unknown protein | chr2:17141454-17142419 REVERSE protein|expressed protein	35.67	36.71	34.29	32.3	26.67	28.44	36.05	38.45	39.36	37.52	28.98	31.85	13.34	6.86	16.35	16.14	27.14	32.44	38.73	45.84	44.53	21.34	18.87	18.72	41.83	46.88	40.07
LOC_Os02g12480	1	0	0	0	0	0	1			expressed protein	35.2	not assigned.unknown	protein|expressed protein	228.82	93.4	141.44	89.26	46.79	94.18	145.4	148.67	121.14	158.53	168.3	164.66	57.39	55.64	45.69	31.74	38.06	19.75	127	125.76	109.19	62.16	58.98	65.71	43.04	41.28	39.7
LOC_Os02g14440	1	0	0	0	0	0	1			peroxidase precursor, putative, expressed	35.2	not assigned.unknown	protein|peroxidase precursor, putative, expressed	3.01	23.77	1.81	1.45	2.02	1.3	84.32	64.89	59.51	15.14	0.45	9.7	1.29	2	1.85	15.43	4.85	12.9	4.4	2.9	3.46	6.31	1.79	3.59	9.09	4.62	9.36
LOC_Os03g55776	1	0	0	0	0	0	1			expressed protein	35.2	not assigned.unknown	protein|expressed protein	131.79	80.58	216.33	34.43	53.92	31.73	644.9	1007.51	631.94	80.37	123.6	92.45	26.09	48.78	37.16	120.3	140.68	164.83	83.38	154.77	36.15	43.78	20.64	16.23	193.59	298.5	170.44
LOC_Os03g52680	1	0	0	0	0	0	1	AT5G05250.1		expressed protein	35.2	not assigned.unknown	very weakly similar to (82.8) AT5G05250 | Symbols: | unknown protein | chr5:1557116-1557835 REVERSE protein|expressed protein	35.78	18.59	54.34	37.69	10.82	38	90.46	116.41	108.76	13.6	58.34	21.79	12.63	25.96	13.09	31.72	29.26	27.38	44.41	49.91	37.86	13.82	23.62	12.12	30.23	24.85	33.8
LOC_Os02g45930	1	0	0	0	0	0	1	AT5G56550.1	oxidative stress 3	expressed protein	35.2	not assigned.unknown	protein|expressed protein	138.75	121.96	140.99	192.16	179.17	183.07	39.65	36.65	36.88	133.8	101.43	118.56	176.32	147.49	234.25	135.81	120.12	123.35	109.71	103.08	111.97	196.71	152.53	183.33	68.51	101.97	65.61
LOC_Os07g43800	1	0	0	0	0	0	1	AT5G39670.1	Calcium-binding EF-hand family protein	EF hand family protein, putative, expressed	35.2	not assigned.unknown	protein|EF hand family protein, putative, expressed	12.46	6.95	10.53	1.89	4.28	3.21	23.57	25.39	11.28	2.12	8.57	3.02	2.97	8.31	2.47	2.04	2.58	0.42	4.53	5.44	1.8	3.26	3.23	3.22	2.42	0.72	1.37
LOC_Os06g50230	1	0	0	0	0	0	1			expressed protein	35.2	not assigned.unknown	protein|expressed protein	153.46	130.68	93.74	225.61	207.28	238.97	86.97	70.91	76.18	137.51	82.47	127.72	224.09	288.22	317.4	359.63	201.58	261.97	107.67	95.04	99.37	267.78	225.42	290.53	113.03	194.05	122.5
LOC_Os09g24580	1	0	0	0	0	0	1	AT3G29000.1	Calcium-binding EF-hand family protein	EF hand family protein, putative, expressed	35.2	not assigned.unknown	protein|EF hand family protein, putative, expressed	49.17	20.51	70.13	18.01	22.27	15.86	70.73	137.55	47.92	13.96	135.99	19.33	15.15	29.15	14.5	1.95	4.07	1.5	39.36	62.1	15.77	22.37	17.59	16.74	3.17	3.22	2.14
LOC_Os06g04230	1	0	0	0	0	0	1	AT5G54165.1		expressed protein	35.2	not assigned.unknown	protein|expressed protein	209.06	19.89	192.79	58.02	87.17	42.98	201.93	477.44	144.46	44.08	254.81	23.42	33.49	162.51	75.83	7.23	10.22	2.06	112.3	201.41	37.95	85.13	77.22	77.76	10.79	9.12	3.9
LOC_Os05g05040	1	0	0	0	0	0	1			expressed protein	35.2	not assigned.unknown	protein|expressed protein	3.87	5.8	3.74	11.55	7.76	18.84	56.06	42.76	30.45	2.63	2.76	2.26	3.32	6.71	4.4	13.78	12.43	9.51	4.46	13.93	3.75	6.92	12.01	3.85	18.05	8.75	9.55
LOC_Os07g02800	1	0	0	0	0	0	1	AT2G03500.1	Homeodomain-like superfamily protein	MYB family transcription factor, putative, expressed	35.2	not assigned.unknown	protein|MYB family transcription factor, putative, expressed	81.55	68.51	83.55	39.18	41.08	42.39	39.84	21.64	36.11	45.52	58.07	66.69	54.98	46.94	41.98	70.89	91.58	97.61	71.79	78.36	78.18	50.16	49.98	53.53	56.23	72.73	53.14
LOC_Os11g17930	1	0	0	0	0	0	1	AT2G31560.2	Protein of unknown function (DUF1685)	expressed protein	35.2	not assigned.unknown	weakly similar to ( 151) AT2G31560 | Symbols: | unknown protein | chr2:13436611-13437312 FORWARDDUF1685 protein|expressed protein	106.74	128.97	86.61	74.15	86.67	60.6	132.21	134.48	99.3	81.58	91.79	80.85	48.29	49.07	29.97	53.33	58.78	33.5	76.3	68.07	49.95	44.96	43.56	38.8	62.77	42.75	45.7
LOC_Os07g42370	1	0	0	0	0	0	1	AT1G17380.1	jasmonate-zim-domain protein 5	zinc-finger protein, putative, expressed	35.2	not assigned.unknown	protein|zinc-finger protein, putative, expressed	110.56	83.38	73.11	98.36	84.8	111.09	54.64	80.28	102.46	53.77	63.71	50.26	96.73	100.31	81.97	29.44	34.06	13.06	52.13	39.3	45.53	126.57	133.15	149.03	93.5	25.64	61.25
LOC_Os03g03810	1	0	0	0	0	0	1	AT2G02100.1	low-molecular-weight cysteine-rich 69	DEF8 - Defensin and Defensin-like DEFL family, expressed	35.2	not assigned.unknown	protein|DEF8 - Defensin and Defensin-like DEFL family, expressed	31.48	16.96	8.16	19.84	10.79	26.3	81.68	66.51	31.33	47.01	0	1.67	77.79	40.82	1.49	20.86	3.37	5.31	15.35	76.43	12.01	11.16	35.13	20.89	15.48	2.69	2.66
LOC_Os04g47140	1	0	0	0	0	0	1			expressed protein	35.2	not assigned.unknown	protein|expressed protein	9.69	8.79	5.52	9.65	12.69	7.34	23.89	35.07	23.12	9	9.22	8.31	10.2	8.7	7.03	6.53	6.82	5.25	9.29	6.33	4.68	9.22	10.88	9.47	11.92	11.64	7.55
LOC_Os01g12080	1	0	0	0	0	0	1	AT3G61700.2	Plant protein 1589 of unknown function	plant-specific domain TIGR01589 family protein, putative, expressed	35.2	not assigned.unknown	moderately similar to ( 364) AT3G61700 | Symbols: | unknown protein | chr3:22836414-22838803 FORWARDA_thal_3526 protein|plant-specific domain TIGR01589 family protein, putative, expressed	107.98	116.7	197.33	90.04	137.62	96.25	52.73	37.76	62.71	100.43	84.49	101.15	137.41	113.51	200.56	94.85	130.41	138.44	134.91	119.5	169.62	68.65	80.4	70.32	97.58	153.02	126.03
LOC_Os03g02514	1	0	0	0	0	0	1	AT2G36290.1	alpha/beta-Hydrolases superfamily protein	hydrolase, alpha/beta fold family protein, putative, expressed	35.2	not assigned.unknown	moderately similar to ( 319) AT2G36290 | Symbols: | hydrolase, alpha/beta fold family protein | chr2:15208867-15210768 REVERSE protein|hydrolase, alpha/beta fold family protein, putative, expressed	50.4	51.46	54.63	56.38	46.47	48.04	38.04	51.36	43.24	30.69	27.96	32.85	27.31	34.91	27.13	12.33	18.71	10.63	39.51	36.53	35.77	41.38	33.58	41.44	27.7	21.29	20.26
LOC_Os02g57280	1	0	0	0	0	0	1			CBS domain containing membrane protein, putative, expressed	35.2	not assigned.unknown	protein|CBS domain containing membrane protein, putative, expressed	334.45	338.83	277.05	512.72	283.07	481.01	821.63	654.93	915.46	507.24	504.1	553.09	686.66	603.65	680.95	1573.57	1366.63	1841.13	733.54	561.02	443.62	893.36	1171.66	782.47	1073.55	1418.21	1024.68
LOC_Os03g50960	1	0	0	0	0	0	1	AT4G12470.1	azelaic acid induced 1	LTPL118 - Protease inhibitor/seed storage/LTP family protein precursor, expressed	35.2	not assigned.unknown	HPS_like protein|LTPL118 - Protease inhibitor/seed storage/LTP family protein precursor, expressed	37.73	12.48	6.23	32.54	19.73	25.16	206.82	286.27	155.89	25.72	21.09	16.36	31.24	26	5.73	110.55	58.72	46.01	13.3	32.66	16.63	28.29	86.19	15.8	199.14	25.18	87.52
LOC_Os09g10010	1	0	0	0	0	0	1			expressed protein	35.2	not assigned.unknown	protein|expressed protein	0.19	3.92	0.22	5.39	0.48	4.5	11.49	10.16	25.32	0.07	0.35	0.47	1.52	5.48	0.49	1.01	1.84	0.19	1.08	0.45	2.11	4.79	10.99	0.45	21.14	0.14	5.35
LOC_Os06g39120	1	0	0	0	0	0	1			expressed protein	35.2	not assigned.unknown	protein|expressed protein	9.91	24.07	3.67	10.56	12.23	4.26	107.15	55.12	50.82	1.95	12.7	2.3	5.01	17.34	2.59	11.12	28.99	5.69	4.08	2.35	2.63	10.11	7.52	3.83	13.58	6.88	14.88
LOC_Os07g37290	1	0	0	0	0	0	1			expressed protein	35.2	not assigned.unknown	protein|expressed protein	6.25	6.35	8.12	9.01	3.24	7.01	3.6	3.5	2.62	6.49	12.01	2.65	12.55	8.04	6.82	28.53	15.57	12.02	10.84	3.63	1.54	10.85	11.52	1.98	7.12	13.73	1.87
LOC_Os02g03710	1	0	0	0	0	0	1	AT3G49580.1	response to low sulfur 1	UP-9A, putative, expressed	35.2	not assigned.unknown	protein|UP-9A, putative, expressed	165.26	100.44	119.01	93.73	97.46	73.23	51.72	49.95	45.35	207.98	100.37	141.08	97.4	77.66	75.08	97.14	112.26	116.62	74.76	66.38	52.49	135.59	85.62	131.2	133.32	94.17	112.34
LOC_Os01g12190	1	0	0	0	0	0	1	AT5G41761.1		expressed protein	35.2	not assigned.unknown	very weakly similar to (89.0) AT5G41761 | Symbols: | unknown protein | chr5:16711437-16711742 FORWARD protein|expressed protein	138.15	144.23	75.68	170.61	361.64	121.23	104.69	167.31	102.77	182.14	206.96	112.14	145.94	272.2	128.05	54.33	60.84	44.84	137.29	117.15	93.11	123.29	110.47	69.15	77.74	67.59	66.69
LOC_Os01g20894	1	0	0	0	0	0	1			expressed protein	35.2	not assigned.unknown	protein|expressed protein	23.25	34.7	15.7	34.37	23.28	36.56	39.75	40.03	33.68	37.02	21.48	32.82	50.69	49.28	42.51	122.34	65.47	91.04	52.85	39.14	37.52	65.35	67.73	55.91	64.19	71.79	56.96
LOC_Os01g41240	1	0	0	0	0	0	1	AT3G24420.1	alpha/beta-Hydrolases superfamily protein	hydrolase, alpha/beta fold family domain containing protein, expressed	35.2	not assigned.unknown	weakly similar to ( 191) AT3G24420 | Symbols: | hydrolase, alpha/beta fold family protein | chr3:8863111-8864883 REVERSEMhpC Abhydrolase_1 protein|hydrolase, alpha/beta fold family domain containing protein, expressed	38.2	22.88	21.04	37.06	35.53	23.98	53.09	61.2	46.84	19.09	29.61	12.43	17.24	34.28	14.7	20.11	35.45	8.86	18.25	15.55	9.09	23.58	22.62	20.52	36.01	21.61	24.04
LOC_Os03g55770	1	0	0	0	0	0	1			expressed protein	35.2	not assigned.unknown	protein|expressed protein	4.53	0.5	3.89	0.34	0.85	1.59	43.99	62.79	22.96	1.8	4.85	0.75	0.84	0.33	0.79	8.86	10.97	9.77	5.5	10.52	0.48	1.83	1.88	0.43	13.24	18.99	6.84
LOC_Os11g14544	1	0	0	0	0	0	1	AT1G07710.1	Ankyrin repeat family protein	expressed protein	35.2	not assigned.unknown	protein|expressed protein	36.77	36.35	47.18	59.59	53.79	64.46	60.98	49.16	67.58	50.44	52.25	50.18	85.73	95.62	100.68	131.04	113.48	120.77	76.17	65.33	86.29	78.65	101.37	98.34	76.04	99.84	93.2
LOC_Os06g11760	1	0	0	0	0	0	1			expressed protein	35.2	not assigned.unknown	protein|expressed protein	8.91	14.52	12.64	40.15	15.58	35.84	25.19	41.54	79.88	7.22	10.71	7.75	27.58	37.02	34.19	4.35	11.43	4.54	8.63	9.91	9.74	39.72	80.37	59.31	43.39	4.35	17.13
LOC_Os02g15290	1	0	0	0	0	0	1	AT1G78410.1	VQ motif-containing protein	VQ domain containing protein, putative, expressed	35.2	not assigned.unknown	protein|VQ domain containing protein, putative, expressed	4.2	1.3	3.83	1.2	0.75	0.71	3.06	8.87	3.95	0.8	0	0.06	0.37	0.43	0.22	0.05	0.06	0.25	0.23	1.01	0.59	1.69	1.59	1	0.26	0.27	0
LOC_Os04g54300	1	0	0	0	0	0	1	AT4G10270.1	Wound-responsive family protein	wound induced protein, putative, expressed	35.2	not assigned.unknown	protein|wound induced protein, putative, expressed	23.78	14.55	19.55	14.14	15.49	15	15.95	8.89	10.42	21.21	20.57	17.16	36.83	35.95	20.95	34.77	29.89	29.72	29.38	25.31	17.19	15.54	24.84	16.7	16.92	38.92	10.18
LOC_Os02g01930	1	0	0	0	0	0	1	AT1G63930.1	from the Czech \'roh\' meaning \'corner\'	expressed protein	35.2	not assigned.unknown	weakly similar to ( 127) AT1G63930 | Symbols: | unknown protein | chr1:23727927-23729174 FORWARDDUF793 protein|expressed protein	20.24	23.54	12.92	16.91	17.69	14.59	30.04	45.21	21.57	15.49	23.84	11.3	15.63	21.65	10.85	13.07	15.34	7.7	18.56	16.71	12.69	17.23	20.86	16.01	12.4	11.26	10.66
LOC_Os04g38390	1	0	0	0	0	0	1	AT4G39730.1	Lipase/lipooxygenase, PLAT/LH2 family protein	wound/stress protein, putative, expressed	35.2	not assigned.unknown	weakly similar to ( 176) AT4G39730 | Symbols: | lipid-associated family protein | chr4:18432950-18433581 FORWARDPLAT_plant_stress protein|wound/stress protein, putative, expressed	193.98	223.65	136.7	185.49	211.1	155.98	295.82	255.96	218.92	145.61	109.78	124.21	136	242.86	107.93	172.59	142.63	100.96	152.35	107.51	104.64	174.4	231.52	176.89	166.32	93.63	104.84
LOC_Os05g05030	1	0	0	0	0	0	1			expressed protein	35.2	not assigned.unknown	protein|expressed protein	2.64	5.68	6.09	11.06	4.67	11.69	29.17	33.9	15.11	1.08	0.79	0.85	4.13	4.79	1.76	8.29	13.9	3.46	4.16	12.83	2.52	8.16	13.64	4.79	17.27	5.97	7.48
LOC_Os07g46800	1	0	0	0	0	0	1			expressed protein	35.2	not assigned.unknown	protein|expressed protein	5.87	6.28	3.89	4.92	3.87	2.69	15.1	22.01	13.27	4.91	9.01	2.71	2.18	4.71	2.09	7.4	4.11	2.46	4.32	2.96	2.34	5.18	3.21	4.27	7.77	4.9	5.09
LOC_Os02g20040	1	0	0	0	0	0	1			loricrin, putative, expressed	35.2	not assigned.unknown	protein|loricrin, putative, expressed	18.8	20.67	33.33	31.95	27.83	42.41	43.89	37.2	21.05	27.26	19.14	24.17	34.63	36.79	11.36	21.31	10.2	7.16	8.16	35.5	6.18	10.06	27.99	9.48	12.77	7.63	10.77
LOC_Os02g09980	1	0	0	0	0	0	1	AT1G76600.1		expressed protein	35.2	not assigned.unknown	protein|expressed protein	5.81	1.57	10.62	2.74	2.7	3.34	8.19	10.62	6.42	2	4.56	1.81	1.24	0.94	2.31	1.34	1.23	0.92	5.24	6.54	2.2	2.12	1.54	0.73	1.87	1.98	1.47
LOC_Os05g37520	1	0	0	0	0	0	1	AT2G29670.1	Tetratricopeptide repeat (TPR)-like superfamily protein	expressed protein	35.2	not assigned.unknown	moderately similar to ( 263) AT2G29670 | Symbols: | binding | chr2:12682309-12684745 REVERSE protein|expressed protein	9.79	4.62	8.54	5	4.15	4.88	34.49	76.17	58.18	5.38	6.95	3.06	7.61	7.22	4.23	21.87	21.99	22.14	4.5	3.42	4.39	6.11	7.96	6.27	36.52	23.54	34.62
LOC_Os05g50850	1	0	0	0	0	0	1	AT3G50150.1	Plant protein of unknown function (DUF247)	expressed protein	35.2	not assigned.unknown	protein|expressed protein	15.57	15.62	12.26	24.17	21.51	29.45	6.91	7.6	5.9	20.92	15.45	21.53	44.58	52.16	50.01	27.97	16.99	18.57	22.22	22.73	21.3	35.14	46.74	38.31	10.06	11.19	10.69
LOC_Os01g72080	1	0	0	0	0	0	1	AT1G24620.1	EF hand calcium-binding protein family	calmodulin-like protein 1, putative, expressed	35.2	not assigned.unknown	protein|calmodulin-like protein 1, putative, expressed	93.26	42.39	79.52	25.46	35.89	18.42	113.46	281.58	78.73	40.39	115.5	31.62	40.82	84.38	26.47	20.12	19.8	9.64	61.09	81.38	34.49	40.24	41.6	31.71	19.23	14.79	12.48
LOC_Os03g04110	1	0	0	0	0	0	1	AT2G17120.1	lysm domain GPI-anchored protein 2 precursor	lysM domain-containing GPI-anchored protein precursor, putative, expressed	35.2	not assigned.unknown	weakly similar to ( 178) AT2G17120 | Symbols: LYM2 | LYM2 (LYSM DOMAIN GPI-ANCHORED PROTEIN 2 PRECURSOR) | chr2:7459156-7460648 FORWARD protein|lysM domain-containing GPI-anchored protein precursor, putative, expressed	37.33	43.89	21.85	21.15	33.34	12.89	75.8	75.75	50.43	31.43	21.23	26.03	19.94	39.3	15.34	41.97	31.47	24.88	18.84	15.82	14.8	25.32	27.89	33.19	25.1	24.9	20.49
LOC_Os01g70470	1	0	0	0	0	0	1			expressed protein	35.2	not assigned.unknown	protein|expressed protein	116.02	110.56	119.71	100.98	107.38	89.23	144.22	198.12	142.27	95.29	135.8	90.22	96.01	103.32	76.29	86.17	97.51	81.35	100.89	100.68	83.28	102.25	101.27	95.65	97.27	105.5	87.97
LOC_Os02g32580	1	0	0	0	0	0	1	AT2G27830.1		expressed protein	35.2	not assigned.unknown	weakly similar to ( 101) AT2G27830 | Symbols: | FUNCTIONS IN: molecular_function unknown; EXPRESSED IN: 22 plant structures; EXPRESSED DURING: 13 growth stages; BEST Arabidopsis thaliana protein match is: pentatricopeptide (PPR) repeat-containing protein (TAIR:AT4G22760.1); Has 68 Blast hits to 68 proteins in 11 species: Archae - 0; Bacteria - 0; Metazoa - 0; Fungi - 0; Plants - 68; Viruses - 0; …	30.72	27.19	33.89	55.84	39.76	40.11	40.51	136.55	56.31	21.21	45.16	17.74	38.91	79.82	39.01	11.02	12.5	6.78	37.09	39.56	18.06	52.06	60.94	53.37	28.49	9.41	12
LOC_Os03g52410	1	0	0	0	0	0	1	AT3G57450.1		expressed protein	35.2	not assigned.unknown	protein|expressed protein	6.25	1.89	11.79	2.11	1.17	0.94	15.55	130.02	18.58	1.5	5.71	1.9	1.36	6.4	2.32	0.3	0.14	0.12	4.84	6.64	1.15	5.62	4.29	5.63	1.25	0.06	0.16
LOC_Os04g37880	1	0	0	0	0	0	1			expressed protein	35.2	not assigned.unknown	protein|expressed protein	31.91	29.58	28.33	37	28.85	27.73	21.66	37.43	19.49	29.85	16.6	27.21	27.99	39.35	26.86	11.12	8.99	9.04	32.15	35.97	28	40.45	37.09	40.86	14.57	11.88	9.23
LOC_Os05g08420	1	0	0	0	0	0	1	AT3G15630.1		expressed protein	35.2	not assigned.unknown	protein|expressed protein	181.78	64.91	203.27	86	110.87	80.6	140.09	148.07	100.28	13.79	170.96	85.32	106.12	19.57	22.48	77.84	68.72	60.54	111.91	19.27	55.54	124.92	14.55	108.71	57.36	63.58	48.07
LOC_Os12g43870	1	0	0	0	0	0	1			expressed protein	35.2	not assigned.unknown	protein|expressed protein	21.93	11.89	11.05	12.93	9.34	8.61	18.96	15.8	13.56	8.65	20.62	5.32	4.48	10.26	4.61	3.2	6.76	3.91	8.12	9.93	6.31	6.15	7.71	7.13	7.71	4.69	5.42
LOC_Os07g13969	0	0	0	1	0	0	1			expressed protein	35.2	not assigned.unknown	protein|expressed protein	0	120.76	48.14	97.54	0	91.8	79.5	122.91	0	0	51.38	0	78.32	0	85.22	0	61.86	84.53	131.18	106.55	98.7	0	0	82.12	133.56	91.86	0
LOC_Os04g52250	0	0	0	1	0	0	1	AT3G22142.1	Bifunctional inhibitor/lipid-transfer protein/seed storage 2S albumin superfamily protein	LTPL123 - Protease inhibitor/seed storage/LTP family protein precursor, expressed	35.2	not assigned.unknown	HPS_like protein|LTPL123 - Protease inhibitor/seed storage/LTP family protein precursor, expressed	0.62	21.13	28.66	11.45	3.53	16.93	6.8	1.26	4.93	1.05	0.03	1.34	1.5	1.73	19.47	0.71	10.3	2.75	18.25	13.91	25.19	1.19	3.96	3.31	2.28	0.58	4.47
LOC_Os02g46920	0	0	0	1	0	0	1	AT1G40087.1	Plant transposase (Ptta/En/Spm family)	expressed protein	35.2	not assigned.unknown	protein|expressed protein	46.08	69.08	90.22	75.57	54.28	90.24	69.95	42.68	79.88	32.57	29.01	47.22	81.83	48.48	110.83	77.12	97.04	120.68	105.56	93.91	121.29	91.91	93.72	104.26	91.04	106.95	120.87
LOC_Os05g51690	0	0	0	1	0	0	1	AT4G27900.2	CCT motif family protein	CCT motif family protein, expressed	35.2	not assigned.unknown	weakly similar to ( 117) AT5G53420 | Symbols: | unknown protein | chr5:21673683-21675080 FORWARD protein|CCT motif family protein, expressed	45.45	37.52	47.59	21.02	17.88	23.41	33.28	30.9	30.61	67.81	95.31	73.45	25.78	15.25	15.52	22.14	24.73	18.58	27.09	27.7	20.84	16.62	16.24	14.5	27.32	25.74	24.75
LOC_Os01g12220	0	0	0	1	0	0	1	AT1G64150.1	Uncharacterized protein family (UPF0016)	uncharacterized protein family UPF0016 domain containing protein, expressed	35.2	not assigned.unknown	weakly similar to ( 171) AT1G64150 | Symbols: | unknown protein | chr1:23809047-23812579 REVERSE protein|uncharacterized protein family UPF0016 domain containing protein, expressed	5.7	10.38	14.2	9.23	3.25	11.91	12.14	6.27	13.96	3.27	1.27	7.55	17.67	6.26	22.69	15.9	18.84	25.97	19.58	15.76	21.1	21.42	15.99	23.16	25.33	17.91	32.15
LOC_Os03g48180	0	0	0	1	0	0	1			peptide transporter PTR2, putative, expressed	35.2	not assigned.unknown	protein|peptide transporter PTR2, putative, expressed	67.43	38.8	38.67	36.36	12.67	28.03	23.59	48.05	40.9	66.11	56.23	46.79	61.43	62.52	25.46	74.02	59.78	45.53	12.95	12.76	25.88	37.04	46.89	34.08	16.96	52.95	38.66
LOC_Os05g14040	0	0	0	1	0	0	1	AT5G26610.1	D111/G-patch domain-containing protein	G-patch domain containing protein, expressed	35.2	not assigned.unknown	protein|G-patch domain containing protein, expressed	10.76	12.42	32.19	21.63	14.42	15.2	24.02	11.78	23.16	6.64	7.92	8.61	26.55	8.27	35.25	17.81	38.47	28.33	21.29	30.28	33.64	14.97	24.51	15.73	29.09	43.55	34.7
LOC_Os03g56782	0	0	0	1	0	0	1	AT1G31335.1		expressed protein	35.2	not assigned.unknown	protein|expressed protein	4.91	6.58	11.58	17.85	7.19	15.86	6.07	5.38	2.14	2.31	1.76	2.29	15.85	7.74	5.49	6.24	7.54	1.5	12.53	15.26	11.32	9.81	8.89	9.7	6.6	5.13	6.08
LOC_Os10g26850	0	0	0	1	0	0	1			expressed protein	35.2	not assigned.unknown	protein|expressed protein	42.4	57.63	83.09	50.11	50.11	58.15	70.78	46.3	61.72	26.64	37.04	38.26	85.58	51.46	89.56	68.39	122.87	98.58	87.89	73.95	96.52	67.76	78.4	72.97	87.15	107.29	111.73
LOC_Os01g19610	0	0	0	1	0	0	1	AT3G50120.1	Plant protein of unknown function (DUF247)	plant protein of unknown function domain containing protein, expressed	35.2	not assigned.unknown	weakly similar to ( 101) AT3G50120 | Symbols: | unknown protein | chr3:18585157-18587246 REVERSEDUF247 protein|plant protein of unknown function domain containing protein, expressed	2.1	6.64	13.4	6.59	4.42	5.37	1.93	1.85	1.88	0.98	1.28	0.61	5.72	1.29	10.3	0.9	4.9	1.12	9.82	9.06	10.3	8.09	15.27	12.62	3.18	1.45	2.3
LOC_Os04g55230	0	0	0	1	0	0	1	AT4G28080.1	Tetratricopeptide repeat (TPR)-like superfamily protein	tetratricopeptide repeat domain containing protein, putative, expressed	35.2	not assigned.unknown	nearly identical (1251) AT1G15290 | Symbols: | binding | chr1:5257327-5264814 REVERSE protein|tetratricopeptide repeat domain containing protein, putative, expressed	59.82	78.04	117.15	87.47	61.47	126.89	41.75	38.07	52.86	42.62	26.56	52.71	81.94	47.91	147.23	46.3	60.41	70.84	107.01	96.04	148.57	100.66	80.88	119.14	56.49	64.57	93.83
LOC_Os11g04490	0	0	0	1	0	0	1	AT1G50450.1	Saccharopine dehydrogenase	astaxanthin synthase KC28, putative, expressed	35.2	not assigned.unknown	moderately similar to ( 321) AT1G50450 | Symbols: | binding / catalytic | chr1:18687902-18690348 REVERSESaccharop_dh LYS9 protein|astaxanthin synthase KC28, putative, expressed	10.96	12.55	21.4	16.79	10.58	18.49	15.97	10.36	21.62	3.86	5.24	6.61	15.17	6.61	19	16.49	25.36	24.98	20.61	17.23	23.2	17.67	19.26	22.36	24.57	24.48	31.53
LOC_Os12g07190	0	0	0	1	0	0	1	AT3G52950.1	CBS / octicosapeptide/Phox/Bemp1 (PB1) domains-containing protein	CBS domain-containing protein, putative, expressed	35.2	not assigned.unknown	highly similar to ( 607) AT3G52950 | Symbols: | CBS domain-containing protein / octicosapeptide/Phox/Bemp1 (PB1) domain-containing protein | chr3:19634866-19636536 FORWARDCBS_pair_CAP-ED_DUF294_PBI_assoc CBS_pair_CAP-ED_DUF294_PBI_assoc2 CBS_pair_10 COG2905 protein|CBS domain-containing protein, putative, expressed	88.19	119.96	143.42	134.21	105.97	165.53	39.08	34.2	47.85	63.32	55.45	96.48	122.88	85.27	181.72	27.95	57.05	47.99	164.84	146.31	180.16	140.72	135.3	148.8	48.35	57.67	61.91
LOC_Os10g10175	0	0	0	1	0	0	1			expressed protein	35.2	not assigned.unknown	protein|expressed protein	3.05	9.01	19.27	7.16	2.77	13.94	5.88	5.43	7.23	2.2	2.22	3.2	10.08	2.86	32.77	6.64	17.41	21.67	24.74	14.08	36.35	15.96	14.41	24.22	15.18	18.22	30.69
LOC_Os03g08250	0	0	0	1	0	0	1	AT1G72510.2	Protein of unknown function (DUF1677)	expressed protein	35.2	not assigned.unknown	DUF1677 protein|expressed protein	29.55	32.85	17.05	24.18	32.5	17.54	34.23	26.88	30.44	39.16	60	45.43	50.35	45.84	13.6	39.58	28.63	13.48	17.38	18.94	12.17	17.76	23.93	20.62	28.52	24.18	21.68
LOC_Os04g10940	0	0	0	1	0	0	1			expressed protein	35.2	not assigned.unknown	protein|expressed protein	1369.01	671.5	768.76	635.66	849.98	497.78	1754.38	734.98	686	1174.82	903.68	1247.44	899.76	1268.05	344.69	1865.49	679.01	459.1	488.2	541.01	200.97	593.5	635.45	518.58	1013.87	950.93	531.05
LOC_Os05g02754	0	0	0	1	0	0	1			expressed protein	35.2	not assigned.unknown	protein|expressed protein	16.23	17.63	9.35	7.76	15.03	6.65	8.93	8.28	7.57	38.04	30.91	21.76	8.76	8.56	4.43	8.47	6.03	5.58	7.33	11.4	9.31	7.32	7.05	5.31	7.05	6.04	5.15
LOC_Os09g04508	0	0	0	1	0	0	1			expressed protein	35.2	not assigned.unknown	protein|expressed protein	6.03	11.36	22.33	14.51	9.08	16.61	12.14	6.21	11.41	2.16	5.51	4.92	12.5	10.04	18.69	4.44	25.55	9.21	15.17	14.46	22.12	10.24	13.54	14.73	10.27	13.01	15.94
LOC_Os08g08205	0	0	0	1	0	0	1			expressed protein	35.2	not assigned.unknown	protein|expressed protein	2	5.08	15.65	7.13	3.38	11.7	4.99	2.24	3.44	0.4	2.09	1.46	5.79	4.08	16.81	1.82	16.25	4.22	9.34	6.72	14.56	5.2	6.59	8.1	4.89	6.04	6.44
LOC_Os01g43150	0	0	0	1	0	0	1	AT5G53170.1	FTSH protease 11	OsFtsH9 FtsH protease, homologue of AtFtsH11, expressed	35.2	not assigned.unknown	protein|OsFtsH9 FtsH protease, homologue of AtFtsH11, expressed	53.69	59.78	99.3	62.04	52.15	93.91	29.8	20.23	38.94	26.16	17.32	43.82	67.56	54.21	114.77	34.42	56.21	64.79	78.49	69.37	109.09	74.1	59.92	89.32	56.76	57.69	96.35
LOC_Os07g46520	0	0	0	1	0	0	1	AT2G41250.1	Haloacid dehalogenase-like hydrolase (HAD) superfamily protein	rhythmically expressed gene 2 protein, putative, expressed	35.2	not assigned.unknown	moderately similar to ( 339) AT2G41250 | Symbols: | haloacid dehalogenase-like hydrolase family protein | chr2:17200862-17202551 REVERSE Hydrolase COG1011 Gph protein|rhythmically expressed gene 2 protein, putative, expressed	129.35	95.59	103.24	96.4	123.37	99.31	14.63	20.35	15.92	149.19	172.79	156.99	99.91	139.18	90.56	15.47	14.97	8.98	67.64	65.57	67.28	62.85	72.2	74.66	12.78	8.9	10.8
LOC_Os07g44060	0	0	0	1	0	0	1	AT3G62040.1	Haloacid dehalogenase-like hydrolase (HAD) superfamily protein	haloacid dehalogenase-like hydrolase family protein, putative, expressed	35.2	not assigned.unknown	moderately similar to ( 304) AT3G62040 | Symbols: | catalytic/ hydrolase | chr3:22975328-22976518 REVERSE protein|haloacid dehalogenase-like hydrolase family protein, putative, expressed	39.48	17.52	17.17	20.08	23.72	13.2	10.11	2.5	2.17	38.89	35.09	33.82	31.08	27.27	4.5	13	9.9	1.75	11.76	18.58	5.27	8.1	16.35	10.05	8.04	10.9	2.01
LOC_Os03g21664	0	0	0	1	0	0	1			expressed protein	35.2	not assigned.unknown	protein|expressed protein	38.14	64.77	50.37	66.33	44.3	81.2	95.35	95.25	121.41	40.93	34.91	51.82	76.43	55.61	107.36	163.34	131.68	179.22	102.54	74.19	107.41	108.22	105.29	131.38	127.75	132.57	162.98
LOC_Os03g45280	0	0	0	1	0	0	1	AT1G54410.1	dehydrin family protein	dehydrin, putative, expressed	35.2	not assigned.unknown	protein|dehydrin, putative, expressed	1235.48	1319.06	882.95	1246.54	1060.55	920.53	1515.16	1822.39	1215.67	2066.45	2003.49	1702.83	1029.17	1136.27	638.98	1435.1	1242.71	1235.64	804.72	1038.49	778.24	863.46	967.8	781.07	1220.65	1117.17	791.15
LOC_Os05g22614	0	0	0	1	0	0	1	AT3G46780.1	plastid transcriptionally active 16	PTAC16, putative, expressed	35.2	not assigned.unknown	moderately similar to ( 346) AT3G46780 | Symbols: PTAC16 | PTAC16 (PLASTID TRANSCRIPTIONALLY ACTIVE 16); binding / catalytic | chr3:17228766-17231021 FORWARD protein|PTAC16, putative, expressed	54.61	104.17	85.32	77.33	52.56	97.04	60.4	56.29	77.1	62.59	34.26	87.2	112.29	57.56	182.39	68.65	74.62	120.83	136.41	116.95	160.26	199.88	116.34	179.41	87.34	66.25	106.69
LOC_Os02g58554	0	0	0	1	0	0	1			expressed protein	35.2	not assigned.unknown	protein|expressed protein	4.69	8.91	22.77	11.38	7.28	16.26	8.81	3.99	8.33	1.45	2.8	3.68	10.42	7.01	22.26	4.14	19.65	8.44	14.84	9.7	21.56	8.94	10.39	13.87	9.42	9.82	16.04
LOC_Os12g07210	0	0	0	1	0	0	1			expressed protein	35.2	not assigned.unknown	protein|expressed protein	455.85	777.63	691.24	606.86	608.02	640.97	310.33	255.55	339.36	479.98	249.84	546.37	993.25	752.79	1227.4	249.65	407.94	264.85	1168.4	832.95	768.38	863.04	1144.84	828.92	171.94	382.26	197.18
LOC_Os04g54320	0	0	0	1	0	0	1	AT4G21445.1		expressed protein	35.2	not assigned.unknown	weakly similar to ( 139) AT4G21445 | Symbols: | unknown protein | chr4:11424781-11425590 FORWARD protein|expressed protein	27.77	29.69	39.21	24.47	17.49	26.55	34.01	37.73	41.91	22.71	15.27	23.27	49.54	22.98	58.23	66.32	59.17	85.14	54.72	42.34	50.41	68.76	53.36	49.98	80.37	61.8	82.46
LOC_Os04g17479	0	0	0	1	0	0	1			expressed protein	35.2	not assigned.unknown	protein|expressed protein	32.49	49.86	52.72	65.45	44.15	76.93	57.83	45.58	77.3	35.64	37.64	39.76	72.81	49.22	101.8	97.55	93.43	118.51	75.99	71.79	104.15	85.97	92.33	100.24	82.58	92.94	116.47
LOC_Os12g37650	0	0	0	1	0	0	1	AT1G09310.1	Protein of unknown function, DUF538	DUF538 domain containing protein, putative, expressed	35.2	not assigned.unknown	weakly similar to ( 120) AT1G56580 | Symbols: | unknown protein | chr1:21198402-21198902 REVERSEDUF538 protein|DUF538 domain containing protein, putative, expressed	107.86	119.33	77.32	116.66	145.76	82.48	60.4	84.18	42.89	180.04	202.93	136.82	100.67	129.79	67.47	56.8	58.33	33.9	83.11	81.23	62.32	85.72	91.49	67.25	59.86	38.62	34.29
LOC_Os11g13680	0	0	0	1	0	0	1			expressed protein	35.2	not assigned.unknown	protein|expressed protein	6.38	9.42	16.09	8.48	5.2	9.71	10.24	6.06	14.44	4.02	3.46	6.9	9.18	5.32	15.17	9.39	14.28	17.64	13.61	13.75	20.77	8.7	10.87	10.68	16.37	16.72	24.39
ChrSy.fgenesh.gene.50	0	0	0	1	0	0	1	AT3G62040.1	Haloacid dehalogenase-like hydrolase (HAD) superfamily protein	haloacid dehalogenase-like hydrolase family protein, putative, expressed	35.2	not assigned.unknown	moderately similar to ( 323) AT3G62040 | Symbols: | catalytic/ hydrolase | chr3:22975328-22976518 REVERSE protein|haloacid dehalogenase-like hydrolase family protein, putative, expressed	10.85	15.82	25.85	17.81	12.65	25.34	16.59	11.07	21.47	5.79	9.4	9.94	20.49	12.38	32.57	16.17	22.7	30.77	19.99	19.83	32.24	21.17	19.15	29.8	21.67	28.5	35.48
LOC_Os03g61890	0	0	0	1	0	0	1			DUF581 domain containing protein, expressed	35.2	not assigned.unknown	protein|DUF581 domain containing protein, expressed	19.41	24.07	44.64	36.79	23.54	53.9	7.35	5.16	8.31	17.8	16.56	22.91	41.61	26.01	68.72	9.42	13.74	13.84	44.24	36.57	61.13	38.43	36.29	48.3	12.1	13.47	18.21
LOC_Os03g48970	0	0	0	1	0	0	1			expressed protein	35.2	not assigned.unknown	protein|expressed protein	43.97	60.3	44.58	58.05	54.08	54.17	41.3	41.75	32.63	31.58	40.28	26.19	82.45	58.51	58.15	41.53	38.32	34.11	90.41	60.65	62.5	65.28	79.49	75.6	38.04	32.44	27.06
LOC_Os06g01972	0	0	0	1	0	0	1	AT4G34050.1	S-adenosyl-L-methionine-dependent methyltransferases superfamily protein	caffeoyl-CoA O-methyltransferase, putative, expressed	35.2	not assigned.unknown	protein|caffeoyl-CoA O-methyltransferase, putative, expressed	1.68	2.08	9.42	6.66	4.56	6.56	0.79	0.41	0.64	0.35	0.41	0.31	4.79	1.5	7.55	1	1.03	0.14	4.99	5.48	2.8	4.91	11.16	7.54	1.64	0.5	0.91
LOC_Os08g36680	0	0	0	1	0	0	1	AT1G55370.2	NDH-dependent cyclic electron flow 5	aldose 1-epimerase, putative, expressed	35.2	not assigned.unknown	moderately similar to ( 206) AT1G55370 | Symbols: NDF5 | carbohydrate binding / catalytic | chr1:20674852-20676071 FORWARD protein|aldose 1-epimerase, putative, expressed	0.49	7.91	16.69	5.33	2.27	8.63	5.31	0.64	5.16	0.21	0.36	0.13	0.79	0.75	7.31	0.75	9.69	0.95	4.71	4.18	10.64	0.12	1.77	1.68	0.55	0.34	2.5
LOC_Os07g37550	0	0	0	1	0	0	1			expressed protein	35.2	not assigned.unknown	protein|expressed protein	892.54	1473.79	1214.05	1329.71	839.99	1561.07	945.92	590.99	1167.31	902.96	435.99	1264.54	1369.95	770.86	1855.14	910.3	1151.44	1463.77	1792.18	1586.73	1933.18	2013.33	1542.29	1622.05	1224.14	1208.95	1458.6
LOC_Os12g06260	0	0	0	1	0	0	1			expressed protein	35.2	not assigned.unknown	protein|expressed protein	31.23	27.81	15.84	22.7	28.49	17.84	21.34	11.7	11.07	52.03	44	33.64	25.34	25.06	8.35	17.64	10.99	7.31	15.23	24.31	11.31	14.55	19.11	15.93	12.56	12.05	7.76
LOC_Os06g41990	0	0	0	1	0	0	1			expressed protein	35.2	not assigned.unknown	protein|expressed protein	49.09	51.32	91.77	52.65	38.89	67.25	72.28	57.56	84.59	33.64	38.84	45.17	46.39	28.96	64.57	57.06	95.26	109.4	71.99	72.26	101.93	52.53	49.1	63.07	102.75	110.64	154.19
LOC_Os06g30480	0	0	0	1	0	0	1	AT2G30424.1	Homeodomain-like superfamily protein	expressed protein	35.2	not assigned.unknown	protein|expressed protein	5.87	10.98	12.44	11.78	11.7	11.58	19.77	19.27	12.83	5.15	2.5	3.17	16.72	8.87	12.96	18.89	26.48	9.13	18.28	13.49	9.2	15.7	18.58	15.52	22.18	13.66	15.86
LOC_Os01g43230	0	0	0	1	0	0	1			abscisic stress-ripening, putative, expressed	35.2	not assigned.unknown	protein|abscisic stress-ripening, putative, expressed	41.3	99.6	18.76	42.66	41.74	28.1	78.48	89.87	60.69	86.85	148.44	85.15	56.07	61.35	29.53	96.43	69.66	54.38	59.08	52.71	30.39	48.31	66.62	45.94	53.51	52.29	33.19
LOC_Os04g46280	0	0	0	1	0	0	1	AT4G09150.2	T-complex protein 11	T-complex protein 11, putative, expressed	35.2	not assigned.unknown	highly similar to ( 694) AT1G22930 | Symbols: | T-complex protein 11 | chr1:8118049-8121854 FORWARD Tcp11 protein|T-complex protein 11, putative, expressed	41.64	59.19	48.4	99.4	58.87	101.69	108.71	138.19	146.81	40.82	32.92	43.48	99.75	115.79	144.77	99.48	125.02	110.81	87.92	71.11	83.57	137.46	193.62	154.91	138.22	124.95	127.37
LOC_Os03g02685	0	0	0	1	0	0	1			expressed protein	35.2	not assigned.unknown	protein|expressed protein	81.33	55.77	35.81	51.86	90.06	40.94	47.34	54.99	44.01	101.35	160.47	72.36	77.73	87.59	30.18	53.65	30.85	24.54	53.75	40.6	37.94	62.82	56.31	37.43	62.57	32.48	39.89
LOC_Os02g06588	0	0	0	1	0	0	1	AT1G01490.1	Heavy metal transport/detoxification superfamily protein	heavy metal-associated domain containing protein, expressed	35.2	not assigned.unknown	protein|heavy metal-associated domain containing protein, expressed	5.18	7.31	19.37	9.22	5.44	13.87	7.75	4.59	9.74	2.12	4.07	4.98	10.79	5.59	18.75	5.51	17.22	12.7	13.74	8.82	19.27	9.45	9.46	15.55	11.94	10.26	19.7
LOC_Os12g23280	0	0	0	1	0	0	1			proline-rich protein, putative, expressed	35.2	not assigned.unknown	protein|proline-rich protein, putative, expressed	41.53	34.6	18.55	36.05	48.06	8.26	15.91	15.18	12	69.17	58.5	48.99	41.1	21.94	17.72	22.52	13.78	11.02	24.19	30.74	19.35	33.01	28.9	23.96	16.81	12.53	11.72
LOC_Os05g46830	0	0	0	1	0	0	1	AT1G01320.2	Tetratricopeptide repeat (TPR)-like superfamily protein	tetratricopeptide repeat domain containing protein, putative, expressed	35.2	not assigned.unknown	nearly identical (1184) AT1G01320 | Symbols: | tetratricopeptide repeat (TPR)-containing protein | chr1:121582-130099 REVERSE protein|tetratricopeptide repeat domain containing protein, putative, expressed	58.69	71.1	39.42	35.01	45.29	31.47	41.47	95.56	33.9	95.43	88.76	70.7	35.59	53.29	22.63	28.14	32.16	18.62	41.3	40.39	30.84	42.11	36.27	35.61	26.73	17.32	18.71
LOC_Os04g52900	0	0	0	1	0	0	1			expressed protein	35.2	not assigned.unknown	protein|expressed protein	16.45	13.58	31.77	18.46	12.47	23.29	42.66	32.63	44.67	7.56	10.61	10.09	20.09	12.88	31.15	31.06	54.25	46.11	27.36	19.47	37.13	21.15	19.93	28.05	55.94	53.89	76.65
LOC_Os03g01830	0	0	0	1	0	0	1			expressed protein	35.2	not assigned.unknown	protein|expressed protein	32.24	25.23	50.21	24.42	20.27	30.93	37.51	29.8	47.33	20.93	20.61	26.9	43.05	27.8	57.08	51.92	72.34	82.26	47.57	43.99	58.49	43.74	40.29	47	72.48	73.1	95.6
LOC_Os04g39980	0	0	0	1	0	0	1			expressed protein	35.2	not assigned.unknown	protein|expressed protein	38.94	21.06	15.84	21.56	38.14	13.6	13.75	18.22	8.13	41.66	47.46	26.37	36.19	47.27	7.52	18.52	13.36	6.38	14.98	19.96	9.67	17.03	21.26	16.55	11.93	13.13	6.05
LOC_Os12g39360	0	0	0	1	0	0	1	AT1G22160.1	Protein of unknown function (DUF581)	DUF581 domain containing protein, expressed	35.2	not assigned.unknown	protein|DUF581 domain containing protein, expressed	53.41	54.61	55.26	37.41	57.9	33.84	34.58	10.87	41.52	45.1	54.85	55.82	24.29	66.49	43.07	16.32	18.69	22.67	21.16	21.95	22.29	23.7	38.44	30.47	10.34	22.95	10.77
LOC_Os08g31510	0	0	0	1	0	0	1	AT5G48790.1	Domain of unknown function (DUF1995)	expressed protein	35.2	not assigned.unknown	moderately similar to ( 266) AT5G48790 | Symbols: | unknown protein | chr5:19780010-19781977 REVERSE protein|expressed protein	459.25	372.2	330.65	401.07	382.81	329.46	270.72	240.05	253.76	511.87	778.07	460.13	416.31	374.1	276.62	294.61	392.21	231.28	325.67	316.47	212.71	296.6	343.23	237.46	288.88	301.83	232.81
LOC_Os02g03670	0	0	0	1	0	0	1	AT2G23790.1	Protein of unknown function (DUF607)	E2F-related protein, putative, expressed	35.2	not assigned.unknown	weakly similar to ( 181) AT2G23790 | Symbols: | unknown protein | chr2:10125692-10127455 REVERSE DUF607 protein|E2F-related protein, putative, expressed	20.32	32.17	27.23	17.22	11.86	22.54	39.03	32.75	51.66	21.51	11.93	26.43	20.31	9.32	28.51	39.01	41.84	62.82	43.46	37.95	51.06	27.87	23.02	28.65	47.72	58.86	68.53
LOC_Os03g13050	0	0	0	1	0	0	1	AT4G34830.1	Pentatricopeptide repeat (PPR) superfamily protein	PPR repeat domain containing protein, putative, expressed	35.2	not assigned.unknown	weakly similar to ( 131) AT4G34830 | Symbols: | LOCATED IN: chloroplast; EXPRESSED IN: 21 plant structures; EXPRESSED DURING: 13 growth stages; CONTAINS InterPro DOMAIN/s: Pentatricopeptide repeat (InterPro:IPR002885); BEST Arabidopsis thaliana protein match is: EMB2745 (EMBRYO DEFECTIVE 2745) (TAIR:AT5G39710.1); Has 19818 Blast hits to 5849 proteins in 171 species: Archae - 3; Bacteria - 16; Met…	0.6	5.38	3.06	1.56	1.22	1.58	0.83	1.22	1.06	0.74	0.38	0.5	0.52	0.39	2.62	0.11	0.15	0.23	9.4	4.01	14.98	8.68	3.97	5.38	0.25	0.06	0.43
LOC_Os10g10170	0	0	0	1	0	0	1	AT1G23400.1	RNA-binding CRS1 / YhbY (CRM) domain-containing protein	CRS2-associated factor 2, chloroplast precursor, putative, expressed	35.2	not assigned.unknown	moderately similar to ( 427) AT1G23400 | Symbols: CAF2, ATCAF2 | CAF2; RNA splicing factor, transesterification mechanism | chr1:8312199-8314740 REVERSECRS1_YhbY protein|CRS2-associated factor 2, chloroplast precursor, putative, expressed	23.08	35.33	43.02	27.81	20.51	34.78	37.77	32.33	44.75	26.96	20.93	34.78	42.05	30.2	74.6	47.65	45.11	70.79	61.27	44.64	74.33	63.44	52.53	72.59	46.78	47.78	69.22
LOC_Os01g21990	0	0	0	1	0	0	1			expressed protein	35.2	not assigned.unknown	protein|expressed protein	13.2	16.66	23.41	14.87	11.25	18.09	24.53	24.55	37.17	10.21	5.12	13.11	13.31	7.41	21.58	28.43	33.11	45.31	23.48	20.17	28.9	19.36	17.25	22.14	37.75	39.74	50.33
LOC_Os01g69030	0	0	0	1	0	0	1			expressed protein	35.2	not assigned.unknown	protein|expressed protein	39.91	45.59	72.48	55.16	44.93	75.87	11.37	8.71	11.94	27.91	23.69	34	43.19	29.29	62.32	7.09	10	8.31	55.73	53.03	70.31	39.25	37.22	37.78	10.64	12.24	12.96
LOC_Os06g09679	0	0	0	1	0	0	1			expressed protein	35.2	not assigned.unknown	protein|expressed protein	23.48	14.65	35.07	20.7	18.4	26.33	19.94	18.73	32.1	9.7	12.15	18.77	41.26	26.09	48.49	36.78	48.88	58.42	29.64	27.64	38.36	36.85	37.15	48.59	43.24	42.23	56.52
LOC_Os08g42480	0	0	0	1	0	0	1	AT4G19985.1	Acyl-CoA N-acyltransferases (NAT) superfamily protein	acetyltransferase, GNAT family, putative, expressed	35.2	not assigned.unknown	protein|acetyltransferase, GNAT family, putative, expressed	7.48	10.97	28.24	16.4	8.14	28.68	7.14	2.77	12.75	4.49	3.48	7.16	11.36	8.17	32.7	5.44	13.4	16.29	16.53	16.06	31.84	11.14	15.18	19.91	13.41	17.34	24.88
LOC_Os03g37640	0	0	0	1	0	0	1	AT5G24800.1	basic leucine zipper 9	bZIP transcription factor domain containing protein, expressed	35.2	not assigned.unknown	protein|bZIP transcription factor domain containing protein, expressed	60.35	84.99	92.54	112.1	93.82	125.22	23.44	20.93	29.67	51.51	52.06	62.66	68.19	56.73	98.11	14.46	28.32	27.42	89.56	103.82	129.85	75.56	67.05	80.5	33.02	42.25	33.49
LOC_Os12g07580	0	0	0	1	0	0	1	AT1G50732.1		expressed protein	35.2	not assigned.unknown	protein|expressed protein	19.7	22.49	14.53	13.68	20.16	9.57	10.07	14.24	12.15	26.23	36.63	17.21	5.61	25.59	10.34	7.71	9.83	3.48	9.41	9.63	10.23	13.42	14.72	10.08	9.64	5.01	6.94
LOC_Os05g03750	0	0	0	1	0	0	1	AT3G18440.1	aluminum-activated malate transporter 9	aluminum-activated malate transporter, putative, expressed	35.2	not assigned.unknown	moderately similar to ( 298) AT3G18440 | Symbols: AtALMT9 | AtALMT9 (aluminum-activated malate transporter 9); anion channel | chr3:6328181-6330652 FORWARD UPF0005 protein|aluminum-activated malate transporter, putative, expressed	45.91	50.08	41.82	37.84	31.31	33.93	105.73	107.22	104.68	38.04	31.08	34.62	54.41	49.88	51.13	118.02	127.93	128.35	81.01	67.56	61.03	55.13	68.82	48.35	161.03	167.47	137.94
LOC_Os05g05950	0	0	0	1	0	0	1			expressed protein	35.2	not assigned.unknown	protein|expressed protein	23.15	20.23	44.46	23.93	20.41	35.12	47.05	32.36	56.92	16.28	16.73	17.97	33.08	24.53	53.91	49.89	86.6	93.99	33.8	33.39	53.59	34.12	36.74	48	64.71	77.88	106.53
LOC_Os05g11260	0	0	0	1	0	0	1	AT2G22860.1	phytosulfokine 2 precursor	phytosulfokines precursor, putative, expressed	35.2	not assigned.unknown	PSK protein|phytosulfokines precursor, putative, expressed	58.88	109.69	127.81	92.35	67.9	112.66	90.87	90.51	116.35	81.25	53.44	93.28	115.74	88.19	161.39	97.74	95.64	134.93	146.76	115.75	166.7	137.48	115.4	150.97	115.67	125.66	163.25
LOC_Os12g17320	0	0	0	1	0	0	1	AT2G15580.1	RING/U-box superfamily protein	zinc finger, C3HC4 type domain containing protein, expressed	35.2	not assigned.unknown	protein|zinc finger, C3HC4 type domain containing protein, expressed	28.44	67.89	45.69	42.87	39.09	55.16	17.59	20.46	22.54	33.81	12.64	38.45	27.12	18.89	52.77	13.14	12.8	20.25	57.79	55.07	78.91	46.79	32.75	45.53	18.26	16.35	22.61
LOC_Os06g48750	0	0	0	1	0	0	1	AT5G56690.1	FBD, F-box and Leucine Rich Repeat domains containing protein	OsFBX235 - F-box domain containing protein, expressed	35.2	not assigned.unknown	protein|OsFBX235 - F-box domain containing protein, expressed	49.69	30.66	45.83	28.69	33.88	28.97	40.37	26.33	73.83	21.32	23.7	26.77	139.5	46.5	69.49	99.5	40.23	38.11	81.38	104.88	39.47	72.91	42.15	38.85	94.38	32.88	81.57
LOC_Os07g26000	0	0	0	1	0	0	1	AT5G09570.1	Cox19-like CHCH family protein	CHCH domain containing protein, expressed	35.2	not assigned.unknown	weakly similar to ( 106) AT5G09570 | Symbols: | FUNCTIONS IN: molecular_function unknown; INVOLVED IN: biological_process unknown; LOCATED IN: chloroplast; EXPRESSED IN: 23 plant structures; EXPRESSED DURING: 14 growth stages; CONTAINS InterPro DOMAIN/s: CHCH (InterPro:IPR010625); BEST Arabidopsis thaliana protein match is: unknown protein (TAIR:AT5G64400.1); Has 141 Blast hits to 141 proteins in…	21.54	33.42	27.36	29.38	25.46	28.91	53.58	44.34	53.06	24.66	22.06	22.6	33.93	28.78	39.25	57.91	72.39	70.37	50.17	40.65	55.78	38.43	40.55	39.08	65.67	67.65	74.41
LOC_Os01g05650	0	0	0	1	0	0	1	AT2G36630.1	Sulfite exporter TauE/SafE family protein	membrane protein, putative, expressed	35.2	not assigned.unknown	moderately similar to ( 434) AT2G36630 | Symbols: | unknown protein | chr2:15352767-15355050 REVERSE protein|membrane protein, putative, expressed	1022.06	869.2	491.42	966.78	1288.65	671.2	1449.02	1583.38	775.33	1139.12	1451.65	757.52	785.14	1204.54	361.22	1198.25	941.88	557.95	592.49	693.21	350.58	662.64	848.94	588.37	913.69	861.91	509.83
LOC_Os04g44300	0	0	0	1	0	0	1	AT4G00905.1	NC domain-containing protein-related	NC domain-containing protein, putative, expressed	35.2	not assigned.unknown	very weakly similar to (80.9) AT5G16330 | Symbols: | NC domain-containing protein | chr5:5346163-5346977 REVERSE protein|NC domain-containing protein, putative, expressed	2.36	3.86	11.82	2.37	5.99	2.01	2.03	5.45	1.95	0.19	0.41	0.34	1.69	8.62	2.97	6.14	4.39	2.99	4.93	3.44	2.83	5.41	2.09	5.74	6.46	4.09	11.38
LOC_Os11g41500	0	0	0	1	0	0	1	AT4G28080.1	Tetratricopeptide repeat (TPR)-like superfamily protein	tetratricopeptide repeat, putative, expressed	35.2	not assigned.unknown	highly similar to ( 538) AT4G28080 | Symbols: | binding | chr4:13948993-13957840 REVERSE protein|tetratricopeptide repeat, putative, expressed	1.2	1.22	3.74	2.1	1.26	2.61	4.12	3.3	1.75	0.11	0.44	0	2.42	1.35	0.96	2.37	3.98	0.92	2.73	3.75	3.66	1.64	4.68	4.96	4.54	2.47	2.95
LOC_Os03g05870	0	0	0	1	0	0	1	AT5G27560.1	Domain of unknown function (DUF1995)	expressed protein	35.2	not assigned.unknown	moderately similar to ( 367) AT5G27560 | Symbols: | unknown protein | chr5:9731758-9733644 FORWARDDUF1995 protein|expressed protein	36.69	38.71	21.42	34.94	38.58	24.4	28.63	40.52	29.52	56.13	74.69	50.15	36.85	50.4	24.85	34.72	27.73	23.57	28.66	32.41	19.07	26.05	40.53	25.32	27.6	25.13	20.77
LOC_Os11g22350	0	0	0	1	0	0	1	AT3G14470.1	NB-ARC domain-containing disease resistance protein	expressed protein	35.2	not assigned.unknown	protein|expressed protein	14.08	18.31	26.35	21.99	13.92	27.58	6.03	4.8	7.73	11.63	8.32	13.35	18.72	12.84	24.63	5.21	7.15	7.02	24.96	23.51	30.16	21.04	17.11	20.6	10.15	11.15	13.54
LOC_Os11g40160	0	0	0	1	0	0	1			expressed protein	35.2	not assigned.unknown	protein|expressed protein	1.24	3.1	7.64	2.75	1.88	3.81	3.31	1.76	3.19	0.46	0.41	1.55	3.47	1.04	8.34	2.43	8.73	7.83	5.8	3.55	7.17	3.18	3.45	5.02	5.3	5.67	10.53
LOC_Os02g02390	0	0	0	1	0	0	1			expressed protein	35.2	not assigned.unknown	protein|expressed protein	27.47	25.9	45.35	30.38	21.21	39.37	36.01	41.27	53.27	19.18	19.48	31.36	42.53	30.5	62.15	49.19	63.41	82.16	46.98	42.23	54.8	57.54	48.86	64.5	60.39	58.19	83.19
LOC_Os03g03070	0	0	0	1	0	0	1			retrotransposon protein, putative, SINE subclass, expressed	35.2	not assigned.unknown	protein|retrotransposon protein, putative, SINE subclass, expressed	57.13	42.16	37.71	47.12	54.15	40.08	40.57	44.9	44.5	76.66	90.52	66.96	48.25	51.99	36.3	37.91	32.22	30.92	36.84	37.47	33.81	36.44	37.51	32.04	34.85	34.7	30.27
LOC_Os08g16810	0	0	0	1	0	0	1	AT1G23120.1	Polyketide cyclase/dehydrase and lipid transport superfamily protein	pathogenesis-related Bet v I family protein, putative, expressed	35.2	not assigned.unknown	protein|pathogenesis-related Bet v I family protein, putative, expressed	80.27	80.03	39.65	75.24	91.94	58.89	47.69	42.13	27.28	95.92	103.99	79.56	69.45	97.31	28.33	49.87	37.72	19.43	42.07	60.03	28.68	41.81	54.54	32.64	43.22	39.42	20.63
LOC_Os06g03990	0	0	0	1	0	0	1			expressed protein	35.2	not assigned.unknown	protein|expressed protein	34.01	35.18	70.28	34.75	25.39	43.51	28.1	24.28	35.05	24.27	23.9	36.27	44.76	28.35	54.21	26.29	40.43	44.62	56.07	48.96	64.89	44.22	35.59	47.32	33.7	41.54	44.09
LOC_Os08g06290	0	0	0	1	0	0	1			expressed protein	35.2	not assigned.unknown	protein|expressed protein	0.34	2.66	2.61	1.47	0	1.72	0.66	0	0.95	0.24	0	0.81	1.71	0	6.37	0.71	1.41	3.01	3.78	2.97	6.63	5.43	3.11	4.29	2.68	1.5	3.67
LOC_Os08g09610	0	0	0	1	0	0	1	AT5G11260.1	Basic-leucine zipper (bZIP) transcription factor family protein	transcription factor HY5, putative, expressed	35.2	not assigned.unknown	protein|transcription factor HY5, putative, expressed	44.52	24.86	21.51	26.89	38.46	21.46	54.14	41.31	33.56	54.78	49.73	41.01	61.61	56.95	16.4	81.35	31.96	23.77	19.18	29.25	14.6	20.99	31.14	22.08	41.36	36.57	24.5
LOC_Os01g67120	0	0	0	1	0	0	1	AT1G79280.3	nuclear pore anchor	nuclear-pore anchor, putative, expressed	35.2	not assigned.unknown	moderately similar to ( 310) AT1G79280 | Symbols: NUA | NUA (NUCLEAR PORE ANCHOR) | chr1:29819176-29832809 REVERSE protein|nuclear-pore anchor, putative, expressed	108.35	163.82	199.19	183.65	128.88	242.81	74.23	62.25	103.37	111.21	74.59	162.36	215.74	136.89	337.32	78.19	99.05	129.97	232.94	191.67	286.88	256.35	204.44	269.94	102.47	109.25	136.47
LOC_Os02g47190	0	0	0	1	0	0	1	AT5G47900.1	Protein of unknown function (DUF1624)	heparan-alpha-glucosaminide N-acetyltransferase, putative, expressed	35.2	not assigned.unknown	moderately similar to ( 485) AT5G47900 | Symbols: | unknown protein | chr5:19392556-19394963 FORWARD COG4299 protein|heparan-alpha-glucosaminide N-acetyltransferase, putative, expressed	17.24	9.95	14.3	7.9	10.94	7.34	6.32	12.83	5.79	17.66	24.31	17.49	7.54	9	5.76	4.02	5.2	2.79	6.62	7.35	6.19	5	5.69	4.96	5.43	4.08	3.85
LOC_Os04g54630	0	0	0	1	0	0	1			expressed protein	35.2	not assigned.unknown	protein|expressed protein	124.82	121.88	213.22	210	141.59	294.4	115.96	98.44	178.46	77.84	90.04	122.44	118.08	92.91	154.78	101.44	201.73	212.45	157.98	175.82	196.95	152.12	138.94	172.8	189.69	255.84	218.09
LOC_Os02g04680	0	0	0	1	0	0	1			expressed protein	35.2	not assigned.unknown	protein|expressed protein	25.49	27.54	45.01	34.99	25.74	43.61	21.47	14.3	21.24	19.27	15.17	22.96	30.33	23.3	48.77	22.01	27.47	28.15	38.6	36.21	46.13	32.56	32.42	37.43	26.76	29.15	35.13
LOC_Os07g45070	0	0	0	1	0	0	1			expressed protein	35.2	not assigned.unknown	protein|expressed protein	2.6	5.69	17.54	6.52	4.74	12.74	5.26	2.09	5.6	0.51	2.01	2.64	5.21	4	15.91	2.23	16.06	6.88	9.46	6.72	15.79	4.71	5.93	9.86	5.78	7.91	10.79
LOC_Os06g50040	0	0	0	1	0	0	1	AT1G53800.2		endonuclease, putative, expressed	35.2	not assigned.unknown	moderately similar to ( 290) AT1G53800 | Symbols: | endonuclease | chr1:20081888-20084320 FORWARD protein|endonuclease, putative, expressed	78.51	57.99	43.51	64.12	86.94	48.41	35.13	30.83	20.46	110.5	93.38	75.8	83.22	75.88	36.27	51.6	28.44	19.14	47.84	53.66	30.3	54.3	47	44.14	35.73	29.75	19.29
LOC_Os04g57590	0	0	0	1	0	0	1			expressed protein	35.2	not assigned.unknown	protein|expressed protein	35.75	29.92	58.53	41.47	27.38	36.87	37.03	26.52	45.06	19.18	18.31	34.05	50.16	30.94	56.17	42.8	46.74	55.83	44.07	42.84	57.86	39.23	39.83	45.21	51.63	50.35	62.96
LOC_Os05g32390	0	0	0	1	0	0	1	AT1G32080.1	membrane protein, putative	lrgB-like family protein, expressed	35.2	not assigned.unknown	moderately similar to ( 205) AT1G32080 | Symbols: | membrane protein, putative | chr1:11537572-11539756 REVERSE protein|lrgB-like family protein, expressed	16.56	27.99	32.76	23.98	19.44	31.66	16.96	15.45	22.69	15.68	10.43	21.53	23.42	16.42	40.79	15.74	22.81	26.44	34.9	30.3	49.64	31.12	22.86	35.45	24.09	21.43	34.97
LOC_Os02g33610	0	0	0	1	0	0	1	AT1G52870.2	Peroxisomal membrane 22 kDa (Mpv17/PMP22) family protein	peroxisomal membrane protein, putative, expressed	35.2	not assigned.unknown	moderately similar to ( 299) AT1G52870 | Symbols: | peroxisomal membrane protein-related | chr1:19685856-19687678 FORWARD protein|peroxisomal membrane protein, putative, expressed	12.19	7.3	16.24	6.56	7.06	8.34	53.07	45.79	68.08	7.14	6.31	6.51	14.76	8.63	14.57	58.16	75.35	89.47	15.67	16.72	19.67	12.04	11.88	15.59	70.8	78.85	103.82
LOC_Os07g05820	0	0	0	1	0	0	1			expressed protein	35.2	not assigned.unknown	protein|expressed protein	423.12	534.86	576.5	603.77	445.16	686.48	341.3	314.31	441.67	401.68	299.46	512.12	483.68	350.55	669.41	339.75	418.15	522.76	677.38	689.73	757.9	610.46	519	533.95	527.34	564.5	642.94
LOC_Os04g58620	0	0	0	1	0	0	1			expressed protein	35.2	not assigned.unknown	protein|expressed protein	19.11	20.13	39.45	24.39	19.01	30	19.82	14.44	24.54	12.02	12.93	16.01	18.41	13.89	32.44	15.57	32.04	29.75	26.79	25.71	37.96	20.54	20.67	24.15	28.4	28.81	38.5
LOC_Os07g19550	0	0	0	1	0	0	1	AT5G62740.1	SPFH/Band 7/PHB domain-containing membrane-associated protein family	hypersensitive-induced response protein, putative, expressed	35.2	not assigned.unknown	moderately similar to ( 478) AT5G62740 | Symbols: | band 7 family protein | chr5:25201320-25202535 FORWARD Band_7_4 Band_7 Band_7_stomatin_like HflC PHB protein|hypersensitive-induced response protein, putative, expressed	2.63	4.76	7.04	4.16	4.17	6.55	4.25	2.62	4.22	1.34	1.11	2.03	4.89	2.4	6.32	2.79	5.61	3.65	7.15	5.84	7.79	4.79	4.46	5.26	4.54	6.42	5.79
LOC_Os08g30790	0	0	0	1	0	0	1			expressed protein	35.2	not assigned.unknown	protein|expressed protein	55.31	52.61	39.01	61.04	56.97	47.2	50.27	68.66	44.65	81.46	110.12	69.85	46.32	69.95	32.09	67.06	57.9	39.32	44	45.63	34.21	44.59	51.1	42.28	44.26	46.02	38.46
LOC_Os05g36994	0	0	0	1	0	0	1			expressed protein	35.2	not assigned.unknown	protein|expressed protein	61.95	102.34	120.25	91.41	72.46	112.49	144.95	107.46	174.78	86.42	70.04	104.28	133.49	87.21	170.64	168.15	170.42	221.21	154.92	127.54	195.61	123.07	127.88	160.98	158.98	190.2	239.07
LOC_Os06g35140	0	0	0	1	0	0	1	AT3G14470.1	NB-ARC domain-containing disease resistance protein	expressed protein	35.2	not assigned.unknown	protein|expressed protein	8.4	10.94	5.93	7.25	10.19	5.3	9.37	11.34	9.14	17.43	36.68	15.34	8.35	13.73	6.41	5.73	7.05	5.47	7.31	6.84	5.82	8.99	9.15	6.62	5.24	5.49	4.49
LOC_Os12g44150	0	0	0	1	0	0	1	AT4G39970.1	Haloacid dehalogenase-like hydrolase (HAD) superfamily protein	HAD-superfamily hydrolase subfamily IA, variant 3, putative, expressed	35.2	not assigned.unknown	moderately similar to ( 389) AT4G39970 | Symbols: | haloacid dehalogenase-like hydrolase family protein | chr4:18536678-18538429 REVERSE COG0637 Gph Hydrolase PRK10826 PRK10725 protein|HAD-superfamily hydrolase subfamily IA, variant 3, putative, expressed	23.3	33.29	35.08	33.75	26.19	39.59	40.44	39.23	49.07	23.3	17.05	27.63	31.81	23.63	44.82	35.76	48.64	52.83	42.63	39.23	55.51	40.7	35.41	46	52.17	52.73	67.78
LOC_Os08g37940	0	0	0	1	0	0	1			serine/arginine repetitive matrix protein 1, putative, expressed	35.2	not assigned.unknown	protein|serine/arginine repetitive matrix protein 1, putative, expressed	6.28	18.22	8.26	6.57	3.83	8.6	18.7	29.19	21.63	7.88	0.65	7.17	4.96	2.24	8.94	13.22	7.67	13.69	15.88	14.43	15.28	17.62	6.03	13.95	18.29	11.77	24.19
LOC_Os02g40454	0	0	0	1	0	0	1	AT1G70280.2	NHL domain-containing protein	NHL repeat-containing protein, putative, expressed	35.2	not assigned.unknown	moderately similar to ( 450) AT1G70280 | Symbols: | NHL repeat-containing protein | chr1:26466086-26468471 REVERSE protein|NHL repeat-containing protein, putative, expressed	20.12	31.56	31.8	23.51	22.36	29.2	6.51	6.1	8.12	18.3	10.52	22.44	23.76	14.22	29.68	4.34	9.03	7.49	35.65	35.49	36.8	23.47	20.6	22	9.88	12.39	11.49
LOC_Os07g07310	0	0	0	1	0	0	1	AT3G27180.1	S-adenosyl-L-methionine-dependent methyltransferases superfamily protein	uncharacterized RNA methyltransferase pc1998, putative, expressed	35.2	not assigned.unknown	highly similar to ( 533) AT3G27180 | Symbols: | unknown protein | chr3:10027163-10030062 REVERSETrmA protein|uncharacterized RNA methyltransferase pc1998, putative, expressed	11.88	11.95	23.57	9.73	6.95	13.87	15.96	14.13	22.1	7.95	7.06	13.26	16.62	8.48	24.15	21.91	25.56	35.93	20.77	19.01	27.46	19.48	14.53	24.9	27.76	26.19	42.28
LOC_Os01g69120	0	0	0	1	0	0	1	AT2G19460.1	Protein of unknown function (DUF3511)	expressed protein	35.2	not assigned.unknown	protein|expressed protein	39.04	29.94	57.22	26.01	19.52	32.25	67.93	63.58	89.5	24.24	29.72	34.78	39.21	23.54	47.95	83.49	93.86	130.8	51.94	56.38	65.57	49.72	43.76	54.49	109.89	116.36	146.33
LOC_Os08g09270	0	0	0	1	0	0	1	AT5G54585.1		expressed protein	35.2	not assigned.unknown	protein|expressed protein	16.59	10.24	19.65	11.08	9.4	11.24	35.35	32.65	48.82	8.03	13.03	10.75	23.06	15.92	22.76	54.71	69.66	92.25	24.22	23.66	26.04	24.13	22.87	30.82	74.16	67.5	92.84
LOC_Os08g41000	0	0	0	1	0	0	1	AT2G48060.1		expressed protein	35.2	not assigned.unknown	protein|expressed protein	33.17	43.81	19.28	44.47	78.75	40.17	60.42	69.43	53.24	63.7	114.68	45.64	29.46	63.25	30.02	41.16	42.61	30.24	27.8	31.23	24.01	45.21	43.64	32.4	41.01	35.84	39.14
LOC_Os01g29220	0	0	0	1	0	0	1	AT5G37020.1	auxin response factor 8	expressed protein	35.2	not assigned.unknown	protein|expressed protein	0.6	1.73	3.72	1.64	1.58	3.18	0.97	0.62	1.9	0.18	0.25	0.44	1.67	0.71	4.74	0.5	3.63	2.05	3.19	2.01	4.81	1.17	2.12	2.44	1.47	1.51	1.56
LOC_Os02g46710	0	0	0	1	0	0	1	AT4G11000.1	Ankyrin repeat family protein	embryogenesis transmembrane protein, putative, expressed	35.2	not assigned.unknown	protein|embryogenesis transmembrane protein, putative, expressed	11.8	15.33	28.33	18.17	14.54	21.63	18.98	14.28	19.54	8.5	10.59	11.74	23.95	13.82	26.02	17.11	32.79	23.1	23.15	20.07	28.97	18.91	18.17	24.42	19.07	24.15	29.25
LOC_Os06g18990	0	0	0	1	0	0	1	AT3G10405.1		expressed protein	35.2	not assigned.unknown	weakly similar to ( 181) AT3G10405 | Symbols: | unknown protein | chr3:3233978-3235118 REVERSE protein|expressed protein	0.82	1.7	5.69	2.18	1.55	2.02	0.88	0.73	0.64	0.39	0.25	0.29	3.81	1.16	4.57	0.44	3.74	0.56	3.99	3.2	2.5	2.01	5.05	2.89	1.64	1.1	0.99
LOC_Os10g39800	0	0	0	1	0	0	1			expressed protein	35.2	not assigned.unknown	protein|expressed protein	6.32	7.67	10.52	5.81	5.15	7.93	5.52	4.04	10.67	3.17	2.66	6.16	10.26	4.26	12.6	8.95	11.86	14.21	14.41	11.94	11.48	11.63	7.68	9.94	14.62	12.12	15.56
LOC_Os12g07360	0	0	0	1	0	0	1	AT1G72020.1		SLL1 protein, putative, expressed	35.2	not assigned.unknown	very weakly similar to (89.7) AT1G72020 | Symbols: | unknown protein | chr1:27109521-27110327 REVERSE protein|SLL1 protein, putative, expressed	0.46	1.46	3.13	1.01	0.19	2.88	0.97	0.11	1.04	0.41	0	0.37	1.4	0.51	3.7	0.66	1.72	1.38	1.95	2.62	4.74	2.51	1.69	3.73	2.12	1.13	3.55
LOC_Os04g33900	0	0	0	1	0	0	1			expressed protein	35.2	not assigned.unknown	protein|expressed protein	15.91	11.8	8.09	11.2	13.23	11.72	17.64	14.98	11.71	15.06	26.54	16.54	15.22	13.08	5.5	11.69	8.66	5.68	7.26	9.81	4.2	8.63	8.6	4.95	11.41	16.14	6.15
LOC_Os04g41870	0	0	0	1	0	0	1	AT5G19875.1		oxidoreductase/ transition metal ion binding protein, putative, expressed	35.2	not assigned.unknown	protein|oxidoreductase/ transition metal ion binding protein, putative, expressed	15.92	11.67	7.79	9.08	12.62	8.92	29.5	37.62	19.73	25.16	30.01	15.82	9.53	11.4	4.96	25.24	16.42	11.75	9.81	9.68	7.07	11.22	9.28	10.89	18.7	9.88	14.32
LOC_Os06g10510	0	0	0	1	0	0	1	AT1G21580.1	Zinc finger C-x8-C-x5-C-x3-H type family protein	zinc finger C-x8-C-x5-C-x3-H type family protein, expressed	35.2	not assigned.unknown	protein|zinc finger C-x8-C-x5-C-x3-H type family protein, expressed	41.34	40.28	25.31	25.61	37.64	22.72	42.07	55.28	35.25	62.65	60.11	42.77	19.98	22.05	19.46	43.16	25.43	30.56	25.6	24.65	24.52	32.17	23.79	26.41	39.86	26.44	27.83
LOC_Os02g42310	0	0	0	1	0	0	1	AT4G17680.1	SBP (S-ribonuclease binding protein) family protein	protein binding protein, putative, expressed	35.2	not assigned.unknown	protein|protein binding protein, putative, expressed	38.13	47.17	28.02	30.88	55.35	24.26	43.79	53.9	39.66	59.18	85.79	41.6	35.5	54.63	30.09	37.12	37.23	25.51	30.2	31.04	25.69	36.15	38.32	27.54	29.26	23.11	22.47
LOC_Os10g41580	0	0	0	1	0	0	1	AT4G38060.2		expressed protein	35.2	not assigned.unknown	protein|expressed protein	44.12	43.34	21.91	18.45	26.14	13.32	17.86	19.19	9.8	63.31	59.64	38.68	26.83	27.53	11.56	16.16	11.79	7.09	27.69	30.75	15.23	18.69	17.52	13.91	17.62	10.04	8.39
LOC_Os06g30970	0	0	0	1	0	0	1			expressed protein	35.2	not assigned.unknown	protein|expressed protein	86.36	68.31	64	126.57	134.71	106.18	55.48	138.23	57.13	86.77	126.54	81.08	121.63	158.05	99.92	88.71	68.91	52.11	50.74	54.66	37.52	111.83	125.06	99.98	76.44	62.33	58.36
LOC_Os11g17290	0	0	0	1	0	0	1			adhesive/proline-rich protein, putative, expressed	35.2	not assigned.unknown	protein|adhesive/proline-rich protein, putative, expressed	97.08	115.88	184.51	130.96	120.3	158.06	103.84	77.76	108.71	87	92.36	102.62	162.55	125.11	229.06	99.52	127.53	128.21	170.46	139.83	193.47	127.88	138.43	155.15	116.27	136.45	148.83
LOC_Os04g14220	0	0	0	1	0	0	1	AT1G16810.1		AGAP000425-PA, putative, expressed	35.2	not assigned.unknown	weakly similar to ( 112) AT1G16810 | Symbols: | unknown protein | chr1:5756150-5756694 FORWARDDUF1754 protein|AGAP000425-PA, putative, expressed	1.62	2.43	5.45	3.47	2.52	3.63	1.56	1.8	1.63	0.69	0.32	0.49	3.8	1.51	6.26	1.43	4.12	1.08	4.11	4.08	5.02	3.61	4.4	5.09	2.07	1.68	2.85
LOC_Os02g49530	0	0	0	1	0	0	1	AT4G01830.1	P-glycoprotein 5	multidrug resistance protein 1, putative, expressed	35.2	not assigned.unknown	protein|multidrug resistance protein 1, putative, expressed	134.81	116.05	43.83	115.04	105.39	90.32	122.07	119.11	100.41	126.93	131.63	120.1	48.53	124.08	76.17	60.44	106.9	95.98	55.3	50.35	84.23	96.93	107.62	77.02	65.61	123.12	93.95
LOC_Os01g50070	0	0	0	1	0	0	1	AT1G04000.1		expressed protein	35.2	not assigned.unknown	protein|expressed protein	5.24	9.2	15.69	22.02	13.29	21.9	8.05	4.15	6.72	2.64	4.55	4.14	9.8	5.41	11.29	3.43	13.35	4.33	11.65	11.73	23.9	14.29	10.38	10.22	5.88	6.25	5.47
LOC_Os02g40820	0	0	0	1	0	0	1	AT1G50450.1	Saccharopine dehydrogenase	astaxanthin synthase KC28, putative, expressed	35.2	not assigned.unknown	moderately similar to ( 494) AT1G50450 | Symbols: | binding / catalytic | chr1:18687902-18690348 REVERSESaccharop_dh LYS9 protein|astaxanthin synthase KC28, putative, expressed	21.74	16.49	11.12	22.49	26.64	17.93	21.72	25.84	18.22	32.62	36.99	23.57	22.81	27.13	15.57	25.13	20.37	17.16	14.7	14.48	10.05	21.29	25.14	22.32	19.32	21.86	17.08
LOC_Os02g30080	0	0	0	1	0	0	1	AT4G10810.1		expressed protein	35.2	not assigned.unknown	protein|expressed protein	0.99	1.57	1.01	1.7	1.07	1.71	3.14	3	1.96	0.34	0	0.43	0.69	0.67	0.89	1.01	1.5	0.9	8.71	0.93	9.82	5.31	4.74	4.76	1.33	0.54	0.77
LOC_Os02g58010	0	0	0	1	0	0	1			expressed protein	35.2	not assigned.unknown	protein|expressed protein	83.94	72.51	46.2	91.25	101.83	70.05	97.88	90.98	77.27	136.36	129.07	89.07	95.45	137.26	71.76	140.16	85.42	80.47	55.07	71.41	51.19	81.52	105.41	64.28	76.63	85.93	53.41
LOC_Os05g43174	0	0	0	1	0	0	1	AT3G15810.1	Protein of unknown function (DUF567)	DUF567 domain containing protein, putative, expressed	35.2	not assigned.unknown	weakly similar to ( 113) AT3G15810 | Symbols: | unknown protein | chr3:5348054-5349178 REVERSEDUF567 protein|DUF567 domain containing protein, putative, expressed	13.27	11.75	7.89	15.52	16.32	9.71	13.44	11.31	9.94	24.31	31.04	14.55	12.68	15.85	6.08	12.3	9.01	5.41	10.97	11.88	4.13	9.15	10.4	8.56	9.67	9.79	4.8
LOC_Os05g43460	0	0	0	1	0	0	1			expressed protein	35.2	not assigned.unknown	protein|expressed protein	123.88	107.39	103.86	138.56	158.17	124.53	48.18	44.33	45.4	168.84	183.96	156.64	115.46	142.8	91.79	50.78	45.78	32.21	92.33	89.14	78.5	90.6	98.41	96.43	43.24	29.07	36.94
LOC_Os08g37020	0	0	0	1	0	0	1			expressed protein	35.2	not assigned.unknown	protein|expressed protein	2.69	3.18	15.69	5.47	2.95	6.65	1.15	0.34	2.51	0.79	0.64	2.09	6.03	4.72	16.14	0.8	3.4	4.27	8.31	4.64	14.15	5.16	4.48	4.47	3.13	4.69	4.77
LOC_Os10g06690	0	0	0	1	0	0	1	AT3G60890.1	protein binding	expressed protein	35.2	not assigned.unknown	protein|expressed protein	5.03	3.18	3.76	3.49	4.54	3.04	2.45	5.22	3.01	8.02	22.03	9.04	2.27	3.26	2.51	1.37	0.82	0.96	2.34	2.96	2.92	3.6	2.47	3.55	3.41	1.2	1.63
LOC_Os03g51610	0	0	0	1	0	0	1			expressed protein	35.2	not assigned.unknown	protein|expressed protein	12.99	10.94	11.07	13.32	14.77	11.47	28.47	26.89	36.68	7.55	8.78	7.37	15.15	17.7	18.5	27.32	25.47	33.88	15.48	19.28	23.59	17.57	26.71	19.6	39.15	24.76	38.44
LOC_Os07g37320	0	0	0	1	0	0	1	AT5G46030.1		transcription elongation factor 1, putative, expressed	35.2	not assigned.unknown	very weakly similar to (82.4) AT5G46030 | Symbols: | unknown protein | chr5:18670531-18671138 FORWARDvery weakly similar to (94.0) ELOF1_ORYSA Transcription elongation factor 1 homolog - Oryza sativa (Rice) protein|transcription elongation factor 1, putative, expressed	326.78	263.89	186.52	137.9	232.81	106.58	166.14	249.17	125.83	369.03	369.74	244.61	157.93	287.21	106.42	109.76	103.58	90.96	179.07	218.11	120.43	165.4	152.26	158.78	90.36	92.92	72.96
LOC_Os09g38670	0	0	0	1	0	0	1	AT3G12920.1	SBP (S-ribonuclease binding protein) family protein	protein binding protein, putative, expressed	35.2	not assigned.unknown	protein|protein binding protein, putative, expressed	59.83	46	60.39	40.04	47.19	32.65	24.99	27.7	25.46	79.62	129.86	64.65	37.43	32.25	30.1	12.52	22.8	12.7	41.52	50.8	43.41	32.06	39.87	30.01	28.03	16.69	23.88
LOC_Os04g33030	0	0	0	1	0	0	1			expressed protein	35.2	not assigned.unknown	protein|expressed protein	16.5	11.44	17.04	7.48	9.27	6.57	7.09	3.47	7.7	19.61	38.7	17.58	12.12	9.6	9.61	5.44	7.57	5	11.45	10.91	8.55	9.39	9.29	8.12	6.81	6.63	4.99
LOC_Os06g44230	0	0	0	1	0	0	1			serine/arginine repetitive matrix protein 1, putative, expressed	35.2	not assigned.unknown	protein|serine/arginine repetitive matrix protein 1, putative, expressed	15.82	15.6	28.55	14.12	12.73	16.4	24.52	21.05	31.05	8.17	11.2	12.12	15.94	10.66	18.77	25.52	45.44	48.64	21.17	21.55	27.24	17.42	17.99	19.86	41.93	39.27	57.39
LOC_Os11g38980	0	0	0	1	0	0	1			expressed protein	35.2	not assigned.unknown	protein|expressed protein	3.92	5	11.5	4.47	4.5	6.44	3.79	3.29	4.2	3.38	0.14	4.56	6.92	4.27	6.74	2.72	4.37	2.65	8.14	7.69	11.67	0.79	5.23	5.48	3.68	2.65	3.38
LOC_Os12g21784	0	0	0	1	0	0	1			expressed protein	35.2	not assigned.unknown	protein|expressed protein	5.43	8.55	17.89	6.32	3.41	9.45	12.66	8.44	17.94	7.15	4.89	10.2	16.62	6.67	23.93	18.17	21.96	29.92	19.48	12.14	22.97	16.81	15.98	22.11	18.92	24.25	32.47
LOC_Os12g02330	0	0	0	1	0	0	1	AT2G45540.1	WD-40 repeat family protein / beige-related	beige/BEACH domain containing protein, expressed	35.2	not assigned.unknown	nearly identical (2504) AT2G45540 | Symbols: | WD-40 repeat family protein / beige-related | chr2:18757881-18772229 REVERSE Beach Neurobeachin protein|beige/BEACH domain containing protein, expressed	239.6	459.56	114.78	334.73	379.6	186.4	488.87	586.14	322.49	633.11	492.98	375.32	248.2	450.87	169.66	425.53	397.58	228.38	311.52	242.76	158.81	330.53	328.46	242.16	346.35	250.83	239.48
LOC_Os04g46894	0	0	0	1	0	0	1			expressed protein	35.2	not assigned.unknown	protein|expressed protein	1.73	3.14	7.11	3.72	2.67	5.78	3.42	1.69	3.61	0.33	1.32	1.22	2.53	2.05	5.49	1.31	6.62	2.79	4.62	3.62	6.25	2.39	3.5	4.02	2.91	2.97	5.02
LOC_Os09g07300	0	0	0	1	0	0	1	AT5G11970.1	Protein of unknown function (DUF3511)	expressed protein	35.2	not assigned.unknown	protein|expressed protein	1.75	2.9	7.64	3.65	2.62	6.18	2.76	1.39	2.86	0.49	1.13	1.47	3.52	2.57	8.32	1.55	7.23	3.11	4.56	3.16	7.11	2.38	3.17	4.34	2.8	3.63	4.87
LOC_Os04g51820	0	0	0	1	0	0	1	AT2G48070.2	resistance to phytophthora 1	expressed protein	35.2	not assigned.unknown	moderately similar to ( 236) AT2G48070 | Symbols: RPH1 | RPH1 (RESISTANCE TO PHYTOPHTHORA 1) | chr2:19662863-19663773 FORWARD protein|expressed protein	8.49	9.7	6	16.9	8.65	16.69	5.65	5.15	8.83	4.73	3.18	6.34	8.79	14.05	15.02	2.15	2.54	4.03	16.2	8.5	14.11	19.12	24.23	25.93	7.45	2.34	7.51
LOC_Os05g33520	0	0	0	1	0	0	1	AT1G16720.1	high chlorophyll fluorescence phenotype 173	Complex I intermediate-associated protein 30 domain containing protein, putative, expressed	35.2	not assigned.unknown	highly similar to ( 644) AT1G16720 | Symbols: HCF173 | HCF173 (high chlorophyll fluorescence phenotype 173); binding / catalytic/ transcription repressor | chr1:5723161-5726248 FORWARD CIA30 protein|Complex I intermediate-associated protein 30 domain containing protein, putative, expressed	47.18	45.34	65.76	51.89	41.12	69.01	42.72	52.79	63.68	32.68	26.85	48.91	53.18	30.83	68.38	43.17	46.24	74.37	64.7	63.38	73.32	70.13	54.03	74.37	70.65	61.36	96.55
LOC_Os07g46410	0	0	0	1	0	0	1			expressed protein	35.2	not assigned.unknown	protein|expressed protein	57.2	66.94	84.39	71.41	53.38	82.42	47.89	54.33	61.43	49.57	32.76	65.13	68.7	49.08	97.77	45.03	59.32	81.56	82.27	83.57	100.05	93.69	67.17	94.29	69.31	65.19	96.03
LOC_Os12g42390	0	0	0	1	0	0	1	AT5G01510.1	Protein of unknown function, DUF647	DUF647 domain containing protein, putative, expressed	35.2	not assigned.unknown	moderately similar to ( 364) AT5G01510 | Symbols: | FUNCTIONS IN: molecular_function unknown; INVOLVED IN: biological_process unknown; LOCATED IN: cellular_component unknown; EXPRESSED IN: 23 plant structures; EXPRESSED DURING: 14 growth stages; CONTAINS InterPro DOMAIN/s: Protein of unknown function DUF647 (InterPro:IPR006968); BEST Arabidopsis thaliana protein match is: RUS1 (ROOT UVB SENSITIVE…	32.96	25.18	42.21	28.19	28.33	30.99	36.46	25.07	36.31	17.53	22.33	22.21	34.19	18.62	28.99	30.88	48.31	38.38	38.46	39.8	43.79	26.06	29.07	37.54	36.89	38.87	42.99
LOC_Os01g04860	0	0	0	1	0	0	1	AT3G01310.2	Phosphoglycerate mutase-like family protein	histidine acid phosphatase, putative, expressed	35.2	not assigned.unknown	nearly identical (1416) AT3G01310 | Symbols: | acid phosphatase/ oxidoreductase/ transition metal ion binding | chr3:94343-101603 REVERSE protein|histidine acid phosphatase, putative, expressed	8.91	10.75	13.89	9.65	6.76	11.92	14.74	14.37	18.86	5.92	3.73	8.52	8.2	4	11.78	15.84	17.71	22.23	14.88	14.29	18.52	11.47	10.21	11.73	23.12	25.45	27.9
LOC_Os04g48530	0	0	0	1	0	0	1			expressed protein	35.2	not assigned.unknown	protein|expressed protein	27.43	29.74	14.72	35.9	56.37	26.1	32.81	39.89	26.51	50.24	89.46	32.92	26.45	50.26	20.21	24.51	26.82	15.86	22.36	23.38	16.9	30.46	29.83	19.38	25.03	21.96	20.45
LOC_Os01g52550	0	0	0	1	0	0	1			expressed protein	35.2	not assigned.unknown	protein|expressed protein	9.6	13.08	8.35	8.81	8.49	8.31	12.22	9.87	8.79	25.77	16.69	21.14	12.19	9.3	7.83	14	8.86	7.47	8.44	8.78	8.11	11.91	10.47	12.98	13.38	6.58	10.59
LOC_Os10g42900	0	0	0	1	0	0	1			expressed protein	35.2	not assigned.unknown	protein|expressed protein	52.71	49.32	24.86	53.16	61.38	40.88	63.42	51.92	31.95	99.2	79.9	58.97	51.4	60.56	22.32	49.5	21.14	19.29	35.18	52.55	22.4	43.25	46.35	44.41	28.25	23.31	17.41
LOC_Os05g29760	0	0	0	1	0	0	1	AT1G66840.1	Plant protein of unknown function (DUF827)	expressed protein	35.2	not assigned.unknown	very weakly similar to (99.4) AT1G66840 | Symbols: | INVOLVED IN: biological_process unknown; EXPRESSED IN: 17 plant structures; EXPRESSED DURING: 11 growth stages; CONTAINS InterPro DOMAIN/s: Protein of unknown function DUF827, plant (InterPro:IPR008545); BEST Arabidopsis thaliana protein match is: PMI15 (plastid movement impaired 15) (TAIR:AT5G38150.1); Has 66436 Blast hits to 37670 proteins in…	48.57	45.86	79.91	51.43	49.6	62.68	81.06	57.79	97.92	45.65	29.87	49.68	56.29	41.69	81.39	74.39	90.91	126.67	70.68	65.51	91.42	54.35	55.08	61.34	91.88	119.81	133.84
LOC_Os01g49740	0	0	0	1	0	0	1	AT2G36290.1	alpha/beta-Hydrolases superfamily protein	hydrolase, alpha/beta fold family protein, putative, expressed	35.2	not assigned.unknown	moderately similar to ( 323) AT2G36290 | Symbols: | hydrolase, alpha/beta fold family protein | chr2:15208867-15210768 REVERSE protein|hydrolase, alpha/beta fold family protein, putative, expressed	39.34	37.77	51.04	43.63	33.64	54.86	38.08	21.89	49.88	29.51	20.65	33.24	54.13	34.07	79.13	47.59	59.81	64.7	52.05	43.77	62.31	57.41	66.71	70.77	49.22	55.55	65.56
LOC_Os01g20880	0	0	0	1	0	0	1			expressed protein	35.2	not assigned.unknown	protein|expressed protein	1.19	2.26	5.43	2.37	1.76	3.78	2.34	1.06	2.31	0.28	0.43	1.26	2.09	1.33	3.37	1.09	3.61	2.44	3.61	3.02	4.67	1.9	1.83	2.53	2.43	2.54	3.99
LOC_Os02g52930	0	0	0	1	0	0	1	AT4G05497.1	RNI-like superfamily protein	OsFBX97 - F-box domain containing protein, expressed	35.2	not assigned.unknown	protein|OsFBX97 - F-box domain containing protein, expressed	0.7	2.23	1.87	1.56	0.89	1.76	0.42	0.79	0.07	0.2	0	0.03	1.18	0.63	2.09	0	0.41	0.14	3.64	2.49	3	4.32	3.29	3.79	0.84	0.11	0.51
LOC_Os05g46000	0	0	0	1	0	0	1	AT4G28280.2	LORELEI-LIKE-GPI ANCHORED PROTEIN 3	GPI-anchored protein, putative, expressed	35.2	not assigned.unknown	very weakly similar to (92.8) AT5G56170 | Symbols: | FUNCTIONS IN: molecular_function unknown; INVOLVED IN: biological_process unknown; LOCATED IN: anchored to membrane; EXPRESSED IN: 22 plant structures; EXPRESSED DURING: 13 growth stages; BEST Arabidopsis thaliana protein match is: LRE (LORELEI) (TAIR:AT4G26466.1); Has 71 Blast hits to 71 proteins in 9 species: Archae - 0; Bacteria - 0; Metazoa…	7.72	6.92	4.92	8.4	9.82	6.04	10.56	11.78	11.99	17.06	24.97	9.71	6.57	14.88	6.55	10.21	11.74	9.69	6.59	6.88	5.12	8.13	8.32	5.98	13.03	11.43	10.6
LOC_Os09g25040	0	0	0	1	0	0	1			expressed protein	35.2	not assigned.unknown	protein|expressed protein	9.78	8.3	4.86	6.83	8.23	5.4	9.97	12.46	6.63	20.31	20.47	10.34	8.62	8.35	5.05	8.07	5.22	4.15	5.54	7.55	3.52	8.57	7.17	8.68	8.05	5.73	5.45
LOC_Os01g61120	0	0	0	1	0	0	1	AT4G12830.1	alpha/beta-Hydrolases superfamily protein	hydrolase, alpha/beta fold family domain containing protein, expressed	35.2	not assigned.unknown	highly similar to ( 501) AT4G12830 | Symbols: | hydrolase, alpha/beta fold family protein | chr4:7531189-7533327 FORWARD PRK03592 protein|hydrolase, alpha/beta fold family domain containing protein, expressed	49.86	61.88	67.29	64.12	53.29	76.9	19	19.2	18.47	46.48	36.89	55.92	50.85	42.33	77.07	12.06	24.28	22.91	74.24	72.61	100.95	71.97	58.08	76.32	29.09	28.21	32.09
LOC_Os01g69060	0	0	0	1	0	0	1			expressed protein	35.2	not assigned.unknown	protein|expressed protein	27.23	44.7	43.2	33.97	27.33	36.85	29.59	27.76	30.68	30.3	17.85	33.37	27.17	20.86	34.78	23.42	24.41	33.86	50.43	44.9	57.06	39.68	30.54	35.1	33.25	33.12	37.99
LOC_Os04g15680	0	0	0	1	0	0	1			expressed protein	35.2	not assigned.unknown	protein|expressed protein	3.9	5.81	11.63	7.44	5.09	8.7	5.69	2.11	6.38	1.32	3.49	5	5.35	2.26	10.91	1.88	10.3	5	11.64	6.45	10.78	3.85	4.99	8.13	5.99	6.79	11.05
LOC_Os03g13520	0	0	0	1	0	0	1	AT5G08020.1	RPA70-kDa subunit B	expressed protein	35.2	not assigned.unknown	RPA1_DBD_C RPA1_DBD_A_like protein|expressed protein	36.11	30.62	22.67	30.57	37.84	20.17	26.24	30.27	20.16	47.12	77.64	34.64	21.49	33.64	18.95	21.62	25.94	17.79	25.52	28.75	21.65	24.02	23.93	18.57	21.72	22.13	14.71
LOC_Os06g01620	0	0	0	1	0	0	1			expressed protein	35.2	not assigned.unknown	protein|expressed protein	23.15	16.46	12.45	17.13	20.65	13.58	17.49	5.85	10.86	29.89	41.3	27.51	15.51	23.6	7.98	16.07	10.99	8.53	13.69	20.52	9.38	11.76	13.94	10.72	8.8	13.28	7.3
LOC_Os08g03579	0	0	0	1	0	0	1			retrotransposon protein, putative, SINE subclass, expressed	35.2	not assigned.unknown	protein|retrotransposon protein, putative, SINE subclass, expressed	379.39	249.69	259.28	171.92	259.44	201.35	248.87	399.83	320.55	362.02	467.36	415.32	297.28	387.59	190.03	326.97	265.19	335.42	206.93	259.87	206.69	198.38	223.74	251.14	269.84	242.82	246.41
LOC_Os08g21561	0	0	0	1	0	0	1	AT5G11990.1	proline-rich family protein	expressed protein	35.2	not assigned.unknown	protein|expressed protein	3.08	5.04	11.33	6.35	4.87	8.24	4.8	2.87	5.21	1.44	3.07	3.3	5.37	4.32	9.94	2.69	9.16	6.09	7.68	6.47	11.3	5.1	6.61	8.07	5.06	6.71	8.01
LOC_Os12g06280	0	0	0	1	0	0	1	AT1G19715.3	Mannose-binding lectin superfamily protein	jacalin-like lectin domain containing protein, expressed	35.2	not assigned.unknown	protein|jacalin-like lectin domain containing protein, expressed	3	3.31	9.06	4.69	4.08	5.27	5.73	4.41	4.22	2.63	2.75	0.86	13.16	3.39	5.83	5.69	9.73	2.01	9.72	10.07	4.98	4.91	8.63	6.94	5.78	3.64	4.72
LOC_Os10g04270	0	0	0	1	0	0	1			expressed protein	35.2	not assigned.unknown	protein|expressed protein	60.32	45.09	40.72	38.11	47.88	32.06	26.48	31.89	19.66	54.38	52.94	47.11	37.24	45.63	18.84	16.73	20.93	10.49	25.63	28.68	18.88	31.86	32.93	28.63	18.54	17.14	10.55
LOC_Os07g26690	0	0	0	1	0	0	1	AT3G48500.1	Nucleic acid-binding, OB-fold-like protein	PDE312/PTAC10, putative, expressed	35.2	not assigned.unknown	moderately similar to ( 468) AT3G48500 | Symbols: PDE312, PTAC10 | RNA binding | chr3:17962209-17965408 FORWARD protein|PDE312/PTAC10, putative, expressed	538.38	495.85	304.3	485.37	584.06	376.79	219.84	224.91	158.74	565.84	600.61	416.46	458.72	551.77	223.55	182.37	164.16	98.08	306.26	342.89	215.5	315.97	357.39	289.89	196.5	139.48	123.14
LOC_Os02g53770	0	0	0	1	0	0	1	AT2G25737.1	Sulfite exporter TauE/SafE family protein	membrane protein, putative, expressed	35.2	not assigned.unknown	highly similar to ( 505) AT2G25737 | Symbols: | unknown protein | chr2:10977174-10979677 FORWARD protein|membrane protein, putative, expressed	24.07	23.47	39.28	23.38	18.82	29.92	30.37	27.92	35.47	15.34	15.85	19.99	27.53	20.05	37	29.25	43	46.49	31.32	30.49	39.51	31.73	26.95	40.27	40.37	38.8	57.65
LOC_Os09g08390	0	0	0	1	0	0	1			expressed protein	35.2	not assigned.unknown	protein|expressed protein	20.17	52.79	39.04	22.65	17.33	29.1	17.08	14.91	18	34.08	31.86	13.2	36.14	11.05	45.79	11.75	17	13.75	48.7	47.79	49.89	17.68	35.43	19.34	17.37	11.76	18.55
LOC_Os01g64700	0	0	0	1	0	0	1	AT2G19340.2	Oligosaccharyltransferase complex/magnesium transporter family protein	AGAP008475-PA, putative, expressed	35.2	not assigned.unknown	weakly similar to ( 155) AT4G29870 | Symbols: | FUNCTIONS IN: molecular_function unknown; INVOLVED IN: biological_process unknown; LOCATED IN: plasma membrane; EXPRESSED IN: 22 plant structures; EXPRESSED DURING: 13 growth stages; BEST Arabidopsis thaliana protein match is: membrane protein, putative (TAIR:AT2G19340.2); Has 163 Blast hits to 163 proteins in 56 species: Archae - 0; Bacteria - 0; M…	33.56	28.55	24.74	21.78	25.56	19.37	21.28	21.02	17.15	40.55	53.93	34.04	18.95	23.38	16.53	18.16	15.22	13.59	19.35	22.52	18.63	20.41	17.06	22.54	19.76	15.21	15.46
LOC_Os04g33660	0	0	0	1	0	0	1	AT5G47635.1	Pollen Ole e 1 allergen and extensin family protein	POEI27 - Pollen Ole e I allergen and extensin family protein precursor, expressed	35.2	not assigned.unknown	very weakly similar to (87.4) AT5G47635 | Symbols: | unknown protein | chr5:19307281-19307849 REVERSE protein|POEI27 - Pollen Ole e I allergen and extensin family protein precursor, expressed	80.55	140	51.37	108.93	114.41	77.77	101.04	120.77	103.02	285.4	176.37	176.89	78.32	96.39	78.24	154.47	67.71	105.73	80.54	82.78	115.85	131.56	108.23	112.43	97.64	62.51	85.22
LOC_Os10g13914	0	0	0	1	0	0	1	AT2G25770.1	Polyketide cyclase/dehydrase and lipid transport superfamily protein	lachrymatory factor synthase, putative, expressed	35.2	not assigned.unknown	protein|lachrymatory factor synthase, putative, expressed	44.48	41.96	26.76	34.13	41.68	30.94	25.06	26.73	17.47	53.08	69.69	46.31	29.83	37.51	23.34	28.32	23.2	16.52	30.36	33.05	20.36	29.4	28.73	25.23	16.23	16.65	11.34
LOC_Os01g10210	0	0	0	1	0	0	1	AT4G37470.1	alpha/beta-Hydrolases superfamily protein	hydrolase, alpha/beta fold family domain containing protein, expressed	35.2	not assigned.unknown	moderately similar to ( 442) AT4G37470 | Symbols: | hydrolase, alpha/beta fold family protein | chr4:17617045-17618363 REVERSEMhpC protein|hydrolase, alpha/beta fold family domain containing protein, expressed	324.32	249.34	218.56	285.77	432.82	224.31	109.12	65.47	103.12	325.62	514.82	254.84	286.26	566.98	287.38	92.64	109.16	86.62	226.8	215.5	138.05	150.24	299.31	142.44	71.83	108.05	70.41
LOC_Os01g07500	0	0	0	1	0	0	1	AT3G14830.2		expressed protein	35.2	not assigned.unknown	moderately similar to ( 403) AT1G53450 | Symbols: | unknown protein | chr1:19951747-19953839 REVERSE protein|expressed protein	8.29	8.85	6.56	3.89	4.19	3.17	6.28	5.98	6.02	15.15	17.57	11.85	4.86	4.42	3.15	6.19	7.69	6.26	6.28	5.23	5.28	3.86	2.3	2.87	6.15	6.4	5.04
LOC_Os01g52920	0	0	0	1	0	0	1	AT5G51200.1	Protein of unknown function (DUF3414)	expressed protein	35.2	not assigned.unknown	moderately similar to ( 405) AT5G51200 | Symbols: | unknown protein | chr5:20804926-20819408 FORWARD protein|expressed protein	16.65	18.12	15.82	25.62	23.01	24.4	32.23	28.3	37.78	12.29	12.19	12.73	26.4	31.41	33.96	53.24	54.44	67.85	25.12	23.07	29.23	31.37	38.08	36.58	41.17	44.13	46.54
LOC_Os02g10794	0	0	0	1	0	0	1	AT1G63830.3	PLAC8 family protein	uncharacterized Cys-rich domain containing protein, putative, expressed	35.2	not assigned.unknown	moderately similar to ( 319) AT1G63830 | Symbols: | proline-rich family protein | chr1:23685408-23687098 FORWARD protein|uncharacterized Cys-rich domain containing protein, putative, expressed	1.04	2.13	6.39	3.49	2.56	3.51	2.65	1.71	2.27	0.46	0.58	1.1	2.39	1.74	6.03	1.65	8.12	2.81	5.01	3.64	5	1.84	2.56	3.25	3.04	3.57	5.09
LOC_Os03g19720	0	0	0	1	0	0	1			expressed protein	35.2	not assigned.unknown	protein|expressed protein	502.98	296.01	845.05	296.2	282.55	374.53	155.56	434.11	145.43	235.04	325.75	320.48	244.65	217.32	317.09	42.31	115.12	92.11	424.25	567.21	452.83	322.09	246.8	248.66	131.04	119.61	129.95
LOC_Os03g21590	0	0	0	1	0	0	1			expressed protein	35.2	not assigned.unknown	protein|expressed protein	27.33	18.82	18.15	21.53	28.2	19.84	22	21.99	16.96	33.97	46.37	22.94	22.45	29.86	12.81	27.76	19.57	14.7	16.6	18.72	11.35	16.33	19.28	18.34	20.92	21	13.25
LOC_Os03g49630	0	0	0	1	0	0	1			expressed protein	35.2	not assigned.unknown	protein|expressed protein	97.92	107.36	126.3	165.95	169.58	203.08	26.18	30.82	33.06	89.36	68.76	104.21	147.33	160.42	226.61	22.05	28.25	29.61	147.76	125.56	170.35	153.62	152.64	200.2	33.2	38.54	40.94
LOC_Os04g46610	0	0	0	1	0	0	1	AT1G45688.1		expressed protein	35.2	not assigned.unknown	moderately similar to ( 211) AT1G45688 | Symbols: | unknown protein | chr1:17191502-17192870 FORWARD protein|expressed protein	11.57	20.93	21.05	18.4	14.18	21.11	22.14	20.01	24.81	13.42	8.69	14.58	19.51	11.57	24.33	24.68	20.09	22.49	27.81	22.2	27.25	21.34	19.85	22.4	21.28	25.65	27.95
LOC_Os05g30220	0	0	0	1	0	0	1	AT3G55250.1		calcium homeostasis regulator CHoR1, putative, expressed	35.2	not assigned.unknown	moderately similar to ( 273) AT3G55250 | Symbols: | unknown protein | chr3:20479302-20480324 FORWARD protein|calcium homeostasis regulator CHoR1, putative, expressed	5.25	5.23	10.81	7.17	6.23	11.74	6.07	3.13	5.58	4.44	2.39	5.16	12.54	9.66	18.53	7.42	7.58	8.4	9.21	9.67	13.06	9.36	9.92	13.76	6.66	9.28	10.35
LOC_Os08g43580	0	0	0	1	0	0	1	AT3G57785.1		expressed protein	35.2	not assigned.unknown	weakly similar to ( 132) AT3G57785 | Symbols: | unknown protein | chr3:21404835-21405179 REVERSE protein|expressed protein	50.74	40.94	33.74	31.85	38.12	27.68	41.1	46.3	37.21	62.88	68.62	50.64	40.05	41.22	18.9	53.57	34.55	29.22	31.62	33.64	24.53	28.55	29.46	26.34	41.98	33.4	32.12
LOC_Os09g31260	0	0	0	1	0	0	1	AT5G10580.1	Protein of unknown function, DUF599	expressed protein	35.2	not assigned.unknown	weakly similar to ( 196) AT4G31330 | Symbols: | unknown protein | chr4:15202354-15203151 FORWARDDUF599 protein|expressed protein	74.21	46.16	34.67	45.22	63.13	33.82	54.5	55.31	42.38	65.64	81.72	55.09	54.1	52.67	27.17	57.84	40.46	36.14	33.41	43.26	26.47	38.88	40.23	30.07	51.23	39.78	36.19
LOC_Os09g32100	0	0	0	1	0	0	1	AT1G20225.1	Thioredoxin superfamily protein	expressed protein	35.2	not assigned.unknown	weakly similar to ( 199) AT1G20225 | Symbols: | FUNCTIONS IN: molecular_function unknown; INVOLVED IN: biological_process unknown; LOCATED IN: vacuole; CONTAINS InterPro DOMAIN/s: Thioredoxin-like fold (InterPro:IPR012336); BEST Arabidopsis thaliana protein match is: unknown protein (TAIR:AT1G76020.1); Has 156 Blast hits to 152 proteins in 51 species: Archae - 0; Bacteria - 81; Metazoa - 14; Fung…	21.58	6.95	11.42	19.64	29.26	13.29	7.64	0.65	0.57	6.83	26.76	11.83	11.77	16.37	0.4	3.82	6.02	0.14	0.74	4.75	0.91	3.33	7.64	2.7	3.26	11.53	0.53
LOC_Os02g39090	0	0	0	1	0	0	1			expressed protein	35.2	not assigned.unknown	protein|expressed protein	5.74	5.45	3.5	4.59	9.81	4.25	5.81	8.44	4.49	10.81	18.28	6.47	3.61	7.5	3.92	4.41	5.65	2.69	3.37	5.29	3.09	4.14	4.52	3.83	6	3.3	4.33
LOC_Os04g54620	0	0	0	1	0	0	1			expressed protein	35.2	not assigned.unknown	protein|expressed protein	11.01	19.42	8.31	20.07	14.48	15.55	16.3	22.08	18.38	10.05	9.77	12.91	6.23	11.37	12.5	12.89	23	29.07	16.03	26.43	28.38	19.02	12.51	16.95	28.7	25.41	28.46
LOC_Os09g27420	0	0	0	1	0	0	1	AT5G18980.1	ARM repeat superfamily protein	expressed protein	35.2	not assigned.unknown	weakly similar to ( 101) AT5G18980 | Symbols: | binding | chr5:6334944-6337943 REVERSE protein|expressed protein	24.99	20.77	24.16	17.56	16.85	20.18	61.42	66.27	65.77	18.34	12.21	18.4	25.75	23.64	28.21	61.09	57.68	75.8	29.15	30.59	35.18	29	24.57	33.94	68.88	66.98	95.12
LOC_Os12g18729	0	0	0	1	0	0	1	AT4G31730.1	glutamine dumper 1	GDU1, putative, expressed	35.2	not assigned.unknown	protein|GDU1, putative, expressed	83.92	106.71	137.9	104.07	84.38	130.6	83.12	64.85	89.9	77.16	71.14	87.09	107.86	72.61	124.98	85.12	119.47	120.93	125.91	111.31	161.85	98.24	104.54	118.95	99.1	123.69	134.21
LOC_Os02g08170	0	0	0	1	0	0	1	AT4G28290.1		expressed protein	35.2	not assigned.unknown	protein|expressed protein	4.93	1.57	1.06	4.86	2.78	2.55	1.72	2.09	3.22	4.53	10.91	3.88	2.75	2.23	0.88	3.85	5.88	1.43	1.27	1.52	0.72	2.99	2.79	2.36	6.6	6.74	3.51
LOC_Os11g02540	0	0	0	0	0	1	1			polyphenol oxidase, putative, expressed	35.2	not assigned.unknown	moderately similar to ( 464) PPO_MALDO Polyphenol oxidase, chloroplast precursor (EC 1.10.3.1) (PPO) (Catechol oxidase) - Malus domestica (Apple) (Malus sylvestris)Tyrosinase protein|polyphenol oxidase, putative, expressed	2.58	4.51	1.22	4.9	3.14	3.59	7.19	13.62	6.19	0.92	0	1.25	1.04	8.45	2.62	1.13	4.41	0.86	15.17	1.37	7.77	29.59	33.39	42.16	4.36	0.07	1.27
LOC_Os01g10590	0	0	0	0	0	1	1	AT1G19715.3	Mannose-binding lectin superfamily protein	jacalin-like lectin domain containing protein, expressed	35.2	not assigned.unknown	Jacalin protein|jacalin-like lectin domain containing protein, expressed	2.22	3.96	1.71	3.42	3.72	3.46	9.85	26.03	7.16	3.42	1.17	1.71	3	8.13	2.24	2.73	5.98	2.41	4.6	2.55	7.05	35.21	23.81	32.41	15.75	2.22	6.62
LOC_Os03g28160	0	0	0	0	0	1	1	AT5G10625.1		flowering promoting factor-like 1, putative, expressed	35.2	not assigned.unknown	very weakly similar to (82.8) AT5G24860 | Symbols: FPF1 | FPF1 (FLOWERING PROMOTING FACTOR 1) | chr5:8541822-8542154 FORWARD protein|flowering promoting factor-like 1, putative, expressed	22.99	36.31	13.1	67.15	44.85	40.35	16.24	24.76	14.22	19.87	12.33	19.79	28.4	40.55	23.32	13.12	40.76	23.7	23.23	44.49	20.11	104.28	106.66	72.59	85.8	37.12	55.44
LOC_Os03g12660	0	0	0	0	0	1	1			expressed protein	35.2	not assigned.unknown	protein|expressed protein	4.74	8.21	5.85	9.19	5.09	11.73	10.82	25.39	13.7	8.37	3.7	6.6	8.26	4.4	10.96	8.96	11.24	10.22	10.71	5.32	9.67	33.34	20.99	36.61	17.1	8.4	16.22
LOC_Os06g01250	0	0	0	0	0	1	1			expressed protein	35.2	not assigned.unknown	protein|expressed protein	43.93	74.2	31	159.5	119.36	105.22	49.15	47.33	43.14	38.3	38.63	40.67	65.48	97.88	60.41	34.32	90.38	55.59	55.64	74.89	59.6	175.1	161.28	151.96	123.11	71.29	102.48
LOC_Os04g58710	0	0	0	0	0	1	1	AT5G20790.1		expressed protein	35.2	not assigned.unknown	protein|expressed protein	638.9	729.26	707.85	322.31	479.69	352.96	25.33	68.68	23.69	656.89	454.12	640.04	256.83	274.63	324.74	11.43	13.61	10.79	446.59	459.31	596.51	168.28	118.41	147.3	13.79	14.37	14.22
LOC_Os01g14630	0	0	0	0	0	1	1			expressed protein	35.2	not assigned.unknown	protein|expressed protein	0.89	1.12	0.41	3.54	1.15	1.29	1.71	2.27	6.39	0.21	0.93	0.35	5.56	2.89	3.64	0.45	0.71	0.14	0.72	0.3	0.58	11.38	17.88	15.7	4.39	0.33	0.28
LOC_Os01g48930	0	0	0	0	0	1	1			expressed protein	35.2	not assigned.unknown	protein|expressed protein	99.32	62.64	68.3	101.69	123.27	92.76	66.95	50.02	50.54	90.95	76.77	75.08	184.3	206.88	123.74	78.86	55.07	55.56	101.77	101.84	69.1	75.38	123.03	80.8	53.2	83.45	49.68
LOC_Os02g46260	0	0	0	0	0	1	1			RNA recognition motif containing protein, expressed	35.2	not assigned.unknown	protein|RNA recognition motif containing protein, expressed	10.72	23.42	9.98	24.99	13.78	20.01	10.79	16.19	10.33	11.47	7.88	16.24	11.02	11.41	14.7	11.39	21.28	18.19	13.38	16.23	17.14	29.67	26.82	30.37	33.27	17.51	30.89
LOC_Os04g53810	0	0	0	0	0	1	1	AT5G39080.1	HXXXD-type acyl-transferase family protein	AT5MAT, putative, expressed	35.2	not assigned.unknown	protein|AT5MAT, putative, expressed	16.8	19.37	9.16	20.91	19.62	16.1	27	29.11	24.49	17.29	11.1	15.53	24.66	28.71	18.38	18.48	18.54	13.26	18.02	17.13	13.19	45.06	54.84	48.45	27.51	10.45	15.05
LOC_Os10g35950	0	0	0	0	0	1	1	AT2G45820.1	Remorin family protein	remorin C-terminal domain containing protein, putative, expressed	35.2	not assigned.unknown	protein|remorin C-terminal domain containing protein, putative, expressed	13.3	6.88	2.78	8.69	11.79	5.69	13.38	20.95	7.12	11.98	4.08	4.96	10.5	14.05	3.06	4.1	7.33	1.72	5.05	5.16	7.16	24.87	29.9	58.63	11.74	1.74	1.91
LOC_Os02g04510	0	0	0	0	1	0	1	AT1G23150.1		expressed protein	35.2	not assigned.unknown	very weakly similar to (82.8) AT1G23150 | Symbols: | unknown protein | chr1:8206948-8207461 FORWARD protein|expressed protein	264.55	137.78	346.3	88.94	107.03	102.82	16.18	10.05	17.88	137.32	96.41	177.43	60.08	46.13	93.03	4.11	13.15	11.65	107.36	138.07	157.86	57.15	44.93	57.83	20.22	29.39	19.09
LOC_Os02g21925	0	0	0	0	1	0	1	AT5G07020.1	proline-rich family protein	expressed protein	35.2	not assigned.unknown	weakly similar to ( 145) AT5G07020 | Symbols: | proline-rich family protein | chr5:2180669-2182284 REVERSE protein|expressed protein	0.22	0.14	0.26	0.15	0.23	0.31	0.08	0.21	0.21	0.21	0.29	0.22	0.11	0.22	0.33	0.2	0.12	0.19	0.21	41.9	0.07	0.26	0.28	0.05	50.64	41.83	0.14
LOC_Os02g35090	0	0	0	0	1	0	1	AT2G36885.1		expressed protein	35.2	not assigned.unknown	moderately similar to ( 215) AT2G36885 | Symbols: | unknown protein | chr2:15482256-15483676 REVERSE protein|expressed protein	342.71	294.65	303.07	270.25	291.89	286.45	115.32	93.11	114.05	228.4	164.13	233.24	160.41	149.96	189.25	51.36	88.2	81.66	307.62	343.87	300.3	186.37	159.17	145.1	142.64	160.77	121.21
LOC_Os03g04470	0	0	0	0	1	0	1	AT2G17940.1	Plant protein of unknown function (DUF827)	expressed protein	35.2	not assigned.unknown	protein|expressed protein	11.73	14.13	8.41	15.6	11.2	13.5	11.84	18.57	11.25	10.43	7.09	14.21	3.8	4.41	5.35	10.08	11.59	15.94	11.16	12.72	13.1	12.18	7.63	9.57	33.18	17.89	32.74
LOC_Os04g53230	0	0	0	0	1	0	1	AT4G01070.1	UDP-Glycosyltransferase superfamily protein	glucosyl transferase, putative, expressed	35.2	not assigned.unknown	protein|glucosyl transferase, putative, expressed	281.1	402.98	313.07	465.34	317.48	491.42	207.61	233.06	223.35	323	166.04	374.77	238.87	164.98	325.32	150.78	154.38	226.56	373.12	418.07	417.75	410.92	282.07	325.13	295.08	253.22	329.56
LOC_Os05g45170	0	0	0	0	1	0	1			expressed protein	35.2	not assigned.unknown	protein|expressed protein	0.16	2.17	0	0.76	2.29	0.05	6.46	1.63	5.03	0.41	3.18	0.72	2.82	0.04	1.28	0.11	0.22	0	2.38	4.38	2.44	1.95	0.13	2.51	5.1	0.91	5.14
LOC_Os07g05000	0	0	0	0	1	0	1			thionin-like peptide, putative, expressed	35.2	not assigned.unknown	protein|thionin-like peptide, putative, expressed	84.61	93.66	110.98	172.41	116.27	189.13	48.96	53.08	65.64	83.43	57.35	115.94	72.95	71.56	120.71	45.19	63.98	83.71	97.6	130.47	137.44	125.01	102.58	112.71	116.27	94.79	140.37
LOC_Os11g39020	0	0	0	0	1	0	1	AT2G38530.1	lipid transfer protein 2	LTPL14 - Protease inhibitor/seed storage/LTP family protein precursor, expressed	35.2	not assigned.unknown	protein|LTPL14 - Protease inhibitor/seed storage/LTP family protein precursor, expressed	248.74	226.64	403.6	412.2	335.67	528.71	44.49	44.13	64.01	230.13	217.94	281.85	287.42	300.05	513.57	29.26	58.98	57.61	284.26	293.83	400.94	255.8	271.55	306.05	77.92	89.52	101.71
LOC_Os01g41710	0	0	1	0	0	0	1	AT2G34420.1	photosystem II light harvesting complex gene B1B2	chlorophyll A-B binding protein, putative, expressed	1.1.1.1	PS.lightreaction.photosystem II.LHC-II	moderately similar to ( 424) AT2G34430 | Symbols: LHB1B1, LHCB1.4 | LHB1B1; chlorophyll binding | chr2:14524818-14525618 FORWARDmoderately similar to ( 466) CB22_ORYSA Chlorophyll a-b binding protein 2, chloroplast precursor (LHCII type I CAB-2) (LHCP) - Oryza sativa (Rice)Chloroa_b-bind protein|chlorophyll A-B binding protein, putative, expressed	4500	8507.24	3813.05	2562.25	3432.66	2369.96	8187.43	8381.72	8076.38	8562.87	4522.14	8058.14	6533	4553.72	6932.28	8610.57	7891.26	8876.79	7439.63	7665.82	5736.15	8095.5	6843.84	5822.44	6574.24	10159.8	6483.08
LOC_Os05g04600	0	0	0	1	0	0	1	AT5G54270.1	light-harvesting chlorophyll B-binding protein 3	chlorophyll A-B binding protein, putative, expressed	1.1.1.1	PS.lightreaction.photosystem II.LHC-II	moderately similar to ( 441) AT5G54270 | Symbols: LHCB3, LHCB3*1 | LHCB3 (LIGHT-HARVESTING CHLOROPHYLL B-BINDING PROTEIN 3); structural molecule | chr5:22038424-22039383 FORWARDmoderately similar to ( 464) CB23_HORVU Chlorophyll a-b binding protein of LHCII type III, chloroplast precursor (CAB) - Hordeum vulgare (Barley)Chloroa_b-bind protein|chlorophyll A-B binding protein, putative, expressed	3.38	9.82	18.18	9.15	4.98	13.68	3.39	2.11	2.43	1.5	4.5	4.45	7.62	4.59	18.33	1.49	4.58	2	13.08	9.17	18.97	7.21	6.08	10.93	2.02	2.13	2.45
LOC_Os11g25080	0	0	0	1	0	0	1	AT3G47470.1	light-harvesting chlorophyll-protein complex I subunit A4	chlorophyll A-B binding protein, putative, expressed	1.1.1.1	PS.lightreaction.photosystem II.LHC-II	moderately similar to ( 373) AT3G47470 | Symbols: LHCA4, CAB4 | LHCA4 (LIGHT-HARVESTING CHLOROPHYLL-PROTEIN COMPLEX I SUBUNIT A4); chlorophyll binding | chr3:17493622-17494773 REVERSEmoderately similar to ( 223) CB12_PETHY Chlorophyll a-b binding protein, chloroplast precursor (LHCI type II CAB) - Petunia hybrida (Petunia)Chloroa_b-bind protein|chlorophyll A-B binding protein, putative, expressed	2.77	9.01	6.44	4.89	3.99	6.55	6.09	2.01	3.08	2.78	1.88	2.25	4.59	2.48	7.02	5.4	7.08	4.95	8.92	7.23	12.17	4.41	5.22	5.5	8.23	7.26	6.75
LOC_Os09g26780	0	0	0	0	0	1	1	AT1G19150.1	photosystem I light harvesting complex gene 6	chlorophyll A-B binding protein, putative, expressed	1.1.1.1	PS.lightreaction.photosystem II.LHC-II	moderately similar to ( 358) AT1G19150 | Symbols: LHCA6, LHCA2*1 | LHCA6; chlorophyll binding | chr1:6612806-6613799 FORWARDmoderately similar to ( 285) CB12_PETHY Chlorophyll a-b binding protein, chloroplast precursor (LHCI type II CAB) - Petunia hybrida (Petunia)Chloroa_b-bind protein|chlorophyll A-B binding protein, putative, expressed	5.04	6.38	4.57	14.33	7.75	10.22	21.19	17.41	60.12	3.1	2.42	1.83	15.48	15.23	13.53	4.86	8.93	3.96	5.6	3.03	4.38	20.44	40.8	33.45	41.83	2.5	14.45
LOC_Os01g64960	1	0	1	0	1	0	3	AT1G44575.1	Chlorophyll A-B binding family protein	chlorophyll A-B binding protein, putative, expressed	1.1.1.2	PS.lightreaction.photosystem II.PSII polypeptide subunits	weakly similar to ( 155) AT1G44575 | Symbols: NPQ4, PSBS | NPQ4 (NONPHOTOCHEMICAL QUENCHING); chlorophyll binding / xanthophyll binding | chr1:16871768-16872548 FORWARDweakly similar to ( 167) PSBS_SPIOL Photosystem II 22 kDa protein, chloroplast precursor (CP22) - Spinacia oleracea (Spinach) protein|chlorophyll A-B binding protein, putative, expressed	602.67	787.68	421.84	755.35	743.49	744.86	383.15	557.87	374.52	743.47	349.19	617.44	303.63	224.03	398.28	162.63	160.75	239.14	581.94	719.59	627.38	722.77	428.71	553.54	430.92	372.54	453.52
LOC_Os07g05365	1	0	0	0	0	0	1	AT1G79040.1	photosystem II subunit R	photosystem II 10 kDa polypeptide, chloroplast precursor, putative, expressed	1.1.1.2	PS.lightreaction.photosystem II.PSII polypeptide subunits	weakly similar to ( 142) AT1G79040 | Symbols: PSBR | PSBR (photosystem II subunit R) | chr1:29736085-29736781 FORWARDweakly similar to ( 185) PSBR_HORVU Photosystem II 10 kDa polypeptide, chloroplast precursor - Hordeum vulgare (Barley)PsbR protein|photosystem II 10 kDa polypeptide, chloroplast precursor, putative, expressed	3.9	1.36	1.89	1.57	4.13	0.73	2.13	0.42	1.11	4.05	7.99	4.51	6.85	8.91	7.14	17.11	11.79	5.61	2.72	3.44	0.75	0.72	6.1	1.09	6.07	25.13	3.86
LOC_Os10g36000	0	0	0	0	0	1	1	AT2G46820.2	photosystem I P subunit	expressed protein	1.1.2.2	PS.lightreaction.photosystem I.PSI polypeptide subunits	weakly similar to ( 113) AT2G46820 | Symbols: PTAC8, TMP14, PSAP, PSI-P | PSI-P (PHOTOSYSTEM I P SUBUNIT); DNA binding | chr2:19243729-19244870 FORWARD protein|expressed protein	70.15	187.88	111.65	278.5	181.37	313.75	95.03	186.16	183.27	169.66	73.64	182.04	109.46	84.27	173.45	135.55	117.75	205.2	166.31	159.05	233.65	246.24	191.08	253.61	130.79	139.96	198.19
LOC_Os03g38950	1	0	0	0	1	0	2	AT3G15840.3	post-illumination chlorophyll fluorescence increase	chloroplast post-illumination chlorophyll fluorescence increase protein, putative, expressed	1.1.40	PS.lightreaction.cyclic electron flow-chlororespiration	moderately similar to ( 252) AT3G15840 | Symbols: PIFI | PIFI (post-illumination chlorophyll fluorescence increase) | chr3:5356782-5358070 REVERSE protein|chloroplast post-illumination chlorophyll fluorescence increase protein, putative, expressed	122.68	85.32	72.41	99.33	91.96	103.44	446.52	426.9	478.3	93.37	82.18	82.16	65.36	69.73	69.55	207.81	234.81	261.55	121.14	120.55	113.32	76.5	98.11	68.33	412.29	554.05	343.77
LOC_Os02g02910	0	0	0	1	0	0	1	ATCG00440.1	NADH:ubiquinone/plastoquinone oxidoreductase, chain 3 protein	NADPH-dependent oxidoreductase, putative, expressed	1.1.40	PS.lightreaction.cyclic electron flow-chlororespiration	weakly similar to ( 155) ATCG00440 | Symbols: NDHC | Encodes NADH dehydrogenase D3 subunit of the chloroplast NAD(P)H dehydrogenase complex | chrC:50001-50363 REVERSEweakly similar to ( 170) NU3C_ORYSA NAD(P)H-quinone oxidoreductase chain 3, chloroplast (EC 1.6.5.-) (NAD(P)H dehydrogenase, chain 3) (NADH-plastoquinone oxidoreductase chain 3) - Oryza sativa (Rice) ndhC PRK06602 NuoA PRK07756 PRK07…	16.34	17.96	21.41	20.46	13.94	23.83	25.71	24.39	23.38	13.47	13.72	10.39	12.45	8.96	18.09	16.54	19.34	22.6	25.91	25.56	33.28	21.34	14.56	20.98	30.52	30.83	32.73
LOC_Os06g12310	0	0	0	1	0	0	1	AT3G14420.1	Aldolase-type TIM barrel family protein	hydroxyacid oxidase 1, putative, expressed	1.2.2	PS.photorespiration.glycolate oxydase	highly similar to ( 620) AT3G14420 | Symbols: | (S)-2-hydroxy-acid oxidase, peroxisomal, putative / glycolate oxidase, putative / short chain alpha-hydroxy acid oxidase, putative | chr3:4821899-4823899 FORWARDhighly similar to ( 610) GOX_SPIOL Peroxisomal (S)-2-hydroxy-acid oxidase (EC 1.1.3.15) (Glycolate oxidase) (GOX) (Short chain alpha-hydroxy acid oxidase) - Spinacia oleracea (Spinach) FMN_d…	284.94	197.75	127.09	258.47	410.68	165.18	56.79	65.06	32.69	271.84	333.15	161.2	328.53	533.95	72.71	52.14	18.73	9.23	86.4	162.93	49.02	121.04	165.96	126.57	29.24	16.56	15.48
LOC_Os02g01150	0	0	0	1	0	0	1	AT1G68010.1	hydroxypyruvate reductase	erythronate-4-phosphate dehydrogenase domain containing protein, expressed	1.2.6	PS.photorespiration.hydroxypyruvate reductase	highly similar to ( 654) AT1G68010 | Symbols: HPR | HPR; glycerate dehydrogenase/ poly(U) binding | chr1:25493418-25495720 FORWARDhighly similar to ( 646) DHGY_CUCSA Glycerate dehydrogenase (EC 1.1.1.29) (NADH-dependent hydroxypyruvate reductase) (HPR) (GDH) - Cucumis sativus (Cucumber) 2-Hacid_dh LdhA SerA 2-Hacid_dh_C PRK08410 PRK11790 PRK06487 PRK06932 PRK08605 PRK12480 PRK00257 PRK07574 PRK06…	171.39	192.97	248.67	296.77	169.08	330.16	204.28	129.15	255.27	141.35	156.08	242.22	257.75	171.53	371.78	228.26	233.13	311.7	342.94	309.54	416.1	374.02	320.06	358.15	275.85	291.58	364.68
LOC_Os11g07020	0	0	0	1	0	0	1	AT4G38970.1	fructose-bisphosphate aldolase 2	fructose-bisphospate aldolase isozyme, putative, expressed	1.3.6	PS.calvin cycle.aldolase	moderately similar to ( 252) AT4G38970 | Symbols: | fructose-bisphosphate aldolase, putative | chr4:18163769-18165659 REVERSEmoderately similar to ( 293) ALFC_ORYSA Fructose-bisphosphate aldolase, chloroplast precursor (EC 4.1.2.13) (ALDP) - Oryza sativa (Rice) Glycolytic FBP_aldolase_I_a COG3588 FBP_aldolase_I protein|fructose-bisphospate aldolase isozyme, putative, expressed	1625.22	1894.49	2935.06	3268.66	2100.01	3932.79	664.1	165.39	276.08	1158.04	884.14	1735.11	2650.96	1604.84	3777.35	309.7	578.72	608.84	2553.99	2904.57	3031.59	2533.65	2280.65	2394.21	486.81	691.1	533.46
LOC_Os03g11890	0	0	0	1	0	0	1	AT2G36460.1	Aldolase superfamily protein	fructose-bisphospate aldolase isozyme, putative, expressed	1.3.6	PS.calvin cycle.aldolase	highly similar to ( 598) AT2G36460 | Symbols: | fructose-bisphosphate aldolase, putative | chr2:15296929-15297732 REVERSEhighly similar to ( 670) ALF_ORYSA Fructose-bisphosphate aldolase cytoplasmic isozyme (EC 4.1.2.13) (Gravity-specific protein GSC 233) - Oryza sativa (Rice) Glycolytic FBP_aldolase_I_a COG3588 FBP_aldolase_I protein|fructose-bisphospate aldolase isozyme, putative, expressed	7.71	8.97	20.52	10.22	7.56	16.45	6.53	4.38	7.24	3.11	4.66	6	11.43	7.83	17.08	4.62	10.08	9.08	11.64	11.25	17.17	8.31	9.42	11.35	7.76	10.63	11.69
LOC_Os01g64660	1	0	0	0	0	0	1	AT1G43670.1	Inositol monophosphatase family protein	fructose-1,6-bisphosphatase, putative, expressed	1.3.7	PS.calvin cycle.FBPase	highly similar to ( 505) AT1G43670 | Symbols: | fructose-1,6-bisphosphatase, putative / D-fructose-1,6-bisphosphate 1-phosphohydrolase, putative / FBPase, putative | chr1:16468184-16470347 FORWARDhighly similar to ( 587) F16P2_ORYSA Fructose-1,6-bisphosphatase, cytosolic (EC 3.1.3.11) (D-fructose-1,6-bisphosphate 1-phosphohydrolase) (FBPase) - Oryza sativa (Rice) FBPase FBPase PRK09293 Fbp protei…	99.53	154.86	114.78	141.66	128.06	153.5	41.06	63.21	45.38	144.39	79.94	147.52	98.17	84.22	142.81	21.54	16.9	25.63	145.08	141.72	144.53	137.58	101.39	111.41	37.3	30.54	42.3
LOC_Os10g26859	0	0	0	1	0	0	1	AT2G45290.1	Transketolase	transketolase, chloroplast precursor, putative, expressed	1.3.8	PS.calvin cycle.transketolase	nearly identical (1211) AT2G45290 | Symbols: | transketolase, putative | chr2:18672737-18675589 FORWARDnearly identical (1292) TKTC_MAIZE Transketolase, chloroplast (EC 2.2.1.1) (TK) - Zea mays (Maize) TktA PRK05899 PRK12753 PRK12754 Transketolase_N TPP_TK COG3959 Transket_pyr COG3958 protein|transketolase, chloroplast precursor, putative, expressed	10.65	13.23	21.78	14.62	12.11	15.92	17.05	12.81	18.8	6.06	9.05	8.81	21.92	12.11	25.12	22.07	28.61	26.74	20.49	17.35	24.76	17.98	19.43	23.41	21.97	26.39	30.64
LOC_Os08g13930	0	0	1	0	0	0	1	AT2G39770.1	Glucose-1-phosphate adenylyltransferase family protein	mannose-1-phosphate guanyltransferase, putative, expressed	10.1.1.1	cell wall.precursor synthesis.NDP sugar pyrophosphorylase.GDP mannose	highly similar to ( 650) AT2G39770 | Symbols: CYT1, VTC1, SOZ1, EMB101, GMP1 | CYT1 (CYTOKINESIS DEFECTIVE 1); mannose-1-phosphate guanylyltransferase/ nucleotidyltransferase | chr2:16589401-16590741 FORWARD GCD1 NTP_transferase RfbA GlmU GlgC glgC GalU LicC protein|mannose-1-phosphate guanyltransferase, putative, expressed	19.89	21	42.76	22.36	21.96	22.87	31.95	31.47	12.47	49.1	17.89	47.72	50.25	53.06	46.82	14.82	30.46	30.5	45.7	22.32	44.66	43.83	22.86	22.29	31.39	32.89	18.86
LOC_Os03g55070	1	0	0	0	0	0	1	AT5G15490.1	UDP-glucose 6-dehydrogenase family protein	UDP-glucose 6-dehydrogenase, putative, expressed	10.1.4	cell wall.precursor synthesis.UGD	highly similar to ( 894) AT5G15490 | Symbols: | UDP-glucose 6-dehydrogenase, putative | chr5:5027872-5029314 REVERSEhighly similar to ( 904) UGDH_SOYBN UDP-glucose 6-dehydrogenase (EC 1.1.1.22) (UDP-Glc dehydrogenase) (UDP-GlcDH) (UDPGDH) - Glycine max (Soybean) Ugd UDPG_MGDP_dh_N WecC wecC UDPG_MGDP_dh UDPG_MGDP_dh_C protein|UDP-glucose 6-dehydrogenase, putative, expressed	25.81	20.46	19.73	12.78	14.74	12.25	21.68	34.45	17.01	9.61	13.36	9.63	17.15	9.83	5.52	7	11.96	5.51	13.36	14.74	10.54	11.05	11.63	10.91	13.2	12.18	6.66
LOC_Os01g19170	0	1	0	1	0	0	2	AT1G02460.1	Pectin lyase-like superfamily protein	polygalacturonase, putative, expressed	10.6.3	cell wall.degradation.pectate lyases and polygalacturonases	moderately similar to ( 479) AT1G02460 | Symbols: | glycoside hydrolase family 28 protein / polygalacturonase (pectinase) family protein | chr1:504897-507099 REVERSEmoderately similar to ( 257) PGLR_ACTCH Polygalacturonase precursor (EC 3.2.1.15) (PG) (Pectinase) - Actinidia chinensis (Kiwi) (Yangtao)Glyco_hydro_28 PGU1 protein|polygalacturonase, putative, expressed	33.66	28.64	14.83	24.04	52.38	14.43	8.59	8.44	5.92	49.8	67.05	35.64	39.97	50.25	12.1	12.44	5.26	2.94	10.27	12.69	5.84	15.92	20	11.57	10.25	4.45	4.61
LOC_Os05g49970	0	0	0	1	0	0	1	AT1G54580.1	acyl carrier protein 2	acyl carrier protein, putative, expressed	11.1.12	lipid metabolism.FA synthesis and FA elongation.ACP protein	weakly similar to ( 124) ACP3_HORVU Acyl carrier protein 3, chloroplast precursor (Acyl carrier protein III) (ACP III) - Hordeum vulgare (Barley) protein|acyl carrier protein, putative, expressed	43.27	47.4	87.76	62.56	41.47	83.74	46.49	38.27	62.74	36.55	35.47	50.85	53.26	32.36	92.26	50.85	65.46	89.98	63.73	67.02	98.88	65.61	56.21	72.96	63.59	71.57	106.03
LOC_Os08g06550	1	0	1	0	0	1	3	AT1G31812.1	acyl-CoA-binding protein 6	acyl CoA binding protein, putative, expressed	11.1.13	lipid metabolism.FA synthesis and FA elongation.acyl-CoA binding protein	weakly similar to ( 115) AT1G31812 | Symbols: ACBP6, ACBP | ACBP6 (acyl-CoA-binding protein 6); acyl-CoA binding / phosphatidylcholine binding | chr1:11411132-11412099 REVERSEweakly similar to ( 135) ACBP_RICCO Acyl-CoA-binding protein (ACBP) - Ricinus communis (Castor bean) ACBP ACBP protein|acyl CoA binding protein, putative, expressed	232.55	544.98	300.01	251.81	182.67	253.97	298.18	516.05	366.99	628.45	315.14	687.09	100.01	77.64	151.45	168.09	182.42	248.34	266.15	272.07	352.28	252.5	177.58	258.42	248.59	108.14	222.76
LOC_Os03g53010	0	1	0	0	0	0	1	AT2G43710.2	Plant stearoyl-acyl-carrier-protein desaturase family protein	acyl-desaturase, chloroplast precursor, putative, expressed	11.1.15	lipid metabolism.FA synthesis and FA elongation.ACP desaturase	weakly similar to ( 152) AT2G43710 | Symbols: SSI2, FAB2 | SSI2; acyl-[acyl-carrier-protein] desaturase/ stearoyl-CoA 9-desaturase | chr2:18120107-18122495 FORWARDweakly similar to ( 157) STAD_ORYSA Acyl-[acyl-carrier-protein] desaturase, chloroplast precursor (EC 1.14.19.2) (Stearoyl-ACP desaturase) - Oryza sativa (Rice)FA_desaturase_2 Acyl_ACP_Desat protein|acyl-desaturase, chloroplast precurso…	1.58	3.26	7.18	6.09	3.92	6.53	2.85	1.34	5.17	0.31	0.49	0.11	3.76	3.14	5.87	0.2	3.53	0.86	2.22	1.23	3.08	2.68	7.03	6.5	2.05	0.85	1.56
LOC_Os08g39850	0	0	0	0	0	1	1	AT3G48990.1	AMP-dependent synthetase and ligase family protein	AMP-binding domain containing protein, expressed	11.1.8	lipid metabolism.FA synthesis and FA elongation.acyl coa ligase	highly similar to ( 650) AT3G48990 | Symbols: | AMP-dependent synthetase and ligase family protein | chr3:18159031-18161294 REVERSEweakly similar to ( 151) 4CL1_TOBAC 4-coumarate--CoA ligase 1 (EC 6.2.1.12) (4CL 1) (4-coumaroyl-CoA synthase 1) - Nicotiana tabacum (Common tobacco) CaiC PRK05852 PRK08315 AMP-binding PRK07514 PRK07656 PRK08316 PRK05605 PRK03640 PRK06187 Acs PRK08314 PRK12583 PRK0683…	25.24	7.59	36.01	13.27	15.84	13.5	15.37	4.4	21.69	9.52	14.09	14.38	19.34	20.75	25.88	3.56	15.75	8.22	11.45	16.09	10.66	3.28	11.11	6.18	12.53	15.44	15.95
LOC_Os08g20420	0	0	1	0	0	0	1	AT2G11810.1	monogalactosyldiacylglycerol synthase type C	MGD2, putative, expressed	11.10.1	lipid metabolism.glycolipid synthesis.MGDG synthase	highly similar to ( 593) AT2G11810 | Symbols: MGDC, MGD3, ATMGD3 | MGDC; 1,2-diacylglycerol 3-beta-galactosyltransferase | chr2:4743388-4746224 FORWARDMGDG_synth MurG murG protein|MGD2, putative, expressed	2.58	4.95	3.01	7.2	15.52	5.27	2.29	0.23	0.23	0.38	0.6	1.74	0.16	1.43	0.18	0.18	0.14	0.04	1.96	0	0.08	0.06	0.23	0.1	0.03	0.05	0.03
LOC_Os01g04920	0	0	1	0	0	0	1	AT5G01220.1	sulfoquinovosyldiacylglycerol 2	glycosyl transferase, group 1 domain containing protein, expressed	11.10.4	lipid metabolism.glycolipid synthesis.sulfolipid synthase	moderately similar to ( 347) AT5G01220 | Symbols: SQD2 | SQD2 (sulfoquinovosyldiacylglycerol 2); UDP-glycosyltransferase/ UDP-sulfoquinovose:DAG sulfoquinovosyltransferase/ transferase, transferring glycosyl groups | chr5:86907-89885 REVERSE protein|glycosyl transferase, group 1 domain containing protein, expressed	85.46	68.96	114.42	69.46	119.52	68.38	25.5	8.51	17.43	50.77	31.38	83.06	21.47	37.91	36.4	7.41	8.93	6.72	35.33	31.95	28.12	13.11	17.84	14.76	8.99	10.96	8.65
LOC_Os12g02470	0	0	0	0	0	1	1	AT1G74320.1	Protein kinase superfamily protein	phosphotransferase, putative, expressed	11.3.2	lipid metabolism.Phospholipid synthesis.choline kinase	moderately similar to ( 447) AT1G74320 | Symbols: | choline kinase, putative | chr1:27941192-27942903 FORWARD Choline_kinase protein|phosphotransferase, putative, expressed	0.15	0.67	0.22	0.85	0.76	0.56	2.37	6.87	0.83	0.17	0.33	0.35	0.13	0.76	0.21	0	1.16	0.08	7.02	0.2	8.3	4.74	7.37	8.19	0.75	0.03	0.11
LOC_Os02g43700	1	0	0	0	0	0	1	AT4G16820.1	alpha/beta-Hydrolases superfamily protein	triacylglycerol lipase like protein, putative, expressed	11.9.2.1	lipid metabolism.lipid degradation.lipases.triacylglycerol lipase	moderately similar to ( 356) AT4G16820 | Symbols: | lipase class 3 family protein | chr4:9467563-9469116 FORWARD Lipase_3 Lipase_3 Lipase protein|triacylglycerol lipase like protein, putative, expressed	68.68	58.48	44.54	73.47	79.76	54.47	68.89	90.49	59.62	60.5	116.77	50.33	68.72	97.36	45.64	27.69	36.28	18.26	53.87	59.49	38.03	67.56	76.99	61.9	47.52	29.73	28.28
LOC_Os04g56240	0	0	0	1	0	0	1	AT5G67050.1	alpha/beta-Hydrolases superfamily protein	lipase, putative, expressed	11.9.2.1	lipid metabolism.lipid degradation.lipases.triacylglycerol lipase	moderately similar to ( 290) AT5G67050 | Symbols: | lipase class 3 family protein | chr5:26759482-26761165 REVERSE Lipase_3 Lipase_3 protein|lipase, putative, expressed	305.48	330.51	384.09	396.24	298.6	417.27	163.52	119.21	178.18	196.34	136.77	250.2	398.32	285.11	453.39	189.46	291.22	235.4	438.41	362.52	416.85	360.65	356.13	322.94	213.97	294.98	256.83
LOC_Os11g34110	0	0	0	1	0	0	1	AT1G06800.1	alpha/beta-Hydrolases superfamily protein	phospholipase, putative, expressed	11.9.2.1	lipid metabolism.lipid degradation.lipases.triacylglycerol lipase	highly similar to ( 547) AT1G06800 | Symbols: | lipase class 3 family protein | chr1:2090109-2091443 REVERSE Lipase_3 Lipase_3 protein|phospholipase, putative, expressed	1.78	2.27	6.21	4.87	2.02	7.2	3.13	1.62	4.83	1.63	0.89	2.92	3.29	1.24	6.95	2.32	4.76	7.45	7.16	7.88	10.74	5.51	5.47	5.89	6.48	8.17	11.02
LOC_Os04g32320	0	0	1	0	0	0	1	AT5G41080.1	PLC-like phosphodiesterases superfamily protein	glycerophosphoryl diester phosphodiesterase family protein, putative, expressed	11.9.3.3	lipid metabolism.lipid degradation.lysophospholipases.glycerophosphodiester phosphodiesterase	moderately similar to ( 319) AT5G41080 | Symbols: | glycerophosphoryl diester phosphodiesterase family protein | chr5:16441989-16443835 FORWARD GDPD UgpQ protein|glycerophosphoryl diester phosphodiesterase family protein, putative, expressed	1.97	3.46	1.66	5.84	9.15	4.44	3.61	0.37	1.6	0.3	0.27	0.82	0.02	1.5	0.34	0	0.1	0.09	0.23	0.24	0.13	0.06	0.17	0.04	0.14	0.55	0.1
LOC_Os02g31030	1	0	0	0	0	0	1	AT3G02040.1	senescence-related gene 3	glycerophosphoryl diester phosphodiesterase family protein, putative, expressed	11.9.3.3	lipid metabolism.lipid degradation.lysophospholipases.glycerophosphodiester phosphodiesterase	moderately similar to ( 401) AT5G41080 | Symbols: | glycerophosphoryl diester phosphodiesterase family protein | chr5:16441989-16443835 FORWARD GDPD UgpQ protein|glycerophosphoryl diester phosphodiesterase family protein, putative, expressed	123.76	111.68	132.8	47.74	195.38	38.89	62.79	11.02	32.5	68.62	31.83	113.09	10.21	79.89	23.36	2.78	1.86	1.58	23.22	12.72	7.74	1.17	7.99	1.1	2.42	4.95	2.67
LOC_Os08g36480	0	1	0	1	1	0	3	AT1G77760.1	nitrate reductase 1	nitrate reductase, putative, expressed	12.1.1	N-metabolism.nitrate metabolism.NR	nearly identical (1275) AT1G77760 | Symbols: NIA1, GNR1, NR1 | NIA1 (NITRATE REDUCTASE 1); nitrate reductase | chr1:29236005-29239367 REVERSEnearly identical (1834) NIA1_ORYSA Nitrate reductase [NADH] 1 (EC 1.7.1.1) (NR1) - Oryza sativa (Rice) eukary_NR_Moco eukary_SO_Moco SO_family_Moco_dimer Mo-co_dimer SO_family_Moco Oxidored_molyb bact_SoxC_Moco FAD_binding_6 NAD_binding_1 bact_SorA_Moco UbiB…	41.25	35.96	71.54	28.77	24.8	37.51	12.06	8.09	12.05	19.93	10.58	17.83	24.15	15.38	44.84	1.1	3.86	3.72	43.91	35.63	58.8	21.4	16.94	27.83	11.35	11.3	11.66
LOC_Os05g48200	1	0	1	0	0	0	2	AT5G53460.3	NADH-dependent glutamate synthase 1	glutamate synthase, chloroplast precursor, putative, expressed	12.2.1	N-metabolism.ammonia metabolism.glutamate synthase	nearly identical (3286) AT5G53460 | Symbols: GLT1 | GLT1; glutamate synthase (NADH) | chr5:21700518-21709629 FORWARDnearly identical (3318) GLSN_MEDSA Glutamate synthase [NADH], chloroplast precursor (EC 1.4.1.14) (NADH-GOGAT) - Medicago sativa (Alfalfa) gltB gltD GltS GltB Glu_synthase GltD GltS_FMN GltB Glu_syn_central PRK11749 gltB_C GltB PRK12831 PRK12769 PRK12771 GXGXG PRK12778 GXGXG PRK1281…	9.77	5.17	15.18	2.49	4.28	3.16	61.81	39.65	74.53	8.78	17.14	12.04	10.27	8.28	13.38	127.68	142.28	232.28	10.31	8.86	10.68	8.58	13.73	13.46	84.82	169.64	138.57
LOC_Os03g12290	0	0	0	1	0	0	1	AT1G66200.1	glutamine synthase clone F11	glutamine synthetase, catalytic domain containing protein, expressed	12.2.2	N-metabolism.ammonia metabolism.glutamine synthase	highly similar to ( 653) AT5G37600 | Symbols: ATGSR1, GLN1;1, GSR 1 | ATGSR1; copper ion binding / glutamate-ammonia ligase | chr5:14933574-14935656 REVERSEhighly similar to ( 736) GLN12_ORYSA Glutamine synthetase cytosolic isozyme 1-2 (EC 6.3.1.2) (OsGLN1;2) (OsGS1;2) (Glutamate--ammonia ligase GLN1;2) (Glutamine synthetase root isozyme) - Oryza sativa (Rice) Gln-synt_C GlnA Gln-synt_N protein|g…	3.49	16.43	11.48	8.76	7.54	6.88	3.63	3.52	3.45	2.7	1.36	3.97	3.87	2.78	7.88	2.22	6.07	2.49	19.54	15.89	22.22	10.19	9.77	10.15	4.81	1.49	4.68
LOC_Os12g42876	0	1	0	0	0	0	1	AT5G17920.1	Cobalamin-independent synthase family protein	5-methyltetrahydropteroyltriglutamate--homocysteine methyltransferase, putative, expressed	13.1.3.4	amino acid metabolism.synthesis.aspartate family.methionine	nearly identical (1336) AT5G17920 | Symbols: ATCIMS | ATMS1; 5-methyltetrahydropteroyltriglutamate-homocysteine S-methyltransferase/ methionine synthase | chr5:5935771-5939195 FORWARDnearly identical (1356) METE_CATRO 5-methyltetrahydropteroyltriglutamate--homocysteine methyltransferase (EC 2.1.1.14) (Vitamin-B12-independent methionine synthase isozyme) (Cobalamin-independent methionine synthase …	58.05	40.95	76.38	64.62	56.02	71.37	37.21	24.97	34.54	26.34	31.59	29.9	66.39	45.19	58.19	28.27	53.28	40.09	44.94	57.26	56.94	45.55	57.67	52.99	54.5	47.53	40.4
LOC_Os01g18860	0	0	0	1	0	0	1	AT1G02500.2	S-adenosylmethionine synthetase 1	S-adenosylmethionine synthetase, putative, expressed	13.1.3.4	amino acid metabolism.synthesis.aspartate family.methionine	highly similar to ( 717) AT1G02500 | Symbols: SAM1, SAM-1, MAT1 | SAM1 (S-ADENOSYLMETHIONINE SYNTHETASE 1); methionine adenosyltransferase | chr1:519037-520218 FORWARDhighly similar to ( 750) METK_ORYSA S-adenosylmethionine synthetase 1 (EC 2.5.1.6) (Methionine adenosyltransferase 1) (AdoMet synthetase 1) - Oryza sativa (Rice) PRK05250 MetK PRK12459 S-AdoMet_synt_C S-AdoMet_synt_M S-AdoMet_synt_N…	1.1	4.5	4.64	1.25	1.89	1.81	2.56	1.77	2.31	0.49	0.93	0.67	3.24	1.3	5.73	0.98	6.8	1.12	6.88	7.28	8.92	4.14	2.85	5.48	3.14	0.64	3.66
LOC_Os06g12170	0	0	0	0	1	0	1	AT2G41040.1	S-adenosyl-L-methionine-dependent methyltransferases superfamily protein	methyltransferase domain containing protein, putative, expressed	13.1.3.4.12	amino acid metabolism.synthesis.aspartate family.methionine.homocysteine S-methyltransferase	moderately similar to ( 322) AT2G41040 | Symbols: | methyltransferase-related | chr2:17121499-17123064 FORWARD protein|methyltransferase domain containing protein, putative, expressed	10.88	11.31	13.78	17.69	11.56	18.05	30.2	20.11	32.7	60.83	10.42	47.83	22.23	10.88	19.86	11.78	11.4	10.12	77.29	14.89	97.06	16.67	21.4	16.06	26.44	21.45	29.9
LOC_Os05g22960	0	0	0	1	0	0	1	AT3G47630.2		expressed protein	13.1.3.6.1.3	amino acid metabolism.synthesis.aspartate family.misc.homoserine.homoserine dehydrogenase	weakly similar to ( 117) AT3G47630 | Symbols: | FUNCTIONS IN: molecular_function unknown; INVOLVED IN: biological_process unknown; EXPRESSED IN: 21 plant structures; EXPRESSED DURING: 13 growth stages; CONTAINS InterPro DOMAIN/s: Mitochondrial matrix Mmp37 (InterPro:IPR015222); Has 226 Blast hits to 226 proteins in 115 species: Archae - 0; Bacteria - 0; Metazoa - 96; Fungi - 92; Plants - 19; Viru…	9.39	16.77	25.32	20.52	14.72	22.54	13.4	8.65	13.06	5.91	8.93	8.25	22.06	12.84	28.09	9.81	17.78	15.67	21.7	18.69	29.26	18.12	20.9	22.41	17.63	18.94	23.39
LOC_Os03g58300	1	0	0	0	0	1	2	AT4G02610.1	Aldolase-type TIM barrel family protein	indole-3-glycerol phosphate lyase, chloroplast precursor, putative, expressed	13.1.6.5.5	amino acid metabolism.synthesis.aromatic aa.tryptophan.tryptophan synthase	moderately similar to ( 287) AT4G02610 | Symbols: | tryptophan synthase, alpha subunit, putative | chr4:1147662-1149217 FORWARDmoderately similar to ( 332) TRPA_MAIZE Indole-3-glycerol phosphate lyase, chloroplast precursor (EC 4.1.2.8) (Indole synthase) (Tryptophan synthase alpha chain) (EC 4.2.1.20) (Benzoxazineless 1) - Zea mays (Maize) trp_synt_A Trp_syntA Tryptophan_synthase_alpha TrpA prote…	7.03	9.9	4.34	28.6	8.55	23.43	16.61	31.38	27.67	4.98	3.28	5.84	22.26	23.21	23.98	6.44	11.57	7.85	8.55	4.89	6.42	58.57	86.97	75.64	30.84	8.08	10.81
LOC_Os04g55710	1	1	0	1	1	0	4	AT3G16150.1	N-terminal nucleophile aminohydrolases (Ntn hydrolases) superfamily protein	transposon protein, putative, unclassified, expressed	13.2.3.1.1	amino acid metabolism.degradation.aspartate family.asparagine.L-asparaginase	moderately similar to ( 486) AT3G16150 | Symbols: | L-asparaginase, putative / L-asparagine amidohydrolase, putative | chr3:5471794-5473033 FORWARDmoderately similar to ( 342) ASPG_LUPLU L-asparaginase precursor (EC 3.5.1.1) (L-asparagine amidohydrolase) [Contains: L-asparaginase subunit alpha; L-asparaginase subunit beta] - Lupinus luteus (European yellow lupin) Asparaginase_2 Asparaginase_2 COG…	259.43	158	231.37	368.01	180.19	378.27	274.81	248.21	304.39	133.68	138.92	51.26	322.65	73.22	158.33	55.79	126.66	78.97	256.68	266.24	174.95	333.29	304.06	259.29	384.01	214.26	469.17
LOC_Os03g01880	0	1	0	1	0	0	2	AT2G37210.2	lysine decarboxylase family protein	possible lysine decarboxylase domain containing protein, expressed	13.2.3.5	amino acid metabolism.degradation.aspartate family.lysine	moderately similar to ( 335) AT2G37210 | Symbols: | Encodes a protein of unknown function. It has been crystallized and shown to be structurally almost identical to the protein encoded by At5g11950. | chr2:15624253-15626834 REVERSELysine_decarbox COG1611 protein|possible lysine decarboxylase domain containing protein, expressed	61.14	31.44	20.71	82.86	103.79	58.61	48.46	47.69	16.59	63.47	91.41	59.68	131.11	126.96	31.73	100.8	26.53	23.04	42.67	41.15	12.24	91.94	156.08	82.88	41.24	52.24	18.47
LOC_Os09g37020	0	0	0	1	0	0	1	AT2G37210.1	lysine decarboxylase family protein	possible lysine decarboxylase domain containing protein, expressed	13.2.3.5	amino acid metabolism.degradation.aspartate family.lysine	moderately similar to ( 345) AT2G37210 | Symbols: | Encodes a protein of unknown function. It has been crystallized and shown to be structurally almost identical to the protein encoded by At5g11950. | chr2:15624253-15626834 REVERSELysine_decarbox COG1611 protein|possible lysine decarboxylase domain containing protein, expressed	52.41	43.1	31.3	37.98	43.39	27.64	48.32	52.77	42.1	73.83	75.86	57.72	42.77	59.08	26.79	68.14	48.15	44.25	37.59	38.4	29.4	39.05	41.39	35.38	46.06	46.47	38.19
LOC_Os12g08260	0	0	1	0	0	0	1	AT5G09300.1	Thiamin diphosphate-binding fold (THDP-binding) superfamily protein	dehydrogenase E1 component domain containing protein, expressed	13.2.4.1	amino acid metabolism.degradation.branched-chain group.shared	moderately similar to ( 451) AT5G09300 | Symbols: | 2-oxoisovalerate dehydrogenase, putative / 3-methyl-2-oxobutanoate dehydrogenase, putative / branched-chain alpha-keto acid dehydrogenase E1 alpha subunit, putative | chr5:2884282-2886291 REVERSEvery weakly similar to ( 100) ODPA_SOLTU Pyruvate dehydrogenase E1 component subunit alpha, mitochondrial precursor (EC 1.2.4.1) (PDHE1-A) - Solanum tub…	27.08	21.42	23.57	16.9	16.09	21.09	20.53	15.47	20.01	25.49	30.08	28.04	41.76	41.09	42.88	43.2	30.24	32.6	33.8	27.5	28.22	33.33	38.64	35.44	31.41	35.85	30.7
LOC_Os04g43650	0	1	0	1	0	0	2	AT1G08630.3	threonine aldolase 1	L-allo-threonine aldolase, putative, expressed	13.2.5.2	amino acid metabolism.degradation.serine-glycine-cysteine group.glycine	moderately similar to ( 452) AT1G08630 | Symbols: THA1 | THA1 (Threonine Aldolase 1); aldehyde-lyase/ threonine aldolase | chr1:2743948-2745685 REVERSE Beta_elim_lyase PRK10534 GLY1 protein|L-allo-threonine aldolase, putative, expressed	55.72	44.9	48.87	62.67	52.66	48.01	12.55	20.55	21.41	23.79	22.45	20.54	43.53	31.74	33	10.5	11.88	9.68	44.01	44.3	40.77	44.28	40.71	40.84	26.76	10.7	24.43
LOC_Os04g02580	0	0	0	0	1	0	1	AT1G11860.1	Glycine cleavage T-protein family	aminomethyltransferase, putative, expressed	13.2.5.2	amino acid metabolism.degradation.serine-glycine-cysteine group.glycine	highly similar to ( 637) AT1G11860 | Symbols: | aminomethyltransferase, putative | chr1:4001801-4003245 FORWARDhighly similar to ( 657) GCST_SOLTU Aminomethyltransferase, mitochondrial precursor (EC 2.1.2.10) (Glycine cleavage system T protein) (GCVT) - Solanum tuberosum (Potato) gcvT GcvT GCV_T dmdA GCV_T_C protein|aminomethyltransferase, putative, expressed	14.23	4.04	7.04	2.22	10.54	0.86	15.92	1.35	12.96	5.71	70.28	7.86	10.3	34.97	7.79	4.72	11.62	1.85	6.99	5.55	4.17	8.58	19.89	7.2	25.68	15.91	18.73
LOC_Os11g02610	0	0	0	1	0	0	1	AT1G17050.1	solanesyl diphosphate synthase 2	polyprenyl synthetase, putative, expressed	16.1.1.10	secondary metabolism.isoprenoids.non-mevalonate pathway.geranylgeranyl pyrophosphate synthase	moderately similar to ( 474) AT1G17050 | Symbols: SPS2 | SPS2 (Solanesyl diphosphate synthase 2); trans-octaprenyltranstransferase | chr1:5829289-5831215 FORWARDweakly similar to ( 119) GGPPS_HEVBR Geranylgeranyl pyrophosphate synthetase, chloroplast precursor (GGPP synthetase) [Includes: Dimethylallyltranstransferase (EC 2.5.1.1); Geranyltranstransferase (EC 2.5.1.10); Farnesyltranstransferase (…	7.33	10.72	11	16.04	7.18	20.27	3.63	2.59	6.37	7.35	6.32	9.4	23.16	8.35	31.75	7.58	9.72	11.9	19.06	23.75	15.99	16.37	20.79	15.37	8.81	12.47	9.44
LOC_Os04g46880	0	0	0	0	0	1	1	AT4G36810.1	geranylgeranyl pyrophosphate synthase 1	polyprenyl synthetase, putative, expressed	16.1.1.10	secondary metabolism.isoprenoids.non-mevalonate pathway.geranylgeranyl pyrophosphate synthase	moderately similar to ( 276) AT4G36810 | Symbols: GGPS1 | GGPS1 (GERANYLGERANYL PYROPHOSPHATE SYNTHASE 1); farnesyltranstransferase | chr4:17343513-17344628 FORWARDmoderately similar to ( 280) GGPPS_HEVBR Geranylgeranyl pyrophosphate synthetase, chloroplast precursor (GGPP synthetase) [Includes: Dimethylallyltranstransferase (EC 2.5.1.1); Geranyltranstransferase (EC 2.5.1.10); Farnesyltranstransf…	178.29	149.08	161.9	212.99	327.39	212.17	64.39	35.33	60.69	155.23	106.25	146.75	192.5	312.76	221.15	36.3	63.56	50.81	110.11	120.06	109.34	111.28	142.47	121.38	42.66	80.08	44.25
LOC_Os09g36680	0	0	0	0	1	0	1	AT1G17050.1	solanesyl diphosphate synthase 2	polyprenyl synthetase, putative, expressed	16.1.1.10	secondary metabolism.isoprenoids.non-mevalonate pathway.geranylgeranyl pyrophosphate synthase	moderately similar to ( 423) AT1G78510 | Symbols: SPS1 | SPS1 (solanesyl diphosphate synthase 1); trans-octaprenyltranstransferase | chr1:29535410-29537042 REVERSEweakly similar to ( 109) GGPPS_HEVBR Geranylgeranyl pyrophosphate synthetase, chloroplast precursor (GGPP synthetase) [Includes: Dimethylallyltranstransferase (EC 2.5.1.1); Geranyltranstransferase (EC 2.5.1.10); Farnesyltranstransferase…	2325.61	3279.74	1817.94	2230.43	2989.09	1399.02	5607.04	1776.27	5816.45	1665.65	4101.61	2096.06	2079.87	12077.9	3454.67	2617.82	2720.97	1344.1	1485.86	724.46	1277.26	674.62	4028.29	877.25	1145.84	616.56	912.24
LOC_Os03g02710	0	0	0	1	0	0	1	AT4G11820.2	hydroxymethylglutaryl-CoA synthase / HMG-CoA synthase / 3-hydroxy-3-methylglutaryl coenzyme A synthase	hydroxymethylglutaryl-CoA synthase, putative, expressed	16.1.2.2	secondary metabolism.isoprenoids.mevalonate pathway.HMG-CoA synthase	highly similar to ( 730) AT4G11820 | Symbols: MVA1 | MVA1; acetyl-CoA C-acetyltransferase/ hydroxymethylglutaryl-CoA synthase | chr4:7109124-7111901 REVERSE HMG_CoA_synt_C PksG HMG_CoA_synt_N init_cond_enzymes PRK04262 protein|hydroxymethylglutaryl-CoA synthase, putative, expressed	1.63	4.72	8.92	5.78	3.7	7.47	2.47	2.39	2.25	0.31	0.89	0.53	6.35	1.39	5.76	2.26	5.06	1.18	6.97	6.75	6.54	6.3	7.68	5.91	4.37	1.78	3.01
LOC_Os07g38850	0	0	0	1	0	0	1	AT3G11945.2	homogentisate prenyltransferase	prenyltransferase, putative, expressed	16.1.3	secondary metabolism.isoprenoids.tocopherol biosynthesis	moderately similar to ( 385) AT3G11945 | Symbols: ATHST | homogentisate farnesyltransferase/ homogentisate geranylgeranyltransferase/ homogentisate solanesyltransferase | chr3:3780041-3782880 REVERSEubiA protein|prenyltransferase, putative, expressed	5.52	6.91	8.37	7.81	4.84	10.6	4.2	3.43	7.62	2.28	1.21	5.33	7.68	3.99	13.85	4.8	7.64	11.32	11.68	10.51	13.12	11.83	7.28	12.47	9.33	6.36	10.86
LOC_Os08g04500	1	0	0	1	1	0	3	AT5G23960.1	terpene synthase 21	terpene synthase, putative, expressed	16.1.5	secondary metabolism.isoprenoids.terpenoids	moderately similar to ( 264) AT5G23960 | Symbols: ATTPS21, TPS21 | TPS21 (TERPENE SYNTHASE 21); (-)-E-beta-caryophyllene synthase/ alpha-humulene synthase | chr5:8092969-8095128 FORWARDmoderately similar to ( 364) DCS1_GOSHI (+)-delta-cadinene synthase (EC 4.2.3.13) (D-cadinene synthase) - Gossypium hirsutum (Upland cotton)Terpene_cyclase_plant_C1 Terpene_cyclase_C1 Terpene_synth_C Terpene_synth …	599.77	1000.96	978.03	1318.45	570.08	1431.57	87.73	84.27	105.01	581.19	279.84	602.44	740.41	549.04	1075.65	19.11	40.73	38.71	899.53	787.06	920.4	1126.4	984.44	1096.6	82.61	53.55	93.24
LOC_Os08g07080	1	0	0	1	0	1	3	AT3G14520.1	Terpenoid cyclases/Protein prenyltransferases superfamily protein	terpene synthase, putative, expressed	16.1.5	secondary metabolism.isoprenoids.terpenoids	moderately similar to ( 240) AT3G14520 | Symbols: | terpene synthase/cyclase family protein | chr3:4875868-4878243 REVERSEmoderately similar to ( 314) DCS1_GOSHI (+)-delta-cadinene synthase (EC 4.2.3.13) (D-cadinene synthase) - Gossypium hirsutum (Upland cotton)Terpene_cyclase_plant_C1 Terpene_cyclase_C1 Terpene_synth_C Terpene_synth Isoprenoid_Biosyn_C1 protein|terpene synthase, putative, expres…	4.85	70.71	3.87	84.39	47.03	111.19	40.19	78.31	38.36	8.58	0.35	11	3.75	23.27	61.38	4.71	18.59	4.87	248.81	9.54	247.15	319.42	234.4	457.42	30.94	0.23	7.71
LOC_Os04g41960	0	0	0	0	0	1	1	AT5G23960.2	terpene synthase 21	terpene synthase, putative, expressed	16.1.5	secondary metabolism.isoprenoids.terpenoids	moderately similar to ( 258) AT5G23960 | Symbols: ATTPS21, TPS21 | TPS21 (TERPENE SYNTHASE 21); (-)-E-beta-caryophyllene synthase/ alpha-humulene synthase | chr5:8092969-8095128 FORWARDmoderately similar to ( 312) DCS1_GOSHI (+)-delta-cadinene synthase (EC 4.2.3.13) (D-cadinene synthase) - Gossypium hirsutum (Upland cotton)Terpene_cyclase_plant_C1 Terpene_synth_C Terpene_cyclase_C1 Terpene_synth …	29	41.24	38	76.96	38.32	53.31	48.96	473.19	83.15	20.18	30.03	19.98	67.39	79.89	53.76	14.81	18.34	16.3	29.72	29.8	20.72	158.41	137.49	181.19	45.33	15.44	24.83
LOC_Os08g33740	0	0	0	0	0	1	1	AT1G61680.1	terpene synthase 14	terpene synthase, putative, expressed	16.1.5	secondary metabolism.isoprenoids.terpenoids	moderately similar to ( 333) AT1G61680 | Symbols: TPS14, ATTPS14 | TPS14 (TERPENE SYNTHASE 14); S-linalool synthase | chr1:22772455-22774687 REVERSEmoderately similar to ( 212) DCS1_GOSHI (+)-delta-cadinene synthase (EC 4.2.3.13) (D-cadinene synthase) - Gossypium hirsutum (Upland cotton)Terpene_cyclase_plant_C1 Terpene_synth_C Terpene_cyclase_C1 Terpene_synth protein|terpene synthase, putative, e…	2.26	3.24	3.48	3.97	1.36	4.12	7.03	8.12	12.07	0.98	0.61	0.76	2.57	2.87	2.41	3.04	6.74	6.2	4.27	2.3	6.01	8.67	13.15	15.86	17.69	3.32	11.97
LOC_Os04g43800	0	0	0	1	0	1	2	AT2G37040.1	PHE ammonia lyase 1	phenylalanine ammonia-lyase, putative, expressed	16.2.1.1	secondary metabolism.phenylpropanoids.lignin biosynthesis.PAL	nearly identical (1058) AT3G53260 | Symbols: PAL2, ATPAL2 | PAL2; phenylalanine ammonia-lyase | chr3:19744256-19746619 REVERSEnearly identical (1240) PALY_WHEAT Phenylalanine ammonia-lyase (EC 4.3.1.5) - Triticum aestivum (Wheat) PAL PAL-HAL HutH PRK09367 protein|phenylalanine ammonia-lyase, putative, expressed	18.45	45.53	20.6	46.61	27.19	31.8	24.01	42.86	25.12	10.11	5.37	18.68	16.39	24.19	30.96	4.64	25.15	15.9	38.97	49.17	48	92.75	101.61	115.21	53.85	19.31	35.16
LOC_Os12g02370	0	0	0	0	0	1	1	AT2G37040.1	PHE ammonia lyase 1	phenylalanine ammonia-lyase, putative, expressed	16.2.1.1	secondary metabolism.phenylpropanoids.lignin biosynthesis.PAL	nearly identical (1066) AT2G37040 | Symbols: pal1, ATPAL1 | pal1 (Phe ammonia lyase 1); phenylalanine ammonia-lyase | chr2:15557602-15560237 REVERSEnearly identical (1396) PAL2_ORYSA Phenylalanine ammonia-lyase (EC 4.3.1.5) - Oryza sativa (Rice) PAL PAL-HAL HutH PRK09367 protein|phenylalanine ammonia-lyase, putative, expressed	7.52	7.58	5.3	27.62	12.16	16.9	8.26	10.98	6.22	8.69	0.77	11.34	12.89	10.16	9.75	5.19	10.31	12.2	12.18	19.96	10.54	37.63	37	30.82	25.77	12.83	32.15
LOC_Os08g07774	0	0	0	1	0	0	1	AT4G24670.2	tryptophan aminotransferase related 2	alliin lyase precursor, putative, expressed	16.5.99.1	secondary metabolism.sulfur-containing.misc.alliinase	moderately similar to ( 405) AT4G24670 | Symbols: TAR2 | TAR2 (TRYPTOPHAN AMINOTRANSFERASE RELATED 2); L-tryptophan:2-oxoglutarate aminotransferase/ L-tryptophan:pyruvate aminotransferase/ carbon-sulfur lyase | chr4:12727940-12730694 REVERSEAlliinase_C protein|alliin lyase precursor, putative, expressed	12.72	13.74	18.75	19.43	14.72	23.8	14.23	12.14	14.59	9.98	10.33	10.68	20.98	20.99	32.71	15.1	22.17	21.96	21.88	19.1	25.78	25.71	25.09	36	15.65	18.26	23.93
LOC_Os05g13620	0	0	0	0	0	1	1	AT5G13930.1	Chalcone and stilbene synthase family protein	chalcone synthase, putative, expressed	16.8.2	secondary metabolism.flavonoids.chalcones	highly similar to ( 675) AT5G13930 | Symbols: CHS, TT4, ATCHS | TT4 (TRANSPARENT TESTA 4); naringenin-chalcone synthase | chr5:4488762-4490035 FORWARDhighly similar to ( 786) CHSY_ORYSA Chalcone synthase (EC 2.3.1.74) (Naregenin-chalcone synthase) - Oryza sativa (Rice)Chal_sti_synt_N CHS_like Chal_sti_synt_C BcsA cond_enzymes decarbox_cond_enzymes init_cond_enzymes protein|chalcone synthase, puta…	0.14	4.17	0.57	0.54	0.33	1.11	13.14	53.88	13.06	2.04	0.35	1.15	0.21	1.93	2.91	5.52	11.48	4.26	16.92	0.47	6.74	25.71	22.22	36.16	2.6	0.91	3.21
LOC_Os08g44210	0	0	0	0	0	1	1	AT5G05270.2	Chalcone-flavanone isomerase family protein	chalcone--flavonone isomerase, putative, expressed	16.8.2	secondary metabolism.flavonoids.chalcones	moderately similar to ( 235) AT5G05270 | Symbols: | chalcone-flavanone isomerase family protein | chr5:1563543-1564827 FORWARDvery weakly similar to (88.2) CFI_PHAVU Chalcone--flavonone isomerase (EC 5.5.1.6) (Chalcone isomerase) - Phaseolus vulgaris (Kidney bean) (French bean)Chalcone protein|chalcone--flavonone isomerase, putative, expressed	36.44	40.38	31.08	29.54	31.95	31.57	72.09	116.57	92.48	28.13	23.55	34.17	29.99	34.33	33.88	50.95	57.77	46.84	85.43	32.64	73.67	82.74	71.41	106.66	46.14	37.86	37.01
LOC_Os03g22634	0	0	0	0	0	1	1	AT5G05270.2	Chalcone-flavanone isomerase family protein	chalcone--flavonone isomerase, putative, expressed	16.8.2	secondary metabolism.flavonoids.chalcones	moderately similar to ( 230) AT5G05270 | Symbols: | chalcone-flavanone isomerase family protein | chr5:1563543-1564827 FORWARDvery weakly similar to (84.3) CFI_PHAVU Chalcone--flavonone isomerase (EC 5.5.1.6) (Chalcone isomerase) - Phaseolus vulgaris (Kidney bean) (French bean)Chalcone protein|chalcone--flavonone isomerase, putative, expressed	43.63	60.38	31.66	109.31	56.31	121.47	27.62	30.94	69.27	35.1	19.02	41.65	68.04	77.43	83.49	10.94	23.76	15.14	54.22	42.74	39.42	160.41	143	220.74	62.37	14.65	38.88
LOC_Os06g44170	0	1	0	0	0	0	1	AT4G27250.1	NAD(P)-binding Rossmann-fold superfamily protein	NAD dependent epimerase/dehydratase family protein, putative, expressed	16.8.3.1	secondary metabolism.flavonoids.dihydroflavonols.dihydroflavonol 4-reductase	weakly similar to ( 103) AT4G27250 | Symbols: | dihydroflavonol 4-reductase family / dihydrokaempferol 4-reductase family | chr4:13642803-13644425 REVERSEvery weakly similar to (87.8) DFRA_DIACA Dihydroflavonol-4-reductase (EC 1.1.1.219) (DFR) (Dihydrokaempferol 4-reductase) - Dianthus caryophyllus (Carnation) (Clove pink) protein|NAD dependent epimerase/dehydratase family protein, putative, expr…	20.49	11.65	20.1	4.58	5	4.51	9.72	18.12	19.36	5.22	5.92	5.21	6.08	5.73	5.67	6.99	10.96	9.84	8.2	5.91	7.62	6.15	5.86	7.14	11.17	10.98	9.97
LOC_Os12g44310	0	0	1	0	0	0	1	AT3G63520.1	carotenoid cleavage dioxygenase 1	carotenoid cleavage dioxygenase, putative, expressed	17.1.1.1.10	hormone metabolism.abscisic acid.synthesis-degradation.synthesis.9-cis-epoxycarotenoid dioxygenase	highly similar to ( 851) AT3G63520 | Symbols: CCD1, ATCCD1, ATNCED1, NCED1 | CCD1 (CAROTENOID CLEAVAGE DIOXYGENASE 1); 9-cis-epoxycarotenoid dioxygenase | chr3:23452940-23455896 FORWARD RPE65 COG3670 protein|carotenoid cleavage dioxygenase, putative, expressed	171.39	151.02	202.29	217.15	230.02	227.9	81.66	78.99	89.35	139.58	119.86	152.03	98.21	114.29	123.91	67.37	94.82	103.31	144.37	167.95	192.53	141.94	125.04	157.68	118.56	121.85	140.87
LOC_Os04g44500	1	0	0	0	0	0	1	AT5G08350.1	GRAM domain-containing protein / ABA-responsive protein-related	GEM, putative, expressed	17.1.3	hormone metabolism.abscisic acid.induced-regulated-responsive-activated	weakly similar to ( 182) AT5G08350 | Symbols: | GRAM domain-containing protein / ABA-responsive protein-related | chr5:2686417-2687175 REVERSE protein|GEM, putative, expressed	35.79	30.86	44.52	30.41	33.74	21.31	38.54	30.84	30.59	24.26	89.42	33.26	36.62	67.6	29.84	9.93	13.41	7.96	35.79	47.14	25.35	25.13	35.92	18.93	16.68	14	13.15
LOC_Os01g69070	0	1	0	1	0	0	2	AT5G16530.1	Auxin efflux carrier family protein	auxin efflux carrier component, putative, expressed	17.2.2	hormone metabolism.auxin.signal transduction	moderately similar to ( 351) AT5G16530 | Symbols: PIN5 | PIN5 (PIN-FORMED 5); auxin:hydrogen symporter/ transporter | chr5:5400735-5402626 FORWARDhighly similar to ( 506) PIN6_ORYSA Probable auxin efflux carrier component 6 (OsPIN6) - Oryza sativa (Rice)Mem_trans protein|auxin efflux carrier component, putative, expressed	6.87	17	33.55	23.36	18.19	18.88	5.55	3.48	6.87	0.94	1.84	2.47	4.4	2.56	16.75	2.5	13.78	3.88	25.18	23.15	42.67	11.15	14.3	11.79	8.98	4.29	9.74
LOC_Os08g41860	0	0	0	1	0	0	1	AT3G02260.1	auxin transport protein (BIG)	BIG, putative, expressed	17.2.2	hormone metabolism.auxin.signal transduction	nearly identical (4185) AT3G02260 | Symbols: BIG, DOC1, TIR3, UMB1, ASA1, LPR1, CRM1 | BIG (BIG); binding / ubiquitin-protein ligase/ zinc ion binding | chr3:431152-448489 REVERSE protein|BIG, putative, expressed	4.45	3.21	5.91	6.91	2.21	4.58	8.41	2.32	23.48	1.36	0.48	1.37	7.21	17.74	8.14	0.64	6.28	1.28	4.95	3.88	5.57	10.33	19.13	18.57	17.55	1.5	6.1
LOC_Os01g67570	0	0	0	1	0	0	1	AT1G73590.1	Auxin efflux carrier family protein	auxin efflux carrier component, putative, expressed	17.2.2	hormone metabolism.auxin.signal transduction	highly similar to ( 776) AT1G73590 | Symbols: PIN1, ATPIN1 | PIN1 (PIN-FORMED 1); transporter | chr1:27659772-27662876 FORWARDnearly identical (1093) PIN1_ORYSA Auxin efflux carrier component 1 (OsPIN1) (Ethylene insensitive root 1 homolog) - Oryza sativa (Rice)Mem_trans protein|auxin efflux carrier component, putative, expressed	23.18	11.46	29.82	13.25	11.44	16.97	41.35	34.88	53.67	7.35	12.64	9.36	24.88	19.68	25.52	55.99	69.21	75.42	21.49	21.06	22.47	24.5	29.47	26.76	50.13	66.39	66.85
LOC_Os04g26920	0	0	1	0	1	0	2	AT1G60710.1	NAD(P)-linked oxidoreductase superfamily protein	oxidoreductase, aldo/keto reductase family protein, putative, expressed	17.2.3	hormone metabolism.auxin.induced-regulated-responsive-activated	moderately similar to ( 327) AT1G60730 | Symbols: | aldo/keto reductase family protein | chr1:22358613-22360082 REVERSEmoderately similar to ( 352) IN22_MAIZE IN2-2 protein - Zea mays (Maize) Tas Aldo_ket_red ARA1 COG1453 PRK10376 COG4989 protein|oxidoreductase, aldo/keto reductase family protein, putative, expressed	154.39	109.52	139.31	140.48	151.87	120.41	99.81	94.36	94.25	67.9	94.6	58.81	66.3	81.38	61.04	45.84	83.93	68.57	98.24	82.84	78.34	86.75	79.32	83.6	126.37	130.25	123.67
LOC_Os06g45970	0	1	0	0	0	0	1	AT1G56150.1	SAUR-like auxin-responsive protein family	OsSAUR26 - Auxin-responsive SAUR gene family member, expressed	17.2.3	hormone metabolism.auxin.induced-regulated-responsive-activated	Auxin_inducible protein|OsSAUR26 - Auxin-responsive SAUR gene family member, expressed	15.96	3.42	17.59	1.16	1.99	1.58	1.76	0.48	2	0.62	0.54	0.57	0.36	1.11	0.57	0.65	0.29	0.23	1.14	1.2	0.62	0.85	0.86	2	0.19	0.94	0.53
LOC_Os10g36703	1	0	0	0	0	0	1	AT2G46690.1	SAUR-like auxin-responsive protein family	CPuORF40 - conserved peptide uORF-containing transcript, expressed	17.2.3	hormone metabolism.auxin.induced-regulated-responsive-activated	very weakly similar to (85.9) AT2G46690 | Symbols: | auxin-responsive family protein | chr2:19180904-19181269 FORWARD protein|CPuORF40 - conserved peptide uORF-containing transcript, expressed	459.12	303.52	463.43	275.54	297.99	280.54	289.05	432.3	308.14	411.63	702.57	430.09	158.35	216.12	193.9	99.2	150.63	154.48	290.54	437.75	319.46	197.05	195.19	150.41	174.68	237.19	175.63
LOC_Os04g58280	1	0	0	0	0	0	1	AT4G27450.1	Aluminium induced protein with YGL and LRDR motifs	stem-specific protein TSJT1, putative, expressed	17.2.3	hormone metabolism.auxin.induced-regulated-responsive-activated	moderately similar to ( 331) AT4G27450 | Symbols: | unknown protein | chr4:13727665-13728683 REVERSEweakly similar to ( 110) TSJT1_TOBAC Stem-specific protein TSJT1 - Nicotiana tabacum (Common tobacco)Wali7 Gn_AT_II protein|stem-specific protein TSJT1, putative, expressed	13.47	6.57	4.71	12.82	21.38	10.7	53.89	45.55	43.7	22.99	21.37	14.91	26.3	46.15	21.61	244.91	123.25	163.41	16.04	18.51	12.29	36.35	62.34	39.4	72.83	103.55	68.06
LOC_Os02g07110	1	0	0	0	0	0	1	AT1G56150.1	SAUR-like auxin-responsive protein family	OsSAUR6 - Auxin-responsive SAUR gene family member, expressed	17.2.3	hormone metabolism.auxin.induced-regulated-responsive-activated	Auxin_inducible protein|OsSAUR6 - Auxin-responsive SAUR gene family member, expressed	21.16	13.24	20.67	9.16	12.87	8.41	18.03	45.24	17.09	26.41	14.06	19.53	14.71	19.99	13.01	4.45	4.86	3.25	26.14	18.03	22.34	13.68	10.64	11.28	8.28	3.5	5.76
LOC_Os12g42300	0	0	0	1	0	0	1	AT3G61900.1	SAUR-like auxin-responsive protein family	OsSAUR29 - Auxin-responsive SAUR gene family member, expressed	17.2.3	hormone metabolism.auxin.induced-regulated-responsive-activated	Auxin_inducible protein|OsSAUR29 - Auxin-responsive SAUR gene family member, expressed	35.85	39.04	68.79	44.37	42.98	55.46	16.72	14.48	25.2	25.69	19.24	36.38	28.84	26.9	56.7	15.82	24.23	29.4	48.55	48.8	70.93	36.06	36.6	45.26	27.86	31.15	36.98
LOC_Os07g06800	0	0	1	0	1	0	2	AT5G16010.1	3-oxo-5-alpha-steroid 4-dehydrogenase family protein	3-oxo-5-alpha-steroid 4-dehydrogenase, putative, expressed	17.3.1.1.1	hormone metabolism.brassinosteroid.synthesis-degradation.BRs.DET2	weakly similar to ( 198) AT5G16010 | Symbols: | 3-oxo-5-alpha-steroid 4-dehydrogenase family protein / steroid 5-alpha-reductase family protein | chr5:5227982-5229012 FORWARD Steroid_dh protein|3-oxo-5-alpha-steroid 4-dehydrogenase, putative, expressed	91.34	103.1	93.26	134.1	148.5	124.29	10.95	15.22	13.41	103.08	93.98	98.02	51.13	64.56	68.41	3.86	10.86	10.12	78.7	91.94	90.14	78.27	64.83	67.76	24	22.33	19.18
LOC_Os05g12040	0	1	0	1	0	0	2	AT1G11680.1	CYTOCHROME P450 51G1	cytochrome P450 51, putative, expressed	17.3.1.2.3	hormone metabolism.brassinosteroid.synthesis-degradation.sterols.CYP51	moderately similar to ( 483) AT1G11680 | Symbols: CYP51G1, EMB1738, CYP51A2, CYP51 | CYP51G1 (CYTOCHROME P450 51G1); oxygen binding / sterol 14-demethylase | chr1:3938925-3940585 FORWARDmoderately similar to ( 486) CP51_SORBI Cytochrome P450 51 (EC 1.14.13.70) (CYPLI) (P450-LIA1) (Obtusifoliol 14-alpha demethylase) - Sorghum bicolor (Sorghum) (Sorghum vulgare) p450 CypX protein|cytochrome P450 51…	7.01	10.33	7.11	35.09	12.96	19.74	29.42	10.38	57.7	0.69	0.29	0.49	20.84	91.79	16.8	2.19	4.58	1.12	9.01	6.27	6.14	49.34	105.24	48.45	35.63	0.97	7.94
LOC_Os08g35860	1	0	0	0	0	0	1	AT5G21482.1	cytokinin oxidase 7	cytokinin dehydrogenase precursor, putative, expressed	17.4.1	hormone metabolism.cytokinin.synthesis-degradation	highly similar to ( 506) AT5G21482 | Symbols: CKX7, ATCKX5 | CKX7 (CYTOKININ OXIDASE 7); cytokinin dehydrogenase/ oxidoreductase | chr5:7226842-7230052 FORWARDmoderately similar to ( 310) CKX1_MAIZE Cytokinin dehydrogenase 1 precursor (EC 1.5.99.12) (Cytokinin oxidase 1) (CKO 1) (COX 1) (ZmCKX1) - Zea mays (Maize) Cytokin-bind GlcD FAD_binding_4 protein|cytokinin dehydrogenase precursor, putative…	45.72	31.11	61.16	41.47	28.77	52.07	10.97	6.32	13.38	42.76	86.2	61.47	51.15	39.93	42.93	29.58	47.6	24.44	42.12	42.73	34.87	28.88	41.38	25.89	17.16	52.81	18.16
LOC_Os10g39140	0	1	0	0	0	1	2	AT5G24530.1	2-oxoglutarate (2OG) and Fe(II)-dependent oxygenase superfamily protein	flavonol synthase/flavanone 3-hydroxylase, putative, expressed	17.5.1	hormone metabolism.ethylene.synthesis-degradation	moderately similar to ( 387) AT5G24530 | Symbols: DMR6 | DMR6 (DOWNY MILDEW RESISTANT 6); oxidoreductase/ oxidoreductase, acting on paired donors, with incorporation or reduction of molecular oxygen, 2-oxoglutarate as one donor, and incorporation of one atom each of oxygen into both donors | chr5:8378964-8383154 FORWARDweakly similar to ( 174) FL3H_MALDO Naringenin,2-oxoglutarate 3-dioxygenase (E…	46.91	35.01	33.97	19.89	23.2	15.52	24.09	55.29	24.54	12.72	7.43	11.47	9.71	14.28	9.17	10.07	14.4	8.01	16.98	7.3	10.76	30.65	27.13	34.4	18.18	5.74	15.77
LOC_Os08g15149	0	1	0	1	0	0	2	AT3G19000.1	2-oxoglutarate (2OG) and Fe(II)-dependent oxygenase superfamily protein	oxidoreductase, 2OG-Fe oxygenase family protein, expressed	17.5.1	hormone metabolism.ethylene.synthesis-degradation	weakly similar to ( 200) AT3G19000 | Symbols: | oxidoreductase, 2OG-Fe(II) oxygenase family protein | chr3:6554004-6554987 REVERSEvery weakly similar to (91.7) G2OX2_PEA Gibberellin 2-beta-dioxygenase 2 (EC 1.14.11.13) (Gibberellin 2-beta-hydroxylase 2) (Gibberellin 2-oxidase 2) (GA 2-oxidase 2) - Pisum sativum (Garden pea) PcbC 2OG-FeII_Oxy protein|oxidoreductase, 2OG-Fe oxygenase family protein…	17.1	12.63	14.4	9.97	16.36	9.85	14.78	6.42	10.06	21.87	60.7	32.91	9.19	11	5.11	3.43	5.89	3.36	5.4	6.64	3.88	3.22	6.32	4.14	5.58	5.21	5.28
LOC_Os04g10350	1	0	0	0	0	0	1	AT1G06640.1	2-oxoglutarate (2OG) and Fe(II)-dependent oxygenase superfamily protein	1-aminocyclopropane-1-carboxylate oxidase homolog 2, putative, expressed	17.5.1	hormone metabolism.ethylene.synthesis-degradation	moderately similar to ( 316) AT1G06650 | Symbols: | 2-oxoglutarate-dependent dioxygenase, putative | chr1:2035909-2037186 FORWARDmoderately similar to ( 288) DV4H_CATRO Desacetoxyvindoline 4-hydroxylase (EC 1.14.11.20) - Catharanthus roseus (Rosy periwinkle) (Madagascar periwinkle) PcbC 2OG-FeII_Oxy protein|1-aminocyclopropane-1-carboxylate oxidase homolog 2, putative, expressed	6.87	6.43	4.26	10.46	9.95	7.5	27.65	35.03	42.19	3.27	4.08	2.97	14.11	24.16	11.89	12.18	11.69	5.43	5.03	4.06	3.22	21.01	35.1	27.4	41.37	5.43	19.22
LOC_Os05g05680	1	0	0	0	0	0	1	AT1G77330.1	2-oxoglutarate (2OG) and Fe(II)-dependent oxygenase superfamily protein	1-aminocyclopropane-1-carboxylate oxidase, putative, expressed	17.5.1	hormone metabolism.ethylene.synthesis-degradation	moderately similar to ( 377) AT1G77330 | Symbols: | 1-aminocyclopropane-1-carboxylate oxidase, putative / ACC oxidase, putative | chr1:29063215-29064447 REVERSEmoderately similar to ( 300) ACCO1_MALDO 1-aminocyclopropane-1-carboxylate oxidase 1 (EC 1.14.17.4) (ACC oxidase 1) (Ethylene-forming enzyme) (EFE) (Protein AP4) (PAE12) - Malus domestica (Apple) (Malus sylvestris) PcbC 2OG-FeII_Oxy protei…	59.83	42.92	43.26	26.45	35.23	25.21	25.81	22.32	20.86	23.53	75.9	33.43	45.03	31.73	17.83	8.06	9.07	4.11	17.87	19.43	12.31	16.62	26.71	14.73	10.1	5.35	6.34
LOC_Os01g50030	0	0	0	1	0	0	1	AT5G51690.1	1-amino-cyclopropane-1-carboxylate synthase 12	aminotransferase, classes I and II, domain containing protein, expressed	17.5.1.1	hormone metabolism.ethylene.synthesis-degradation.1-aminocyclopropane-1-carboxylate synthase	highly similar to ( 522) AT5G51690 | Symbols: ACS12 | ACS12; 1-aminocyclopropane-1-carboxylate synthase/ L-aspartate:2-oxoglutarate aminotransferase/ aromatic-amino-acid:2-oxoglutarate aminotransferase | chr5:20999015-21000957 REVERSEmoderately similar to ( 405) 1A12_CUCMA 1-aminocyclopropane-1-carboxylate synthase CMA101 (EC 4.4.1.14) (ACC synthase) (S-adenosyl-L-methionine methylthioadenosine-l…	54.63	51.05	88.11	42.96	36.13	49.61	93.37	72.78	139.49	31.61	51.23	35.86	37.6	23.94	44.23	79.31	118.86	151.6	72.19	71.48	88.67	41.24	41.54	43.56	143.09	121.98	175.89
LOC_Os08g26840	0	1	0	0	0	1	2	AT3G50150.1	Plant protein of unknown function (DUF247)	plant protein of unknown function domain containing protein, expressed	17.5.2	hormone metabolism.ethylene.signal transduction	weakly similar to ( 111) AT3G50170 | Symbols: | unknown protein | chr3:18602337-18603738 REVERSEDUF247 protein|plant protein of unknown function domain containing protein, expressed	18.97	15.75	8.89	15.73	17.06	14.79	16.89	26.59	16.35	5.06	3.76	4	10.16	13.07	8.18	11.52	14.56	9.71	10.61	6.89	6.19	27.56	29.29	31.91	13.97	5.61	13.3
LOC_Os05g28740	1	1	1	0	0	0	3	AT3G62550.1	Adenine nucleotide alpha hydrolases-like superfamily protein	universal stress protein domain containing protein, putative, expressed	17.5.3	hormone metabolism.ethylene.induced-regulated-responsive-activated	weakly similar to ( 118) AT3G62550 | Symbols: | universal stress protein (USP) family protein | chr3:23136194-23137074 FORWARDUSP_Like Usp protein|universal stress protein domain containing protein, putative, expressed	170.93	59.84	53.33	122.96	126.02	85.91	1389.4	827.57	1134.71	221.46	255.07	190.6	355.25	632.33	313.08	4262.19	2342.64	2448.08	315.35	209.08	131.51	351.7	944.52	340.79	1437.51	2271.05	1125
LOC_Os01g66100	1	0	1	0	0	1	3	AT4G25420.1	2-oxoglutarate (2OG) and Fe(II)-dependent oxygenase superfamily protein	gibberellin 20 oxidase 2, putative, expressed	17.6.1.11	hormone metabolism.gibberelin.synthesis-degradation.GA20 oxidase	moderately similar to ( 369) AT4G25420 | Symbols: GA5, GA20OX1, AT2301, ATGA20OX1 | GA20OX1; gibberellin 20-oxidase | chr4:12990982-12992409 REVERSEhighly similar to ( 655) GAOX2_ORYSA Gibberellin 20 oxidase 2 (EC 1.14.11.-) (Gibberellin C-20 oxidase 2) (GA 20-oxidase 2) (Os20ox2) (Semidwarf-1 protein) - Oryza sativa (Rice) PcbC 2OG-FeII_Oxy protein|gibberellin 20 oxidase 2, putative, expressed	22.36	12.82	31.67	13.06	21.34	11.11	7	5.93	8.34	13.51	43.02	17.71	34.84	34.31	36.97	15.39	43.27	24.49	16.9	24.57	13.7	7.11	19.13	8.9	15.78	61.19	16.54
LOC_Os09g02710	1	0	0	0	0	0	1	AT4G36910.1	Cystathionine beta-synthase (CBS) family protein	CBS domain containing membrane protein, putative, expressed	17.7.1	hormone metabolism.jasmonate.synthesis-degradation	moderately similar to ( 224) AT4G36910 | Symbols: LEJ2, CDCP2 | LEJ2 (LOSS OF THE TIMING OF ET AND JA BIOSYNTHESIS 2) | chr4:17391016-17393218 REVERSECBS CBS_pair_16 CBS_pair_BON_assoc CBS_pair_15 CBS_pair_23 CBS_pair_21 CBS_pair protein|CBS domain containing membrane protein, putative, expressed	142.9	107.88	148.07	97.45	101.09	91.08	124.19	180.83	186.45	98	81.84	96.38	93.84	69.51	78.13	67.26	79.59	92.98	99.3	103.32	94.69	86	90.17	82.78	127.02	124.55	119.5
LOC_Os12g37260	0	1	0	1	0	1	3	AT3G45140.1	lipoxygenase 2	lipoxygenase 2.1, chloroplast precursor, putative, expressed	17.7.1.2	hormone metabolism.jasmonate.synthesis-degradation.lipoxygenase	highly similar to ( 749) AT3G45140 | Symbols: LOX2, ATLOX2 | LOX2 (LIPOXYGENASE 2); lipoxygenase | chr3:16525437-16529233 FORWARDhighly similar to ( 961) LOX21_HORVU Lipoxygenase 2.1, chloroplast precursor (EC 1.13.11.12) (LOX-100) (LOX2:Hv:1) - Hordeum vulgare (Barley)Lipoxygenase PLAT_LH2 protein|lipoxygenase 2.1, chloroplast precursor, putative, expressed	30	46.64	51.73	51.28	24.82	60.01	269.78	204.62	590.7	22.67	13.02	21.95	39.16	77.44	146.69	63.84	184.23	60.58	474.68	43.15	543.9	544.32	555.28	1172.26	436.05	33.61	64.83
LOC_Os02g02930	0	0	0	0	0	1	1	AT3G45140.1	lipoxygenase 2	lipoxygenase, chloroplast precursor, putative, expressed	17.7.1.2	hormone metabolism.jasmonate.synthesis-degradation.lipoxygenase	highly similar to ( 839) AT3G45140 | Symbols: LOX2, ATLOX2 | LOX2 (LIPOXYGENASE 2); lipoxygenase | chr3:16525437-16529233 FORWARDnearly identical (1598) LOXC2_ORYSA Probable lipoxygenase 8, chloroplast precursor (EC 1.13.11.12) - Oryza sativa (Rice)Lipoxygenase PLAT_LH2 protein|lipoxygenase, chloroplast precursor, putative, expressed	0.15	1.52	0.06	0.69	0.04	0.28	2.93	1.72	14.92	0.07	0.07	0.04	0.55	0.56	0.4	0.2	1.2	0.43	0.66	0.04	0.34	4.8	8.58	8.13	4.74	0.16	0.04
LOC_Os11g15040	1	0	1	0	0	1	3	AT5G04380.1	S-adenosyl-L-methionine-dependent methyltransferases superfamily protein	S-adenosyl-L-methionine:benzoic acid/salicylic acid carboxyl methyltransferase, putative, expressed	17.8.1	hormone metabolism.salicylic acid.synthesis-degradation	weakly similar to ( 123) AT5G66430 | Symbols: | S-adenosyl-L-methionine:carboxyl methyltransferase family protein | chr5:26525410-26526799 REVERSEweakly similar to ( 112) BAMT_ANTMA Benzoate carboxyl methyltransferase (EC 2.1.1.-) (S-adenosyl-L-methionine:benzoic acid carboxyl methyltransferase) - Antirrhinum majus (Garden snapdragon)Methyltransf_7 protein|S-adenosyl-L-methionine:benzoic acid/sal…	19.69	8.98	19.87	13.6	22.06	13.89	13.89	4.17	15.35	16.49	20.57	21.25	48.84	52.01	37.74	44.19	50.58	34.87	14.63	20.34	12.51	16.82	32.95	15.59	23.05	37.05	22.35
LOC_Os05g01140	0	0	1	0	0	1	2	AT5G38020.1	S-adenosyl-L-methionine-dependent methyltransferases superfamily protein	methyltransferase, putative, expressed	17.8.1	hormone metabolism.salicylic acid.synthesis-degradation	weakly similar to ( 169) AT5G38020 | Symbols: | S-adenosyl-L-methionine:carboxyl methyltransferase family protein | chr5:15165953-15167612 REVERSEweakly similar to ( 155) BAMT_ANTMA Benzoate carboxyl methyltransferase (EC 2.1.1.-) (S-adenosyl-L-methionine:benzoic acid carboxyl methyltransferase) - Antirrhinum majus (Garden snapdragon)Methyltransf_7 protein|methyltransferase, putative, expressed	5.91	9.43	5.75	24.34	15.19	32	2.11	2.07	3.32	7.94	1.03	10.08	7.47	10.18	9.69	0.45	0.66	1.46	14.65	2.47	11.74	28.65	29.56	34.58	1.3	0.33	0.63
LOC_Os01g45380	0	0	0	1	0	0	1	AT1G04920.1	sucrose phosphate synthase 3F	sucrose-phosphate synthase, putative, expressed	2.1.1.1	major CHO metabolism.synthesis.sucrose.SPS	nearly identical (1362) AT1G04920 | Symbols: ATSPS3F | ATSPS3F (sucrose phosphate synthase 3F); sucrose-phosphate synthase/ transferase, transferring glycosyl groups | chr1:1391674-1395756 REVERSEnearly identical (1991) SPS_ORYSA Probable sucrose-phosphate synthase (EC 2.4.1.14) (UDP-glucose-fructose-phosphate glucosyltransferase) - Oryza sativa (Rice) RfaG Glycos_transf_1 S6PP protein|sucrose-ph…	34.63	28.15	24.35	33.4	40.48	27.01	35.03	37.55	28.77	48.39	63.85	40.81	33.25	45.54	22.55	31.83	24.85	18.97	21.61	25.92	15.73	30.1	32.97	25.42	28.73	22.05	21.83
LOC_Os07g40000	0	0	0	1	0	0	1	AT1G27680.1	ADPGLC-PPase large subunit	glucose-1-phosphate adenylyltransferase large subunit, putative, expressed	2.1.2.1	major CHO metabolism.synthesis.starch.AGPase	highly similar to ( 658) AT1G27680 | Symbols: APL2 | APL2 (ADPGLC-PPASE LARGE SUBUNIT); glucose-1-phosphate adenylyltransferase | chr1:9631630-9634450 FORWARDhighly similar to ( 632) GLGL1_BETVU Glucose-1-phosphate adenylyltransferase large subunit, chloroplast precursor (EC 2.7.7.27) (ADP-glucose synthase) (ADP-glucose pyrophosphorylase) (AGPase S) (Alpha-D-glucose-1-phosphate adenyl transferase…	75.75	40.74	55.62	18.98	29.3	14.99	14.69	65.18	8.21	79.66	164.74	73.14	26.17	64.32	14.51	27.28	22.81	14	31.07	43.2	19.63	24.87	17.81	23.96	9.45	15.55	5.23
LOC_Os01g52250	1	0	0	0	0	0	1	AT4G18240.1	starch synthase 4	starch synthase, putative, expressed	2.1.2.2	major CHO metabolism.synthesis.starch.starch synthase	highly similar to ( 884) AT4G18240 | Symbols: ATSS4, SSIV, SS4 | ATSS4; transferase, transferring glycosyl groups | chr4:10082221-10087044 FORWARDmoderately similar to ( 343) SSY3_SOLTU Soluble starch synthase 3, chloroplast precursor (EC 2.4.1.21) (SS III) (Soluble starch synthase III) - Solanum tuberosum (Potato)glgA GlgA Glyco_transf_5 protein|starch synthase, putative, expressed	11.39	99.03	11.45	15.98	15.3	15.93	101.19	183.19	88.67	52.56	4.68	42.55	24.01	15.76	48.03	55.11	16.98	34.84	41.45	27.1	36.84	147.35	44.48	85.34	17.74	10.29	19.94
LOC_Os02g51070	0	0	0	1	0	0	1	AT3G01180.1	starch synthase 2	starch synthase, putative, expressed	2.1.2.2	major CHO metabolism.synthesis.starch.starch synthase	highly similar to ( 863) AT3G01180 | Symbols: AtSS2 | AtSS2 (starch synthase 2); transferase, transferring glycosyl groups | chr3:62456-65678 REVERSEnearly identical (1248) SSY22_ORYSA Soluble starch synthase 2-2, chloroplast precursor (EC 2.4.1.21) (Soluble starch synthase II-2) - Oryza sativa (Rice)glgA GlgA Glyco_transf_5 protein|starch synthase, putative, expressed	48.76	61.82	79.01	71.49	49.34	89.43	23.84	17.48	30.73	36.55	34.64	48.2	58	36.56	97.3	18.58	41.08	37.63	74.84	75.79	106.68	66.35	62.35	76.45	39.51	41.31	53.31
LOC_Os04g33460	0	0	0	1	0	0	1	AT5G03650.1	starch branching enzyme 2.2	1,4-alpha-glucan-branching enzyme 2, chloroplast precursor, putative, expressed	2.1.2.3	major CHO metabolism.synthesis.starch.starch branching	moderately similar to ( 362) AT5G03650 | Symbols: SBE2.2 | SBE2.2 (starch branching enzyme 2.2); 1,4-alpha-glucan branching enzyme | chr5:931924-937470 FORWARDmoderately similar to ( 347) GLGB_MAIZE 1,4-alpha-glucan branching enzyme IIB, chloroplast precursor (EC 2.4.1.18) (Starch branching enzyme IIB) (Q-enzyme) - Zea mays (Maize) Glycogen_branching_enzyme_like_N_term GlgB protein|1,4-alpha-gluc…	15.77	24.25	82.72	21.79	9.77	34.42	13.56	7.01	14.5	3.72	5.74	14.18	17.75	6.98	34.23	6.75	25.97	15.46	44.51	38.1	65.95	19.93	16.53	25.88	17.85	17.65	26.11
LOC_Os01g01120	0	0	0	0	0	1	1	AT1G56560.1	Plant neutral invertase family protein	neutral/alkaline invertase, putative, expressed	2.2.1.3.1	major CHO metabolism.degradation.sucrose.invertases.neutral	highly similar to ( 645) AT3G06500 | Symbols: | beta-fructofuranosidase, putative / invertase, putative / saccharase, putative / beta-fructosidase, putative | chr3:2012309-2015471 FORWARDInvertase_neut protein|neutral/alkaline invertase, putative, expressed	14.52	33.87	13	31.91	22.63	29.49	68.89	93.36	72.37	32.83	17.78	27.31	27.44	30.93	40.86	56.74	49	62.06	48.38	33.85	42.44	68.52	57.34	58.79	52.35	57.18	63.8
LOC_Os02g01590	0	0	0	1	0	0	1	AT1G62660.1	Glycosyl hydrolases family 32 protein	glycosyl hydrolases, putative, expressed	2.2.1.3.3	major CHO metabolism.degradation.sucrose.invertases.vacuolar	moderately similar to ( 436) AT1G62660 | Symbols: | beta-fructosidase (BFRUCT3) / beta-fructofuranosidase / invertase, vacuolar | chr1:23199949-23203515 FORWARDmoderately similar to ( 467) INVA_PHAAU Acid beta-fructofuranosidase precursor (EC 3.2.1.26) (Acid sucrose hydrolase) (Acid invertase) (AI) (Vacuolar invertase) [Contains: Acid beta-fructofuranosidase 30 kDa subunit; Acid beta-fructofurano…	49.12	117.67	38.35	229.07	150.62	179.79	1.75	2.44	2.92	33.52	32.78	20.27	137.01	258.9	113.72	4.25	4.02	1.06	92.28	60.37	59.51	108.11	204	113.67	3.51	1.29	1.93
LOC_Os10g32810	0	1	0	1	0	0	2	AT3G23920.1	beta-amylase 1	beta-amylase, putative, expressed	2.2.2.1.2	major CHO metabolism.degradation.starch.starch cleavage.beta amylase	highly similar to ( 620) AT3G23920 | Symbols: BAM1, BMY7, TR-BAMY | BAM1 (BETA-AMYLASE 1); beta-amylase | chr3:8641722-8644199 FORWARDmoderately similar to ( 401) AMYB_SOYBN Beta-amylase (EC 3.2.1.2) (1,4-alpha-D-glucan maltohydrolase) - Glycine max (Soybean)Glyco_hydro_14 protein|beta-amylase, putative, expressed	77.78	44.45	72.24	114.83	87.17	146.7	36.25	29.23	32.46	19	17.81	26.18	81.52	84.4	77.69	29.62	38	27.78	69.01	75.86	58.55	58.97	88.53	71.06	30.56	48.68	35.08
LOC_Os05g13860	0	0	0	1	0	0	1	AT1G10760.1	Pyruvate phosphate dikinase, PEP/pyruvate binding domain	alpha-glucan water dikinase, chloroplast precursor, putative, expressed	2.2.2.3	major CHO metabolism.degradation.starch.glucan water dikinase	nearly identical (1346) AT1G10760 | Symbols: SEX1, SOP1, SOP, GWD1, GWD | SEX1 (STARCH EXCESS 1); alpha-glucan, water dikinase | chr1:3581210-3590043 REVERSEnearly identical (1421) GWD1_SOLTU Alpha-glucan water dikinase, chloroplast precursor (EC 2.7.9.4) (EC 2.7.13.3) (Starch-related R1 protein) - Solanum tuberosum (Potato)PPDK_N protein|alpha-glucan water dikinase, chloroplast precursor, putati…	1.18	4.5	5.18	3.08	1.44	3.46	3.95	1.62	6.18	1.04	0.06	1.29	0.94	0.95	4.31	2.74	4.03	6.32	4.51	5.7	7.89	4.6	2.57	3.9	5.91	5.88	9.16
LOC_Os11g10850	1	1	0	1	0	0	3	AT5G42510.1	Disease resistance-responsive (dirigent-like protein) family protein	dirigent, putative, expressed	20.1.7	stress.biotic.PR-proteins	very weakly similar to (93.2) AT5G42510 | Symbols: | disease resistance-responsive family protein | chr5:16998268-16998816 REVERSEDirigent protein|dirigent, putative, expressed	70.19	47.85	33.21	81	52.31	65.19	112.63	135	118.92	14.43	20.95	12.9	63.24	63.14	46.93	42.72	78.39	73.17	44.6	42	41.76	66.8	108.08	80.27	90	88.7	81.09
LOC_Os11g12050	0	0	0	1	0	1	2	AT3G07040.1	NB-ARC domain-containing disease resistance protein	NBS-LRR type disease resistance protein, putative, expressed	20.1.7	stress.biotic.PR-proteins	moderately similar to ( 342) AT3G07040 | Symbols: RPM1, RPS3 | RPM1 (RESISTANCE TO P. SYRINGAE PV MACULICOLA 1); nucleotide binding / protein binding | chr3:2226244-2229024 REVERSE NB-ARC protein|NBS-LRR type disease resistance protein, putative, expressed	5.86	0	21.31	6.14	3.03	9.4	4.74	1.69	5.9	2.01	0.9	4.5	0	2.92	0	5.04	0	11.53	12.92	10.18	17.54	7.51	9.45	11.99	8.03	10.74	13.75
LOC_Os06g45140	0	0	0	1	0	0	1	AT5G49040.1	Disease resistance-responsive (dirigent-like protein) family protein	dirigent, putative, expressed	20.1.7	stress.biotic.PR-proteins	weakly similar to ( 158) AT5G49040 | Symbols: | disease resistance-responsive protein-related / dirigent protein-related | chr5:19882676-19883251 REVERSEDirigent protein|dirigent, putative, expressed	24.02	26.84	17.01	15.36	19.82	13.96	15.43	13.93	13.83	30.86	48.8	32.74	19.13	28.04	11.49	11.62	10.09	7.78	16.33	16.27	13.22	14.8	16.63	15.62	12	9.38	9.2
LOC_Os10g36924	0	0	0	1	0	0	1	AT3G07040.1	NB-ARC domain-containing disease resistance protein	disease resistance protein RPM1, putative, expressed	20.1.7	stress.biotic.PR-proteins	moderately similar to ( 295) AT3G07040 | Symbols: RPM1, RPS3 | RPM1 (RESISTANCE TO P. SYRINGAE PV MACULICOLA 1); nucleotide binding / protein binding | chr3:2226244-2229024 REVERSE NB-ARC protein|disease resistance protein RPM1, putative, expressed	20.59	26.92	15.42	27.67	29.19	16.43	6.25	6.47	4.56	27.8	51.28	20.5	13.56	38.45	11.37	5.83	8	2.27	15.3	11.87	9.67	10.82	17.78	14.08	3.7	4.03	4.5
LOC_Os04g59330	0	0	0	1	0	0	1	AT3G14460.1	LRR and NB-ARC domains-containing disease resistance protein	disease resistance RPP13-like protein 1, putative, expressed	20.1.7	stress.biotic.PR-proteins	moderately similar to ( 303) AT3G14460 | Symbols: | disease resistance protein (NBS-LRR class), putative | chr3:4851990-4856264 REVERSE NB-ARC protein|disease resistance RPP13-like protein 1, putative, expressed	9.4	9.03	5.25	6.08	5.94	4.24	4.99	7.78	1.78	16.05	16.88	9.71	14.66	6.67	1.6	2.68	2.04	0.4	5.13	7.04	2.75	6.48	6.13	5.15	2.65	1.44	1.92
LOC_Os02g03570	0	1	0	1	0	0	2	AT1G53540.1	HSP20-like chaperones superfamily protein	hsp20/alpha crystallin family protein, putative, expressed	20.2.1	stress.abiotic.heat	very weakly similar to ( 100) AT5G59720 | Symbols: HSP18.2 | HSP18.2 (heat shock protein 18.2) | chr5:24062632-24063117 FORWARDweakly similar to ( 108) HSP11_DAUCA 17.8 kDa class I heat shock protein (Clone DCHSP17.7) - Daucus carota (Carrot) HSP20 alpha-crystallin-Hsps IbpA protein|hsp20/alpha crystallin family protein, putative, expressed	21.48	17.37	19.65	20.45	21.58	18.1	14.75	8.99	9.36	55.51	48.53	45.19	20.78	14.27	7.82	9.4	5.14	3.14	13.34	21.55	12.49	9.75	11.62	9.35	10.33	7.34	8.27
LOC_Os11g47760	0	0	1	0	0	1	2	AT5G02500.1	heat shock cognate protein 70-1	DnaK family protein, putative, expressed	20.2.1	stress.abiotic.heat	nearly identical (1102) AT5G02500 | Symbols: HSC70-1, HSP70-1, AT-HSC70-1, HSC70 | HSC70-1 (HEAT SHOCK COGNATE PROTEIN 70-1); ATP binding | chr5:554055-556334 REVERSEnearly identical (1101) HSP7C_PETHY Heat shock cognate 70 kDa protein - Petunia hybrida (Petunia) HSP70 dnaK DnaK dnaK hscA hscA protein|DnaK family protein, putative, expressed	1564.92	631.09	961.44	969.58	1549.22	841.61	1045.96	679.29	650.65	938.32	1258.83	788.59	2332.33	2332.11	1301.82	1242.95	1144.13	702.84	749.89	1108.95	588.57	713.38	1335.24	783.54	826.38	1279.17	619.22
LOC_Os11g01330	0	0	1	0	0	0	1	AT2G29970.1	Double Clp-N motif-containing P-loop nucleoside triphosphate hydrolases superfamily protein	expressed protein	20.2.1	stress.abiotic.heat	moderately similar to ( 241) AT2G29970 | Symbols: | heat shock protein-related | chr2:12776601-12779784 FORWARD protein|expressed protein	12.56	8.68	13.97	25.66	14.22	28.07	10.54	8.55	7.66	9.51	17.23	11.58	8.29	6.91	5.99	6.82	9.76	5.84	6.75	7.43	6.83	10.21	6.25	13.66	10.97	12.77	13.01
[truncated: 171 more rows]
