# Supplementary material for: Pesticide application has little influence on coding and non-coding gene expressions in rice
Source: BMC Genomics. 2019 Dec 23;20:1009. doi: 10.1186/s12864-019-6381-y (PMC6927115; doi:10.1186/s12864-019-6381-y)
Supplement: Supplementary file 5 — Additional file 5. DEGs identified executing AS events under two pesticides treatments [file 12864_2019_6381_MOESM5_ESM.xlsx]

## Sheet: Sheet1
Additional file 5. DEGs identified executing AS events under two pesticides treatments.
ID			Sample with differentially expressed AS													Expression level (FPKM)
	Gene loci	Alternative splicing type	A-3h	A-1d	A-3d	T-1d	T-3h	T-3d	Number of sample with DE AS	Arabidopsis annotation		rice annotation	Mapman Annotation			A-1d-1	A-1d-2	A-1d-3	A-3d-1	A-3d-2	A-3d-3	A-3h-1	A-3h-2	A-3h-3	CK-1d-1	CK-1d-2	CK-1d-3	CK-3d-1	CK-3d-2	CK-3d-3	CK-3h-1	CK-3h-2	CK-3h-3	T-1d-1	T-1d-2	T-1d-3	T-3d-1	T-3d-2	T-3d-3	T-3h-1	T-3h-2	T-3h-3
LOC_Os02g53260:SE	LOC_Os02g53260	SE	1	0	0	1	1	1	4	AT1G18335.1	Acyl-CoA N-acyltransferases (NAT) superfamily protein	acetyltransferase, GNAT family, putative, expressed	26.24	misc.GCN5-related N-acetyltransferase	weakly similar to ( 191) AT1G18335 | Symbols: | GCN5-related N-acetyltransferase (GNAT) family protein | chr1:6309428-6311326 REVERSE protein|acetyltransferase, GNAT family, putative, expressed	0.95	2.38	2.03	1.59	1.6	2.11	2.69	2.14	2.56	1.58	2.19	2.07	1.5	1.38	1.83	1.08	1.72	1.92	2.52	3.76	3.67	3.1	2.52	3.35	3.44	2.02	3.69
LOC_Os05g27870:SE	LOC_Os05g27870	SE	1	1	0	1	1	0	4	AT5G58450.1	Tetratricopeptide repeat (TPR)-like superfamily protein	expressed protein	35.2	not assigned.unknown	highly similar to ( 954) AT5G58450 | Symbols: | binding | chr5:23626826-23632071 FORWARD protein|expressed protein	5.44	7.72	6.44	7.01	5.47	8.17	8.09	9.22	9.05	8.65	9.39	9.06	6.24	6.82	6.82	7.49	9.62	9.57	13.83	14.86	14.5	10.23	8.35	10.54	11.97	12.72	13.43
LOC_Os11g42540:SE	LOC_Os11g42540	SE	0	1	1	1	1	0	4	AT1G04420.1	NAD(P)-linked oxidoreductase superfamily protein	oxidoreductase, aldo/keto reductase family protein, putative, expressed	17.2.3	hormone metabolism.auxin.induced-regulated-responsive-activated	moderately similar to ( 282) AT1G04420 | Symbols: | aldo/keto reductase family protein | chr1:1191634-1193699 FORWARDweakly similar to ( 125) KCAB_ORYSA Probable voltage-gated potassium channel subunit beta (K(+) channel subunit beta) - Oryza sativa (Rice) PRK10625 Tas Aldo_ket_red ARA1 PRK09912 COG4989 COG1453 protein|oxidoreductase, aldo/keto reductase family protein, putative, expressed	3.78	2.19	3.87	3.6	3.47	4.58	5.26	3.12	4.64	4.57	4.11	3.98	2.16	2.11	2.37	4.46	3.82	4.33	6.93	6.23	7.64	4.97	4.84	4.57	6.65	5.52	8.46
LOC_Os04g57480:A5SS	LOC_Os04g57480	A5SS	0	1	1	1	0	1	4	AT5G67170.1	SEC-C motif-containing protein / OTU-like cysteine protease family protein	OTU-like cysteine protease family protein, putative, expressed	29.5.3	protein.degradation.cysteine protease	moderately similar to ( 211) AT5G67170 | Symbols: | SEC-C motif-containing protein / OTU-like cysteine protease family protein | chr5:26799851-26801763 FORWARD protein|OTU-like cysteine protease family protein, putative, expressed	5.43	6.22	6.31	6.79	7.06	9.35	7.83	7.15	8.29	9.41	8.33	8.37	8.4	7.32	7.58	7.52	8.19	9.01	10.36	12.37	11.06	10.34	8.58	10.97	10.31	12.12	11.63
LOC_Os10g35220:SE	LOC_Os10g35220	SE	0	1	1	1	0	0	3	AT5G15270.1	RNA-binding KH domain-containing protein	KH domain containing protein, putative, expressed	27.4	RNA.RNA binding	moderately similar to ( 309) AT5G15270 | Symbols: | KH domain-containing protein | chr5:4958738-4960947 FORWARD protein|KH domain containing protein, putative, expressed	14.43	17.63	13.61	16.31	17.47	22.67	19.92	18.77	22.06	18.57	18.89	19.66	18.14	17.83	20.24	15.76	19.39	20.24	16.72	18.04	16.19	15.78	14.44	15.22	14.01	17.49	17.18
LOC_Os03g56410:A5SS	LOC_Os03g56410	A5SS	0	1	0	1	0	1	3	AT3G50845.1	Protein of unknown function (DUF59)	expressed protein	35.2	not assigned.unknown	weakly similar to ( 166) AT3G50845 | Symbols: | FUNCTIONS IN: molecular_function unknown; INVOLVED IN: biological_process unknown; LOCATED IN: cellular_component unknown; CONTAINS InterPro DOMAIN/s: Protein of unknown function DUF59 (InterPro:IPR002744); BEST Arabidopsis thaliana protein match is: vacuolar sorting signal binding (TAIR:AT1G68310.2); Has 415 Blast hits to 414 proteins in 153 specie…	79.89	67.65	62.6	68.22	59.86	45.43	54.68	58.96	43.8	74.9	77.04	45.98	54.93	56.91	42.33	57.88	61.57	49.16	97.91	62.83	60.41	71.64	76.81	56.58	60.85	56.02	47.56
LOC_Os04g46960:RI	LOC_Os04g46960	RI	1	0	1	0	0	1	3	AT4G11600.1	glutathione peroxidase 6	glutathione peroxidase domain containing protein, expressed	35.2	not assigned.unknown	protein|glutathione peroxidase domain containing protein, expressed	215.71	226.04	187.9	253.88	221.18	191.36	179.89	182.85	155.68	152.73	207.22	117.08	279.48	301.58	213.38	185.32	195.39	203.07	97.63	120.45	88.46	170.71	357.2	138.28	148.51	121.77	105.46
LOC_Os07g44090:SE	LOC_Os07g44090	SE	0	0	1	1	0	1	3	AT1G09540.1	myb domain protein 61	myb-related protein Hv33, putative, expressed	35.2	not assigned.unknown	protein|myb-related protein Hv33, putative, expressed	0.73	1.14	0.52	0.47	0.77	0.44	0.25	0.44	0.24	0.82	0.65	0.31	0.83	0.87	0.47	1.48	0.81	1.13	0.61	1.23	0.36	1.18	2.62	1.03	0.71	0.23	0.46
LOC_Os07g47430:SE	LOC_Os07g47430	SE	0	1	0	1	0	1	3			expressed protein	35.2	not assigned.unknown	protein|expressed protein	1.51	4.8	2.11	1.96	0.71	2.03	1.33	2.28	0.44	0.47	1.5	1.35	1.26	1.76	1.03	0.61	1.39	0.62	0.73	1.3	1.49	2.16	0.83	2.02	2.59	1.97	2.44
LOC_Os08g35948:A5SS	LOC_Os08g35948	A5SS	0	1	1	0	1	0	3			expressed protein	35.2	not assigned.unknown	protein|expressed protein	2.18	3.4	1.92	2.51	2.24	1.4	1.76	2.65	1.95	2.4	2.5	1.66	1.95	2.25	2.53	1.4	1.84	2.93	2.55	3.39	2.42	2.63	2.52	1.86	3	2.45	1.72
LOC_Os10g33710:SE	LOC_Os10g33710	SE	0	1	1	1	0	0	3	AT3G04490.1		expressed protein	35.2	not assigned.unknown	nearly identical (1012) AT3G04490 | Symbols: | unknown protein | chr3:1200816-1209713 FORWARD protein|expressed protein	7.75	9.17	7.78	10.54	10.64	15.84	12.74	12.11	16.11	11.84	10.01	15.04	12.02	11.8	14.5	9.95	11.18	12.95	10.71	14.38	12.08	11.16	8.81	10.2	10.3	12.21	13
LOC_Os10g41930:A3SS	LOC_Os10g41930	A3SS	0	1	0	1	1	0	3	AT2G38740.1	Haloacid dehalogenase-like hydrolase (HAD) superfamily protein	haloacid dehalogenase-like hydrolase family protein, putative, expressed	35.2	not assigned.unknown	weakly similar to ( 117) AT2G38740 | Symbols: | haloacid dehalogenase-like hydrolase family protein | chr2:16194639-16195995 REVERSE protein|haloacid dehalogenase-like hydrolase family protein, putative, expressed	7.42	5.23	9.68	10.69	13.47	16.5	10.46	12.86	15.77	3.38	3.64	6.27	12.49	11.31	13.04	6.73	5.88	7.27	1.67	3.36	3.08	3.38	3.49	3.23	4.14	5.38	6.07
LOC_Os06g39344:SE	LOC_Os06g39344	SE	1	1	0	1	0	0	3	AT4G13360.1	ATP-dependent caseinolytic (Clp) protease/crotonase family protein	enoyl-CoA hydratase/isomerase family protein, putative, expressed	13.2.6.3	amino acid metabolism.degradation.aromatic aa.tryptophan	moderately similar to ( 385) AT4G13360 | Symbols: | catalytic | chr4:7775133-7777701 FORWARD PRK06028 PRK07828 PRK06493 PRK06952 PRK07759 PRK05617 protein|enoyl-CoA hydratase/isomerase family protein, putative, expressed	139.14	128.3	130.65	126.16	129.81	104.21	105.28	114.62	97.32	119.46	149.92	113	122.64	131.68	107.47	111.4	111.42	114.16	89.28	82.42	82.45	93.47	93.1	84.88	85.86	82.16	80.4
LOC_Os06g09610:RI	LOC_Os06g09610	RI	0	1	0	1	0	0	2	AT3G26060.1	Thioredoxin superfamily protein	peroxiredoxin, putative, expressed	21.5	redox.peroxiredoxin	moderately similar to ( 261) AT3G26060 | Symbols: ATPRX Q | ATPRX Q; antioxidant/ peroxiredoxin | chr3:9524807-9526123 FORWARD PRX_BCP Bcp PRX_family AhpC-TSA bcp PRX_AhpE_like Redoxin AhpC PRX_Typ2cys TlpA_like_family PRX_1cys protein|peroxiredoxin, putative, expressed	162.49	61.38	159.1	116.95	200.43	90.96	191.63	160.31	169.2	141.96	102.09	162.21	146	97.83	155.33	324.84	174.64	257.28	222.21	141.36	240.13	194.99	317.88	213.73	285.29	189.92	305.44
LOC_Os09g17750:SE	LOC_Os09g17750	SE	0	0	1	1	0	0	2	AT5G15940.1	NAD(P)-binding Rossmann-fold superfamily protein	oxidoreductase, short chain dehydrogenase/reductase family domain containing protein, expressed	26.22	misc.short chain dehydrogenase/reductase (SDR)	moderately similar to ( 273) AT5G15940 | Symbols: | binding / catalytic/ oxidoreductase | chr5:5202801-5204715 FORWARD PRK06197 PRK05854 COG4221 DltE PRK07453 FabG PRK06196 fabG PRK08589 fabG PRK12826 PRK06181 protein|oxidoreductase, short chain dehydrogenase/reductase family domain containing protein, expressed	3.8	3.65	2.82	3.63	2.22	4.09	3.43	3.22	3.34	2.99	2.49	3.23	2.7	3.45	3.47	2.15	2.62	3.21	3.33	3.85	3.34	3.17	3.03	4.88	3.61	4.07	4.1
LOC_Os05g50490:A3SS	LOC_Os05g50490	A3SS	0	0	1	0	0	1	2	AT2G30933.1	Carbohydrate-binding X8 domain superfamily protein	X8 domain containing protein, expressed	26.4	misc.beta 1,3 glucan hydrolases	weakly similar to ( 105) AT2G30933 | Symbols: | FUNCTIONS IN: molecular_function unknown; INVOLVED IN: biological_process unknown; LOCATED IN: endomembrane system; CONTAINS InterPro DOMAIN/s: X8 (InterPro:IPR012946); BEST Arabidopsis thaliana protein match is: glucan endo-1,3-beta-glucosidase-related (TAIR:AT1G09460.1); Has 762 Blast hits to 726 proteins in 32 species: Archae - 0; Bacteria - 0; M…	1.66	5.13	2.31	3.84	1.74	2.3	1.77	3.48	1.8	2.6	2.62	0.95	2.58	5.14	2.32	1.34	1.53	0.98	1.88	1.65	0.59	1.83	0.85	1.11	1.8	1.74	0.96
LOC_Os01g43170:A3SS	LOC_Os01g43170	A3SS	0	0	1	1	0	0	2	AT5G53180.2	polypyrimidine tract-binding protein 2	polypyrimidine tract-binding protein, putative, expressed	27.1	RNA.processing	moderately similar to ( 303) AT5G53180 | Symbols: ATPTB2, PTB2 | PTB2 (POLYPYRIMIDINE TRACT-BINDING PROTEIN 2); RNA binding / nucleotide binding | chr5:21568393-21571081 REVERSE protein|polypyrimidine tract-binding protein, putative, expressed	12.58	15.85	12.28	15.78	13.58	16.83	13.45	15.09	14.06	19.62	16	17.31	13.83	16.22	14.71	15.26	15.28	15.97	18.39	17.99	13.62	13.17	14.63	16.52	15.47	19.53	16.57
LOC_Os04g58690:A3SS	LOC_Os04g58690	A3SS	0	1	1	0	0	0	2	AT1G01760.1	adenosine deaminases;RNA binding;RNA binding;adenosine deaminases	tRNA-specific adenosine deaminase 1, putative, expressed	27.1	RNA.processing	weakly similar to ( 198) AT1G01760 | Symbols: | RNA binding / adenosine deaminase | chr1:276412-278448 REVERSE ADEAMc A_deamin protein|tRNA-specific adenosine deaminase 1, putative, expressed	2	3.72	2.23	2.19	1.9	2.14	2	2.01	2.38	2.71	2.44	2.06	2.13	2.8	2.53	1.88	1.98	2.03	2.37	2.36	2.69	2.18	1.98	2.48	2.18	3.32	3.19
LOC_Os02g47620:RI	LOC_Os02g47620	RI	1	1	0	0	0	0	2	AT4G36530.2	alpha/beta-Hydrolases superfamily protein	hydrolase, alpha/beta fold family domain containing protein, expressed	28.2	DNA.repair	moderately similar to ( 405) AT4G36530 | Symbols: | hydrolase, alpha/beta fold family protein | chr4:17240120-17241770 REVERSE MhpC protein|hydrolase, alpha/beta fold family domain containing protein, expressed	181.59	140.99	179.73	197.36	184.99	221.6	157.34	222.69	190.81	80.82	87.64	115.84	218.89	272.41	214.2	123.12	104.11	99.19	26.07	51.13	50.16	43.67	37.02	46.42	92.19	96.89	95.84
LOC_Os04g57230:A3SS	LOC_Os04g57230	A3SS	1	0	1	0	0	0	2	AT3G13226.1	regulatory protein RecX family protein	regulatory protein RecX family protein, putative, expressed	28.2	DNA.repair	weakly similar to ( 160) AT3G13226 | Symbols: | regulatory protein RecX family protein | chr3:4264442-4266286 REVERSErecX OraA protein|regulatory protein RecX family protein, putative, expressed	3.45	2.38	3.05	3.31	4	2.72	2.95	2.88	2.27	2.09	2.29	1.49	3.31	3.57	2.98	2.61	2.23	2.46	3.17	3.65	3.55	4.46	4.18	3.69	4.14	3.52	2.98
LOC_Os11g48090:RI	LOC_Os11g48090	RI	0	0	1	1	0	0	2	AT1G31360.1	RECQ helicase L2	helicase conserved C-terminal domain containing protein, expressed	28.99	DNA.unspecified	highly similar to ( 953) AT1G31360 | Symbols: RECQL2 | RECQL2 (ARABIDOPSIS RECQ HELICASE L2); 3'-5' DNA helicase/ ATP-dependent helicase/ four-way junction helicase/ protein binding | chr1:11233174-11237412 FORWARD RecQ PRK11057 HELICc DEAD COG1205 DEXDc HELICc SrmB Helicase_C DEXHc protein|helicase conserved C-terminal domain containing protein, expressed	17.49	22.78	16.03	18.84	19.72	23.01	21.32	19.32	23.06	21.79	22.45	24.54	24.14	22.91	24.98	20.2	21.91	22.4	20.05	24.17	18.35	22.02	18.01	19.15	19.12	22.09	23.03
LOC_Os08g01270:SE	LOC_Os08g01270	SE	0	1	0	1	0	0	2	AT4G38470.1	ACT-like protein tyrosine kinase family protein	protein kinase family protein, putative, expressed	29.4	protein.postranslational modification	moderately similar to ( 339) AT2G17700 | Symbols: | protein kinase family protein | chr2:7685778-7689278 REVERSEweakly similar to ( 110) NORK_PEA Nodulation receptor kinase precursor (EC 2.7.11.1) - Pisum sativum (Garden pea) Pkinase_Tyr TyrKc PTKc S_TKc Pkinase S_TKc PTKc_Src_like PTKc_Fes_like PTKc_Tec_like PTKc_Frk_like PTKc_Abl PTKc_Srm_Brk PTKc_Itk PTKc_Csk_like PTKc_EphR PTKc_EGFR_like PTKc…	20.67	10.35	28.27	10.23	24.02	19.4	40.88	28.71	37.22	34.67	29.64	67.12	26.69	27.3	29.1	69.66	58.41	75.32	46.63	47.21	51.28	26.03	33.3	36.56	37.74	50.93	61.22
LOC_Os10g37480:SE	LOC_Os10g37480	SE	0	1	0	1	0	0	2	AT4G10730.1	Protein kinase superfamily protein	STE_PAK_Ste20_STLK.6 - STE kinases include homologs to sterile 7, sterile 11 and sterile 20 from yeast, expressed	29.4	protein.postranslational modification	highly similar to ( 731) AT4G10730 | Symbols: | ATP binding / kinase/ protein kinase/ protein serine/threonine kinase/ protein tyrosine kinase | chr4:6609793-6614786 REVERSEweakly similar to ( 125) M2K1_ORYSA Mitogen-activated protein kinase kinase 1 (EC 2.7.12.2) (MAP kinase kinase 1) (MAPKK1) (OsMEK1) - Oryza sativa (Rice) S_TKc S_TKc Pkinase Pkinase_Tyr PTKc TyrKc SPS1 PTKc_Ack_like PTKc_Tec_l…	10.03	11.87	11.05	13.84	13.78	18.7	14.97	12.46	15.23	13.33	12.44	15.02	13.84	13.78	16.15	12.32	12.13	13.11	9.19	11.86	9.26	10.95	10.54	11.03	10.69	11.48	11.05
LOC_Os04g57190:SE	LOC_Os04g57190	SE	0	0	1	0	0	1	2	AT4G17510.1	ubiquitin C-terminal hydrolase 3	ubiquitin carboxyl-terminal hydrolase, family 1, putative, expressed	29.5	protein.degradation	weakly similar to ( 157) AT4G17510 | Symbols: UCH3 | UCH3 (UBIQUITIN C-TERMINAL HYDROLASE 3); ubiquitin thiolesterase | chr4:9767114-9768648 REVERSE Peptidase_C12 protein|ubiquitin carboxyl-terminal hydrolase, family 1, putative, expressed	3.94	3.87	4.76	4.25	4.68	5.41	4.22	5.04	5.29	3.48	4.38	4.1	4.43	4.85	3.86	3.87	3.91	4.58	3.86	5.12	4.37	4.27	3.8	4.23	4.71	4.42	5.02
LOC_Os06g29310:SE	LOC_Os06g29310	SE	0	1	0	1	0	0	2	AT1G60220.1	UB-like protease 1D	ulp1 protease family protein, putative, expressed	29.5	protein.degradation	moderately similar to ( 261) AT1G60220 | Symbols: OTS1, ULP1D | ULP1D (UB-LIKE PROTEASE 1D); SUMO-specific protease/ cysteine-type peptidase | chr1:22208332-22211910 FORWARD ULP1 Peptidase_C48 protein|ulp1 protease family protein, putative, expressed	11.14	12.48	11.9	13.94	12.79	14.69	14.51	12.96	13.48	15.18	11.37	13.82	16.12	13.17	15.88	11.99	13.4	14.58	14.89	16.15	14.95	14.28	12.65	14.07	14.84	15.51	16.44
LOC_Os07g37650:SE	LOC_Os07g37650	SE	0	1	0	1	0	0	2	AT5G54310.1	ARF-GAP domain 5	GTPase-activating protein, putative, expressed	30.5	signalling.G-proteins	moderately similar to ( 301) AT5G54310 | Symbols: AGD5 | AGD5 (ARF-GAP domain 5); ARF GTPase activator/ DNA binding / zinc ion binding | chr5:22057262-22061066 REVERSE ArfGap ArfGap COG5347 protein|GTPase-activating protein, putative, expressed	59.15	64.97	54.12	72.8	54.26	68.86	60.43	68.02	59.07	86	110.81	71.62	76.92	88.99	74.39	58.18	73.85	70.37	66.59	60.25	44.76	59.96	56.42	51.54	52.89	56.63	45.08
LOC_Os03g13460:SE	LOC_Os03g13460	SE	0	1	0	1	0	0	2	AT1G14690.1	microtubule-associated protein 65-7	microtubule associated protein, putative, expressed	31.1	cell.organisation	highly similar to ( 535) AT1G14690 | Symbols: MAP65-7 | MAP65-7 (MICROTUBULE-ASSOCIATED PROTEIN 65-7) | chr1:5052090-5054936 REVERSE MAP65_ASE1 protein|microtubule associated protein, putative, expressed	6.17	9	3.75	8.17	6.85	8.5	7.93	8.06	6.9	8.85	7.2	7.94	8.85	4.68	8.05	8.4	9.48	9.13	9.92	10.53	9.89	9.02	8.86	8.5	10.45	9.79	10.18
LOC_Os04g04320:SE	LOC_Os04g04320	SE	0	1	0	1	0	0	2	AT1G66510.1	AAR2 protein family	expressed protein	31.2	cell.division	moderately similar to ( 413) AT1G66510 | Symbols: | AAR2 protein family | chr1:24812881-24815804 FORWARD AAR2 protein|expressed protein	5.16	9.39	6.74	9.17	7.92	9.44	6.9	9.19	7.72	8.25	6.15	5.36	5.49	5.95	6.85	5.6	7.2	4.74	13.89	13.93	12.52	9.8	9.55	11.14	10.63	13.84	12.02
LOC_Os04g18030:RI	LOC_Os04g18030	RI	0	1	0	1	0	0	2	AT1G12360.1	Sec1/munc18-like (SM) proteins superfamily	Sec1 family transport protein, putative, expressed	31.4	cell.vesicle transport	highly similar to ( 790) AT1G12360 | Symbols: KEU | KEU (keule); protein transporter | chr1:4201172-4206144 FORWARDnearly identical (1153) SEC1A_ORYSA Probable protein transport Sec1a - Oryza sativa (Rice) Sec1 SEC1 protein|Sec1 family transport protein, putative, expressed	2.48	2.24	2.4	2.54	3.27	3.25	3.18	2.82	3.74	3.46	3.1	2.65	3.04	2.9	3.27	2.54	3.39	2.66	4.46	4.19	4.47	4.47	2.55	3.62	3.96	4.51	5.02
LOC_Os05g46570:SE	LOC_Os05g46570	SE	0	1	0	1	0	0	2	AT5G14530.1	Transducin/WD40 repeat-like superfamily protein	WD domain, G-beta repeat domain containing protein, expressed	33.99	development.unspecified	highly similar to ( 526) AT5G14530 | Symbols: | transducin family protein / WD-40 repeat family protein | chr5:4684782-4686865 REVERSE WD40 COG2319 protein|WD domain, G-beta repeat domain containing protein, expressed	11.61	13.8	12.86	12.81	12.13	14.3	10.66	10.94	10.83	11.64	9	8.8	11.86	12.99	11.12	9.2	9.14	10.15	12.58	13.47	12.29	14.58	12.08	13.1	12.67	12.87	12.07
LOC_Os06g46310:SE	LOC_Os06g46310	SE	0	0	1	0	0	1	2	AT1G15960.1	NRAMP metal ion transporter 6	metal transporter Nramp6, putative, expressed	34.12	transport.metal	moderately similar to ( 458) AT1G15960 | Symbols: NRAMP6, ATNRAMP6 | NRAMP6; inorganic anion transmembrane transporter/ metal ion transmembrane transporter | chr1:5482202-5485066 REVERSE PRK00701 Nramp MntH protein|metal transporter Nramp6, putative, expressed	3.49	5.55	3.98	6.03	5.4	6.66	4.88	5.07	4.17	4.61	4	3.69	5.89	7.48	5.95	4.04	4.76	4.99	2.85	4.12	2.67	4.29	3.97	3.76	4.43	3.05	3.3
LOC_Os03g24860:SE	LOC_Os03g24860	SE	0	0	1	0	0	1	2	AT5G18840.1	Major facilitator superfamily protein	transporter family protein, putative, expressed	34.2	transport.sugars	moderately similar to ( 493) AT5G18840 | Symbols: | sugar transporter, putative | chr5:6282954-6286399 FORWARDweakly similar to ( 140) STC_RICCO Sugar carrier protein C - Ricinus communis (Castor bean) Sugar_tr xylE protein|transporter family protein, putative, expressed	18.65	13.79	29.36	18.8	23.15	32.95	28.44	27.67	36.31	24.96	17.86	34.59	27.17	18.97	37.59	30.08	23.45	34.12	24.39	22.14	31.04	20.7	19.48	27.99	27.68	27.91	36.98
LOC_Os02g01100:SE	LOC_Os02g01100	SE	0	0	1	0	0	1	2	AT2G39130.1	Transmembrane amino acid transporter family protein	transmembrane amino acid transporter protein, putative, expressed	34.3	transport.amino acids	highly similar to ( 552) AT2G39130 | Symbols: | amino acid transporter family protein | chr2:16323171-16326744 REVERSE Aa_trans SdaC protein|transmembrane amino acid transporter protein, putative, expressed	7.42	4.31	5.44	6.46	4.39	4.77	3.91	4.6	4.6	5.4	7.38	1.67	3.34	3.37	2.76	3.52	3.92	2.92	5.62	3.71	3	4.54	4.73	2.96	4.11	3.9	2.81
LOC_Os10g20380:SE	LOC_Os10g20380	SE	1	0	0	1	0	0	2	AT5G52450.1	MATE efflux family protein	uncharacterized transporter C11D3.06, putative, expressed	34.99	transport.misc	weakly similar to ( 145) AT5G52450 | Symbols: | MATE efflux protein-related | chr5:21289042-21291749 REVERSE protein|uncharacterized transporter C11D3.06, putative, expressed	12.52	20.27	8.12	12.15	8.94	9.1	7.41	8.2	8.15	8.63	10.72	8.21	9.81	13.86	9.49	9.87	9.84	10.06	6.23	8.39	5.66	8.22	9.56	9.51	7.67	7.35	7.51
LOC_Os01g05830:SE	LOC_Os01g05830	SE	0	1	0	1	0	0	2	AT5G59960.1		expressed protein	35.2	not assigned.unknown	moderately similar to ( 468) AT5G59960 | Symbols: | unknown protein | chr5:24142352-24145140 REVERSE protein|expressed protein	8.07	9.72	8.43	10.07	9.93	9.7	9.17	9.73	8.54	11.83	15.4	10.44	13.22	13.55	9.9	12.5	13.17	14.99	8.9	7.44	5.67	8.22	9.22	6.72	8.28	6.5	5.92
LOC_Os01g16110:SE	LOC_Os01g16110	SE	0	0	1	0	0	1	2	AT5G21160.1	LA RNA-binding protein	la domain containing protein, putative, expressed	35.2	not assigned.unknown	moderately similar to ( 299) AT5G21160 | Symbols: | La domain-containing protein / proline-rich family protein | chr5:7199191-7203879 REVERSELA La protein|la domain containing protein, putative, expressed	7.31	9.71	6.92	10.94	8.16	10.55	8.5	9.69	8.78	7.66	7.18	5.37	5.49	7.47	4.8	5.88	6.93	8.16	14.72	17.63	15.65	13.04	13.54	10.95	14.19	13.04	15.11
LOC_Os01g42550:SE	LOC_Os01g42550	SE	1	0	0	0	1	0	2			expressed protein	35.2	not assigned.unknown	protein|expressed protein	1.29	0	1.2	0.97	1.66	0.77	0.87	0.63	0.77	1.26	0.63	0.67	0.9	0.43	0.52	0.84	0.16	1.02	3.28	1.26	0.74	1.43	0.92	1.81	2.02	0.96	1.14
LOC_Os02g01550:SE	LOC_Os02g01550	SE	0	1	0	1	0	0	2	AT5G03100.1	F-box/RNI-like superfamily protein	OsFBL6 - F-box domain and LRR containing protein, expressed	35.2	not assigned.unknown	protein|OsFBL6 - F-box domain and LRR containing protein, expressed	1.56	3.15	1.79	2.51	2.37	2.15	1.87	2.14	2.11	1.53	1.09	0.86	0.95	1.37	1.58	1.12	1.26	1.36	2.74	3.57	2.73	3.09	2.27	2.02	3.07	2.43	1.96
LOC_Os02g26294:A5SS	LOC_Os02g26294	A5SS	0	1	0	1	0	0	2			expressed protein	35.2	not assigned.unknown	protein|expressed protein	4.35	5.03	2.74	4.88	5.37	6.37	5.6	3.36	6.89	7.01	3.92	5.4	4.48	4.4	5.91	3.88	4.39	5.85	3.2	4.6	3.21	5.25	3.57	5.03	4.85	3.83	4.11
LOC_Os02g45690:SE	LOC_Os02g45690	SE	0	1	0	1	0	0	2	AT4G00290.1	Mechanosensitive ion channel protein	uncharacterized mscS family protein, putative, expressed	35.2	not assigned.unknown	moderately similar to ( 338) AT4G00290 | Symbols: | mechanosensitive ion channel domain-containing protein / MS ion channel domain-containing protein | chr4:123097-125300 REVERSEMS_channel MscS COG3264 protein|uncharacterized mscS family protein, putative, expressed	8.34	4.57	7.8	6.93	11.61	12.65	11.53	8.62	12.38	10.55	9.88	14.68	9.74	8.78	12.81	9.92	11.5	12.17	6.76	6.33	6.19	6.77	6.03	8.67	8.13	8.35	9.82
LOC_Os02g55770:A3SS	LOC_Os02g55770	A3SS	1	0	0	0	1	0	2			expressed protein	35.2	not assigned.unknown	protein|expressed protein	0.03	0.11	0.17	0.08	0.19	0.57	0.23	0.1	0.24	0.14	0.09	0.48	0.34	0.08	0.17	0.14	0.15	0.25	0.05	0.23	0.16	0.14	0.11	0.07	0.23	0.15	0.1
LOC_Os02g58270:SE	LOC_Os02g58270	SE	0	1	0	1	0	0	2	AT4G33540.1	metallo-beta-lactamase family protein	metallo-beta-lactamase family protein, putative, expressed	35.2	not assigned.unknown	moderately similar to ( 367) AT4G33540 | Symbols: | metallo-beta-lactamase family protein | chr4:16130882-16133678 FORWARD protein|metallo-beta-lactamase family protein, putative, expressed	44.66	50.56	59.85	57.18	53.11	80.99	57.79	63.96	71.65	55.89	63.75	86.09	83.17	87.53	93.49	43.34	64.96	50.22	12.95	20.21	20.4	16.51	11.01	18.49	19.53	23.03	22.4
LOC_Os04g10380:SE	LOC_Os04g10380	SE	0	1	0	1	0	0	2	AT5G47020.1		glycine-rich protein, putative, expressed	35.2	not assigned.unknown	nearly identical (1416) AT5G47020 | Symbols: | glycine-rich protein | chr5:19082005-19089800 FORWARD protein|glycine-rich protein, putative, expressed	7.42	9.22	7.6	9.92	10.12	13.84	10.81	11.25	13.91	12.53	10.65	14.48	12.67	11.94	13.8	9.19	11.06	12.81	8.35	10.02	8.57	9.78	7.02	9.24	8.05	9.42	10.18
LOC_Os05g04070:SE	LOC_Os05g04070	SE	0	0	0	1	0	1	2	AT4G01995.1		expressed protein	35.2	not assigned.unknown	moderately similar to ( 209) AT4G01995 | Symbols: | unknown protein | chr4:873075-874619 FORWARD protein|expressed protein	27.25	20.11	29.81	26.59	32.25	37.81	32.52	29.11	37.23	27.74	22.79	42.91	37.27	29.67	41.94	34.1	27.49	36.85	30.8	26.27	38.52	25.38	28.5	36.16	31.35	30.37	37.78
LOC_Os05g06360:SE	LOC_Os05g06360	SE	1	0	0	0	1	0	2	AT5G47900.1	Protein of unknown function (DUF1624)	heparan-alpha-glucosaminide N-acetyltransferase, putative, expressed	35.2	not assigned.unknown	moderately similar to ( 400) AT5G47900 | Symbols: | unknown protein | chr5:19392556-19394963 FORWARD COG4299 protein|heparan-alpha-glucosaminide N-acetyltransferase, putative, expressed	7.98	8.22	7.39	8.01	6.97	8.2	7.51	8.38	7.21	7.24	7.5	5.76	7.93	7.53	8.11	6.08	8.32	7.52	9.87	9.47	9.28	9.9	7.57	9.72	10.06	10.31	10.19
LOC_Os05g09370:SE	LOC_Os05g09370	SE	0	1	0	1	0	0	2	AT1G49350.1	pfkB-like carbohydrate kinase family protein	kinase, pfkB family, putative, expressed	35.2	not assigned.unknown	weakly similar to ( 134) AT5G60340 | Symbols: | maoC-like dehydratase domain-containing protein | chr5:24273879-24275891 REVERSE R_hydratase R_hydratase_like PRK08190 protein|kinase, pfkB family, putative, expressed	9.02	9.49	8.07	8.41	7.97	7.92	7.1	7.62	7.65	10.67	11.78	7.79	8.91	9.56	8.71	8.14	9.13	8.17	10.03	9.73	7.86	7.95	7.46	8.42	7.28	8.91	6.25
LOC_Os05g32190:SE	LOC_Os05g32190	SE	1	1	0	0	0	0	2	AT2G41760.1		tungus CG8253-PA, putative, expressed	35.2	not assigned.unknown	moderately similar to ( 211) AT2G41760 | Symbols: | unknown protein | chr2:17422864-17424255 FORWARD protein|tungus CG8253-PA, putative, expressed	4.68	6.54	4.79	4.67	4.47	5.55	5.27	5.08	4.72	3.16	3.85	3.07	4.17	3.48	3.61	2.9	4.35	3.19	5.98	5.09	4.32	5.16	4.62	3.71	5.32	4.68	4.91
LOC_Os05g44800:RI	LOC_Os05g44800	RI	0	1	0	1	0	0	2			expressed protein	35.2	not assigned.unknown	protein|expressed protein	2.36	3.23	2.54	1.53	2.29	2.73	2.62	2.1	2.52	3.04	2.39	2.93	3.35	2.23	2.56	2.59	2.39	2.29	4.76	2.46	3.07	2.67	3.43	3.71	3.85	3.26	4.52
LOC_Os06g13100:SE	LOC_Os06g13100	SE	0	1	0	1	0	0	2	AT2G04690.1	Pyridoxamine 5\'-phosphate oxidase family protein	CREG1 precursor, putative, expressed	35.2	not assigned.unknown	weakly similar to ( 134) AT2G04690 | Symbols: | cellular repressor of E1A-stimulated genes (CREG) family | chr2:1644628-1646035 FORWARD protein|CREG1 precursor, putative, expressed	54.39	45.11	43.39	39.03	35.4	38.55	45.41	36.66	34.77	57.49	54.91	50.29	39.57	41.3	35.46	35.25	46.09	37.45	63.46	49.97	50.58	51.74	50.25	46.44	44.77	55.63	46.73
LOC_Os06g24594:SE	LOC_Os06g24594	SE	1	0	0	0	1	0	2	AT3G15140.1	Polynucleotidyl transferase, ribonuclease H-like superfamily protein	exonuclease, putative, expressed	35.2	not assigned.unknown	protein|exonuclease, putative, expressed	9.23	2.29	9.66	9.92	8.86	11.97	10.81	10.39	11.09	11.42	8.52	9.83	8.41	8.58	10.5	7.92	9.45	10.17	11.25	11.86	12.96	10.98	8.94	11.66	10.53	12.53	13.19
LOC_Os07g48690:SE	LOC_Os07g48690	SE	1	0	0	0	1	0	2	AT2G27090.1	Protein of unknown function (DUF630 and DUF632)	DUF630/DUF632 domains containing protein, putative, expressed	35.2	not assigned.unknown	moderately similar to ( 253) AT2G27090 | Symbols: | unknown protein | chr2:11567691-11570345 REVERSEDUF632 protein|DUF630/DUF632 domains containing protein, putative, expressed	10.71	13.24	10.27	9.42	17.86	9.49	10.27	9.4	10.16	8.59	9.19	7.22	11.34	12.33	8.96	8.55	9.31	8.16	7.65	11.22	7.99	13.11	16.78	11.23	8.43	8.57	8.22
LOC_Os08g26230:SE	LOC_Os08g26230	SE	0	1	0	0	0	1	2			expressed protein	35.2	not assigned.unknown	protein|expressed protein	1.05	0.78	1.89	14.98	4.62	15.69	3.74	2.65	2.25	1.86	1.56	1.73	3.05	2	3.04	3.44	2.81	3.67	4.84	8.92	7.04	11.99	3.37	18.33	7.64	16.44	10.89
LOC_Os10g03550:A3SS	LOC_Os10g03550	A3SS	0	1	0	1	0	0	2			expressed protein	35.2	not assigned.unknown	protein|expressed protein	72.61	66.33	70.7	76.69	81.65	115.49	110.15	87.55	125.3	91.33	66.96	101.73	79.63	69.89	94.78	80.46	77.06	100.16	67.47	93.06	95.53	85.23	136.75	94.03	97.73	113.74	124.68
LOC_Os10g27060:SE	LOC_Os10g27060	SE	1	1	0	0	0	0	2	AT5G06620.1	SET domain protein 38	SET domain protein 123, putative, expressed	35.2	not assigned.unknown	moderately similar to ( 279) AT5G06620 | Symbols: ATXR4, SDG38 | SDG38 (SET DOMAIN PROTEIN 38) | chr5:2033780-2036143 FORWARD protein|SET domain protein 123, putative, expressed	3.74	5.3	2.41	3.88	3.14	2.1	2.51	3.24	2.29	2.93	3.34	1.34	2.99	1.87	1.66	1.45	1.94	1.47	3.81	3.44	2.88	2.88	2.57	2.85	3.51	3.55	2.61
LOC_Os12g41670:SE	LOC_Os12g41670	SE	0	0	1	0	0	1	2	AT1G16650.1	S-adenosyl-L-methionine-dependent methyltransferases superfamily protein	expressed protein	35.2	not assigned.unknown	moderately similar to ( 486) AT1G16650 | Symbols: | unknown protein | chr1:5687994-5691101 FORWARD protein|expressed protein	2.74	3.78	3.28	3.16	3.18	4.84	3.78	3.39	4.6	3.68	3.97	4.5	3.44	3.16	3.77	3.68	4.54	4.81	4.51	6.86	5.76	5.5	3.45	5.13	4.55	5.86	6.05
LOC_Os01g55050:A3SS	LOC_Os01g55050	A3SS	0	1	0	1	0	0	2	AT4G28300.1	Protein of unknown function (DUF1421)	protein of unknown function DUF1421 domain containing protein, expressed	10.5.4	cell wall.cell wall proteins.HRGP	weakly similar to ( 153) AT4G28300 | Symbols: | hydroxyproline-rich glycoprotein family protein | chr4:14015414-14016823 FORWARD protein|protein of unknown function DUF1421 domain containing protein, expressed	18.14	18.1	15.62	19.17	17.35	15.64	15.67	15.43	12.65	16.5	18.56	13.41	19.2	20.92	15.26	15.33	18.54	15.31	19.49	18.34	16.4	19.05	16.74	16.28	17.71	17.91	16.64
LOC_Os09g31270:SE	LOC_Os09g31270	SE	0	1	1	0	0	0	2	AT3G57790.1	Pectin lyase-like superfamily protein	polygalacturonase, putative, expressed	10.6.3	cell wall.degradation.pectate lyases and polygalacturonases	highly similar to ( 547) AT3G57790 | Symbols: | glycoside hydrolase family 28 protein / polygalacturonase (pectinase) family protein | chr3:21405387-21407088 REVERSEPGU1 Glyco_hydro_28 protein|polygalacturonase, putative, expressed	2.1	2.03	2.2	2.56	2.76	1.73	2.12	2.86	1.97	3.2	4.23	2.16	2.1	2.65	1.77	2.97	2.96	2.69	5.99	4.12	3.29	4.48	4.22	3.66	2.71	3.05	3.01
LOC_Os11g12800:SE	LOC_Os11g12800	SE	0	0	1	0	0	1	2	AT1G71340.1	PLC-like phosphodiesterases superfamily protein	glycerophosphoryl diester phosphodiesterase family protein, putative, expressed	11.9.3.3	lipid metabolism.lipid degradation.lysophospholipases.glycerophosphodiester phosphodiesterase	weakly similar to ( 150) AT1G71340 | Symbols: | glycerophosphoryl diester phosphodiesterase family protein | chr1:26885556-26887321 REVERSE protein|glycerophosphoryl diester phosphodiesterase family protein, putative, expressed	3.03	4.14	3.82	3.71	3.38	3.32	3.27	3.44	3.26	3.03	3.16	2.28	3.6	3.26	3.34	2.84	3.21	2.82	4.17	3.94	3.87	3.86	4.38	3.85	3.79	3.94	3.93
LOC_Os01g71114:SE	LOC_Os01g71114	SE	0	0	1	0	0	1	2	AT3G14470.1	NB-ARC domain-containing disease resistance protein	disease resistance protein RGA4, putative, expressed	20.1.7	stress.biotic.PR-proteins	weakly similar to ( 180) AT3G14470 | Symbols: | disease resistance protein (NBS-LRR class), putative | chr3:4857940-4861104 FORWARD NB-ARC protein|disease resistance protein RGA4, putative, expressed	0.17	0.08	0.88	0.98	1.97	4.41	2.6	2.05	2.94	1.9	1.62	2.62	2.37	2.22	4.06	0.99	2.05	1.49	0.86	3.23	1.69	2.05	0.72	1.74	2.06	2.22	2.58
LOC_Os03g29350:A3SS	LOC_Os03g29350	A3SS	0	1	0	1	0	0	2	AT1G19110.1	inter-alpha-trypsin inhibitor heavy chain-related	von Willebrand factor type A domain containing protein, expressed	20.1.7.6.1	stress.biotic.PR-proteins.proteinase inhibitors.trypsin inhibitor	highly similar to ( 580) AT1G19110 | Symbols: | inter-alpha-trypsin inhibitor heavy chain-related | chr1:6602270-6605766 FORWARDvWA_interalpha_trypsin_inhibitor vWFA protein|von Willebrand factor type A domain containing protein, expressed	11.27	13.63	29.87	17.78	16.28	30.93	29.69	28.52	24.8	27.75	40.74	29.36	28.5	31.52	27.45	18.51	33.75	23.94	34.65	20.99	25.97	28.94	23.43	23.19	17.44	26.79	17.02
LOC_Os12g24170:SE	LOC_Os12g24170	SE	0	0	1	1	0	0	2	AT2G32810.1	beta galactosidase 9	beta-galactosidase precursor, putative, expressed	26.3.2	misc.gluco-, galacto- and mannosidases.beta-galactosidase	nearly identical (1183) AT2G32810 | Symbols: BGAL9 | BGAL9 (Beta galactosidase 9); beta-galactosidase/ catalytic/ cation binding / sugar binding | chr2:13919410-13925325 REVERSEhighly similar to ( 848) BGAL_ASPOF Beta-galactosidase precursor (EC 3.2.1.23) (Lactase) - Asparagus officinalis (Garden asparagus) Glyco_hydro_35 Gal_Lectin LacA protein|beta-galactosidase precursor, putative, expressed	10.8	10	10.75	9.07	9.34	11.65	10.15	9.31	9.68	10.05	10.85	9.82	7.83	7.81	7.67	8.22	10.71	10.05	17.77	13.98	16.28	13.53	11.57	12.16	13.8	16.6	15.81
LOC_Os04g39060:SE	LOC_Os04g39060	SE	1	0	0	1	0	0	2	AT3G01370.1	CRM family member 2	CRS1/YhbY domain containing protein, expressed	27.1.1	RNA.processing.splicing	highly similar to ( 511) AT3G01370 | Symbols: ATCFM2, CFM2 | ATCFM2 (CRM FAMILY MEMBER 2); RNA binding | chr3:139033-143477 FORWARD CRS1_YhbY protein|CRS1/YhbY domain containing protein, expressed	3.88	3.71	6.16	6.08	7.49	12.32	13.08	9.84	15.57	8.37	5.33	14.44	7.65	5.22	10.02	12.03	9.45	12.66	12.27	16.87	21.43	10.61	9.39	14.39	19.26	17.2	27.78
LOC_Os03g60430:A3SS	LOC_Os03g60430	A3SS	0	1	0	1	0	0	2	AT2G28550.3	related to AP2.7	AP2 domain containing protein, expressed	27.3.3	RNA.regulation of transcription.AP2/EREBP, APETALA2/Ethylene-responsive element binding protein family	moderately similar to ( 268) AT4G36920 | Symbols: AP2, FLO2, FL1 | AP2 (APETALA 2); transcription factor | chr4:17400998-17403140 FORWARDweakly similar to ( 162) BBM1_BRANA Protein BABY BOOM 1 (BnBBM1) - Brassica napus (Rape)AP2 AP2 protein|AP2 domain containing protein, expressed	1.39	2.72	1.3	1.45	2.01	1.55	1.79	2.32	2.08	2.39	2.13	2.18	1.81	2.27	1.8	1.49	2.27	1.58	3.11	3.76	2.63	3.18	3	2.35	2.83	3.44	2.97
LOC_Os04g39570:A3SS	LOC_Os04g39570	A3SS	0	1	0	1	0	0	2	AT5G56270.1	WRKY DNA-binding protein 2	WRKY35, expressed	27.3.32	RNA.regulation of transcription.WRKY domain transcription factor family	moderately similar to ( 261) AT5G56270 | Symbols: WRKY2, ATWRKY2 | WRKY2; transcription factor | chr5:22780816-22783137 FORWARDWRKY protein|WRKY35, expressed	0.48	0.43	0.54	0.46	0.64	0.39	0.36	0.44	0.29	0.41	0.43	0.19	0.59	0.26	0.53	0.38	0.34	0.28	0.26	0.33	0.29	0.45	0.32	0.25	0.31	0.42	0.35
LOC_Os12g02420:A3SS	LOC_Os12g02420	A3SS	0	1	0	1	0	0	2	AT2G40740.1	WRKY DNA-binding protein 55	WRKY97, expressed	27.3.32	RNA.regulation of transcription.WRKY domain transcription factor family	very weakly similar to (84.0) AT2G40740 | Symbols: WRKY55, ATWRKY55 | WRKY55; transcription factor | chr2:16997177-16999276 FORWARD protein|WRKY97, expressed	2.85	4.03	1.96	3.32	4.38	3.11	3.55	3.43	1.94	3.42	6.31	3.19	7.2	4.23	4.62	4.24	4.83	4.1	2.39	3.15	2.22	3.7	4.05	3.91	2.95	3.41	3.26
LOC_Os08g37904:RI	LOC_Os08g37904	RI	0	1	0	1	0	0	2	AT1G22310.2	methyl-CPG-binding domain 8	ZOS8-08 - C2H2 zinc finger protein, expressed	27.3.59	RNA.regulation of transcription.Methyl binding domain proteins	weakly similar to ( 107) AT1G22310 | Symbols: MBD8 | MBD8; methyl-CpG binding | chr1:7881714-7883644 REVERSE protein|ZOS8-08 - C2H2 zinc finger protein, expressed	4.31	6.99	4.59	5.61	5.02	5.38	5.22	4.37	4.78	5.98	6.38	5.23	6.02	5.29	5.3	4.41	5.49	5.12	6.08	6.68	5.64	6.55	4.63	5.57	6.61	6.34	5.73
LOC_Os01g64560:A5SS	LOC_Os01g64560	A5SS	0	1	0	0	0	1	2	AT2G27230.2	transcription factor-related	helix-loop-helix DNA-binding protein, putative, expressed	27.3.6	RNA.regulation of transcription.bHLH,Basic Helix-Loop-Helix family	moderately similar to ( 298) AT2G27230 | Symbols: LHW | LHW (LONESOME HIGHWAY); protein homodimerization/ transcription activator/ transcription factor | chr2:11650895-11653840 FORWARD protein|helix-loop-helix DNA-binding protein, putative, expressed	9.85	11.6	9.86	9.32	10.77	13.63	12.76	11.54	14.35	9.81	9.27	13.26	10.54	10.81	13.2	10.36	10.83	12.01	10.65	13.43	13.31	11.12	8.21	12.72	13.23	13.03	15.77
LOC_Os02g49230:A3SS	LOC_Os02g49230	A3SS	1	0	0	0	1	0	2	AT3G07650.3	CONSTANS-like 9	CCT/B-box zinc finger protein, putative, expressed	27.3.7	RNA.regulation of transcription.C2C2(Zn) CO-like, Constans-like zinc finger family	moderately similar to ( 266) AT3G07650 | Symbols: COL9 | COL9 (CONSTANS-LIKE 9); transcription factor/ zinc ion binding | chr3:2442494-2443901 FORWARD protein|CCT/B-box zinc finger protein, putative, expressed	2.5	1.85	1.5	1.24	1.2	0.97	1.29	1.52	1.13	1.6	2.8	0.75	1.49	1.31	1.03	1.71	1.68	2.32	1.58	0.74	0.89	1.28	0.81	1.02	1.02	0.79	1.29
LOC_Os07g37790:SE	LOC_Os07g37790	SE	0	1	0	1	0	0	2	AT3G20800.1	Cell differentiation, Rcd1-like protein	expressed protein	27.3.99	RNA.regulation of transcription.unclassified	moderately similar to ( 449) AT3G20800 | Symbols: | rcd1-like cell differentiation protein, putative | chr3:7271412-7273897 REVERSE Rcd1 RCD1 protein|expressed protein	2.52	3.34	1.36	2.58	2.68	3.03	1.67	3.8	1.32	4.15	2.53	1.83	2.71	3.1	3.7	1.66	2.03	2.24	2.71	3.37	2.32	3.55	2.66	3.9	3.67	3.65	2.43
LOC_Os09g01620:SE	LOC_Os09g01620	SE	0	0	0	1	1	0	2	AT3G19440.1	Pseudouridine synthase family protein	RNA pseudouridine synthase, putative, expressed	29.1.30	protein.aa activation.pseudouridylate synthase	moderately similar to ( 262) AT3G19440 | Symbols: | pseudouridine synthase family protein | chr3:6740778-6743132 FORWARD RluA PseudoU_synth_RluCD_like PseudoU_synth_2 PRK11025 protein|RNA pseudouridine synthase, putative, expressed	2.88	4.27	3.68	3.8	3.31	3.8	2.85	3.78	3.25	1.82	3.1	2.33	2.71	2.25	2	2.54	2.26	2.7	3.8	4.11	4.12	4.47	3.82	3.78	5.52	4.17	4.42
LOC_Os07g47780:A5SS	LOC_Os07g47780	A5SS	0	0	1	0	0	1	2	AT5G27850.1	Ribosomal protein L18e/L15 superfamily protein	60S ribosomal protein L18-3, putative, expressed	29.2.1.2.2.18	protein.synthesis.ribosomal protein.eukaryotic.60S subunit.L18	moderately similar to ( 291) AT5G27850 | Symbols: | 60S ribosomal protein L18 (RPL18C) | chr5:9873169-9874297 FORWARDmoderately similar to ( 269) RL18_CICAR 60S ribosomal protein L18 (Fragment) - Cicer arietinum (Chickpea) (Garbanzo) Ribosomal_L18e RPL18A protein|60S ribosomal protein L18-3, putative, expressed	39.3	60.58	31.52	48.05	37.56	31.31	32.87	33.89	29.42	31.53	34.38	17.07	30.1	37.16	21.3	28.96	29.42	29.41	48.51	46.89	39.65	43.59	49.84	37.64	43.87	39.07	32.51
LOC_Os09g32968:SE	LOC_Os09g32968	SE	0	0	0	1	0	1	2	AT3G07680.1	emp24/gp25L/p24 family/GOLD family protein	emp24/gp25L/p24 family protein, putative, expressed	29.3.4.99	protein.targeting.secretory pathway.unspecified	moderately similar to ( 298) AT3G07680 | Symbols: | emp24/gp25L/p24 family protein | chr3:2455627-2456652 FORWARD protein|emp24/gp25L/p24 family protein, putative, expressed	1.7	1.11	1.7	1.57	1.28	1.41	1.24	0.81	0.83	1.78	1.68	0.48	1.26	1.54	1.08	1.1	0.94	1.07	2.27	1.82	1.13	2.15	1.75	2.26	1.89	1.58	1.46
LOC_Os01g01720:A3SS	LOC_Os01g01720	A3SS	1	0	0	1	0	0	2	AT5G62810.1	peroxin 14	pex14, putative, expressed	29.3.5	protein.targeting.peroxisomes	weakly similar to ( 141) AT5G62810 | Symbols: PEX14, ATPEX14, PED2 | PEX14; protein binding / protein transporter | chr5:25220323-25223571 FORWARD protein|pex14, putative, expressed	17.07	17.73	14.3	18.66	17.21	18.13	18.43	18.44	20.25	20.66	20.24	20.86	21.64	19.58	20.3	21.65	23.26	20.62	19.67	18.2	18.7	20.85	21.28	19.93	24.45	23.17	23.22
LOC_Os05g01090:A3SS	LOC_Os05g01090	A3SS	0	1	0	1	0	0	2	AT5G62810.1	peroxin 14	pex14, putative, expressed	29.3.5	protein.targeting.peroxisomes	weakly similar to ( 129) AT5G62810 | Symbols: PEX14, ATPEX14, PED2 | PEX14; protein binding / protein transporter | chr5:25220323-25223571 FORWARD protein|pex14, putative, expressed	46.63	41.07	48.73	45.57	48	45.83	57.53	60.32	62.03	56.07	60.5	67.32	59.19	54.04	60.44	54.68	63.28	52.77	48.78	57.61	58.96	45.84	39.64	47.18	52.4	61.95	59.2
LOC_Os08g39080:SE	LOC_Os08g39080	SE	0	1	0	1	0	0	2	AT5G56290.1	peroxin 5	tetratricopeptide repeat domain containing protein, expressed	29.3.5	protein.targeting.peroxisomes	highly similar to ( 793) AT5G56290 | Symbols: PEX5, ATPEX5 | PEX5 (PEROXIN 5); peroxisome matrix targeting signal-1 binding / protein binding | chr5:22786655-22791972 FORWARD protein|tetratricopeptide repeat domain containing protein, expressed	25.2	29.54	25.49	30.26	26.42	36.31	32.28	34.1	33.7	32.34	33.01	32.39	28.8	28.71	32.82	33.16	33.19	34.17	32.81	35.23	37.3	29.59	26.04	30.72	37.17	38.8	38.63
LOC_Os07g27950:A3SS	LOC_Os07g27950	A3SS	0	1	0	1	0	0	2	AT4G11680.1	Zinc finger, C3HC4 type (RING finger) family protein	RING zinc finger protein, putative, expressed	29.5.11.4.2	protein.degradation.ubiquitin.E3.RING	moderately similar to ( 341) AT4G11680 | Symbols: | zinc finger (C3HC4-type RING finger) family protein | chr4:7053737-7055516 REVERSE protein|RING zinc finger protein, putative, expressed	18.38	19.4	15.63	19	16.59	12.72	14.67	15.36	12.87	20.51	21.08	11.71	19.7	19.52	14.54	13.91	16.2	15.23	24.42	18.17	15.59	20.05	18.25	16.75	17.9	18.28	15.12
LOC_Os01g57720:SE	LOC_Os01g57720	SE	0	0	1	0	0	1	2	AT5G54730.1	homolog of yeast autophagy 18 (ATG18) F	expressed protein	29.5.2	protein.degradation.autophagy	moderately similar to ( 427) AT5G54730 | Symbols: ATATG18F, ATG18F | AtATG18f | chr5:22233977-22236804 REVERSE protein|expressed protein	11.89	13.43	14.4	11.74	14.35	20.17	19.17	17	22.63	15.22	14.72	24.24	20.18	14.84	25.97	15.32	17.72	18.44	7.18	9.34	8.82	8.31	6.35	8.5	8.43	11.49	10.64
LOC_Os03g29630:SE	LOC_Os03g29630	SE	0	1	0	1	0	0	2	AT3G06910.1	UB-like protease 1A	ulp1 protease family protein, putative, expressed	29.5.3	protein.degradation.cysteine protease	moderately similar to ( 305) AT3G06910 | Symbols: ULP1A | ULP1A (UB-LIKE PROTEASE 1A); SUMO-specific protease/ cysteine-type peptidase | chr3:2178905-2181188 REVERSE ULP1 Peptidase_C48 protein|ulp1 protease family protein, putative, expressed	1.41	2.05	1.83	1.54	1.87	2.18	1.35	2.13	1.72	1.58	1.2	2.07	1.76	1.92	1.31	1.62	2.05	2.03	3.69	4.41	3.83	2.78	2.87	4.01	3.18	2.69	2.84
LOC_Os05g06660:SE	LOC_Os05g06660	SE	0	0	1	0	0	1	2	AT3G17180.1	serine carboxypeptidase-like 33	OsSCP26 - Putative Serine Carboxypeptidase homologue, expressed	29.5.5	protein.degradation.serine protease	highly similar to ( 585) AT3G17180 | Symbols: scpl33 | scpl33 (serine carboxypeptidase-like 33); serine-type carboxypeptidase | chr3:5855861-5859157 REVERSEmoderately similar to ( 410) CBP2_WHEAT Serine carboxypeptidase 2 (EC 3.4.16.6) (Serine carboxypeptidase II) (Carboxypeptidase D) (CPDW-II) (CP-WII) [Contains: Serine carboxypeptidase 2 chain A (Serine carboxypeptidase II chain A); Serine carb…	2.4	4.77	2.29	6.7	3.39	3.58	2.45	2.97	1.82	2.88	1.69	0.92	1.89	2.1	1.66	1.2	2.21	1.24	7.57	5.45	3.29	8.91	3.94	5.52	5.41	5.74	5.66
LOC_Os01g38359:A3SS	LOC_Os01g38359	A3SS	1	0	0	1	0	0	2	AT5G48570.1	FKBP-type peptidyl-prolyl cis-trans isomerase family protein	peptidyl-prolyl cis-trans isomerase, FKBP-type, putative, expressed	31.3.1	cell.cycle.peptidylprolyl isomerase	weakly similar to ( 147) AT5G48570 | Symbols: ROF2, ATFKBP65 | peptidyl-prolyl cis-trans isomerase, putative / FK506-binding protein, putative | chr5:19690746-19693656 REVERSEweakly similar to ( 143) FKB70_WHEAT 70 kDa peptidyl-prolyl isomerase (EC 5.2.1.8) (Peptidyl-prolyl cis-trans isomerase) (PPIase) (Rotamase) - Triticum aestivum (Wheat) FKBP_C protein|peptidyl-prolyl cis-trans isomerase, FKB…	0.95	9.04	2.88	11.4	3.37	6.14	1.37	4.21	1.79	6.5	6.38	1.61	3.94	6.18	5.5	1.73	2.6	3.18	2.35	3.89	2.22	4.52	1.52	2.59	4.27	2.5	2.5
LOC_Os03g51000:RI	LOC_Os03g51000	RI	0	1	0	0	0	0	1	AT3G17770.1	Dihydroxyacetone kinase	3,4-dihydroxy-2-butanone kinase, putative, expressed	3.5	minor CHO metabolism.others	highly similar to ( 590) AT1G48430 | Symbols: | dihydroxyacetone kinase family protein | chr1:17902874-17906689 REVERSEvery weakly similar to (83.6) DHBK_SOYBN Putative 3,4-dihydroxy-2-butanone kinase (EC 2.7.1.-) (Fragment) - Glycine max (Soybean) Dak1 DAK1 Dak2 PRK11468 PRK10005 protein|3,4-dihydroxy-2-butanone kinase, putative, expressed	26.14	30.65	27.48	22.16	20.98	22.09	22.37	19.5	19.37	41.77	47.35	45.38	25.44	35.77	20.71	34.15	39	34.15	34.92	37.51	34.55	29.05	25.9	29.78	31.08	30.47	30.99
LOC_Os03g15050:SE	LOC_Os03g15050	SE	0	0	0	0	0	1	1	AT4G37870.1	phosphoenolpyruvate carboxykinase 1	phosphoenolpyruvate carboxykinase, putative, expressed	6.4	gluconeogenese/ glyoxylate cycle.PEPCK	highly similar to ( 847) AT4G37870 | Symbols: PCK1, PEPCK | PCK1 (PHOSPHOENOLPYRUVATE CARBOXYKINASE 1); ATP binding / phosphoenolpyruvate carboxykinase (ATP)/ phosphoenolpyruvate carboxykinase/ purine nucleotide binding | chr4:17802974-17806332 REVERSEhighly similar to ( 861) PEPCK_MAIZE Phosphoenolpyruvate carboxykinase [ATP] (EC 4.1.1.49) (PEP carboxykinase) (Phosphoenolpyruvate carboxylase) (P…	43.78	114.72	41.38	33.81	60.93	33.33	43.54	34.27	34.96	35.84	38.75	33.44	51.97	50.54	30.2	60.22	44.94	44.77	78.41	87.96	36.82	76.27	65.08	54.77	38.73	35.11	31.15
LOC_Os06g12460:SE	LOC_Os06g12460	SE	0	1	0	0	0	0	1	AT5G03760.1	Nucleotide-diphospho-sugar transferases superfamily protein	CSLA3 - cellulose synthase-like family A; mannan synthase, expressed	10.2	cell wall.cellulose synthesis	moderately similar to ( 499) AT1G23480 | Symbols: ATCSLA03, CSLA03, ATCSLA3 | ATCSLA03 (CELLULOSE SYNTHASE-LIKE A3); cellulose synthase/ transferase, transferring glycosyl groups | chr1:8334232-8336230 FORWARDCOG1215 protein|CSLA3 - cellulose synthase-like family A; mannan synthase, expressed	2.02	1.12	1.68	1.07	6.74	2.66	8.31	1.27	8.64	3.91	4.68	13.45	3.77	2.33	3.12	19	14.29	26.57	1.42	3.44	2	4.98	7.67	11.51	3.99	0.67	2.66
LOC_Os01g44250:SE	LOC_Os01g44250	SE	0	0	0	1	0	0	1	AT3G48530.1	SNF1-related protein kinase regulatory subunit gamma 1	CBS domain containing membrane protein, putative, expressed	10.5	cell wall.cell wall proteins	weakly similar to ( 111) AT3G48530 | Symbols: KING1 | KING1 (SNF1-RELATED PROTEIN KINASE REGULATORY SUBUNIT GAMMA 1) | chr3:17987559-17989592 FORWARD CBS_pair_14 protein|CBS domain containing membrane protein, putative, expressed	3.03	7.95	2.54	5.75	5.3	5.38	3.97	4.94	2.81	4.78	5.6	4.17	5.79	7.45	3.12	3.15	4.54	2.56	3.08	4.37	2.58	4.09	2.92	3.3	3.78	4.77	2.34
LOC_Os05g48060:SE	LOC_Os05g48060	SE	0	0	0	1	0	0	1	AT1G15110.1	phosphatidyl serine synthase family protein	phosphatidylserine synthase, putative, expressed	11.3	lipid metabolism.Phospholipid synthesis	highly similar to ( 594) AT1G15110 | Symbols: | phosphatidyl serine synthase family protein | chr1:5199594-5201988 FORWARD PSS protein|phosphatidylserine synthase, putative, expressed	2.78	5.23	3.53	4.52	3.87	4.36	2.7	2.86	2.74	4.47	5.19	4.13	8.3	8.99	8.09	4.37	4.75	3.4	5.68	7.01	6.19	12.21	6.79	9.23	6.04	7.71	5.51
LOC_Os01g72690:SE	LOC_Os01g72690	SE	0	0	0	1	0	0	1	AT3G21070.2	NAD kinase 1	NAD kinase, putative, expressed	18	Co-factor and vitamine metabolism	highly similar to ( 647) AT3G21070 | Symbols: NADK1, ATNADK-1 | NADK1 (NAD KINASE 1); NAD+ kinase/ NADH kinase/ calmodulin binding | chr3:7380434-7383874 REVERSEhighly similar to ( 989) NADK1_ORYSA Probable NAD kinase 1 (EC 2.7.1.23) - Oryza sativa (Rice) nadF NAD_kinase ppnK ppnK ppnK ppnK ppnK ppnK ppnK ppnK ppnK ppnK ppnK ppnK ppnK protein|NAD kinase, putative, expressed	15.31	14.76	15	18.44	19.9	21.63	18.68	19.54	19.22	17	19.02	15.95	18.36	18.26	17.91	14.97	14.41	16.02	10.62	13.92	11.97	12.8	11.18	11.91	12.1	13.79	13.75
LOC_Os03g10790:SE	LOC_Os03g10790	SE	0	0	0	0	0	1	1	AT4G14965.1	membrane-associated progesterone binding protein 4	cytochrome b5-like Heme/Steroid binding domain containing protein, expressed	21.2	redox.ascorbate and glutathione	moderately similar to ( 318) AT4G14965 | Symbols: AtMAPR4 | AtMAPR4 (Arabidopsis thaliana membrane-associated progesterone binding protein 4); heme binding | chr4:8551356-8553368 FORWARD protein|cytochrome b5-like Heme/Steroid binding domain containing protein, expressed	13.33	19.39	13.73	17.27	12.96	15.56	12	12.62	10.95	12.3	10.87	8.51	12.31	12.86	12.56	11.14	11.5	8.4	15.32	17.67	15.63	15.97	14.1	15.04	19.17	15.34	13.65
LOC_Os11g03230:SE	LOC_Os11g03230	SE	0	1	0	0	0	0	1	AT5G18280.1	apyrase 2	nucleoside-triphosphatase, putative, expressed	23.2	nucleotide metabolism.degradation	very weakly similar to (97.4) AT5G18280 | Symbols: ATAPY2, APY2 | ATAPY2 (ARABIDOPSIS THALIANA APYRASE 2); ATPase/ nucleotide diphosphatase | chr5:6050799-6054875 REVERSEweakly similar to ( 110) APY_SOLTU Apyrase precursor (EC 3.6.1.5) (ATP-diphosphatase) (Adenosine diphosphatase) (ADPase) (ATP-diphosphohydrolase) - Solanum tuberosum (Potato) GDA1_CD39 protein|nucleoside-triphosphatase, putative,…	23.75	8.85	20.06	9.86	19.52	8.3	11.18	10.98	6.68	20.43	18.23	13.97	22.71	17.08	19.29	20.09	21.61	19.66	7.41	3.46	2.09	15.55	9.72	8.22	9.75	4.95	6.39
LOC_Os02g47470:RI	LOC_Os02g47470	RI	1	0	0	0	0	0	1	AT4G19230.1	cytochrome P450, family 707, subfamily A, polypeptide 1	cytochrome P450, putative, expressed	26.1	misc.cytochrome P450	weakly similar to ( 125) AT4G19230 | Symbols: CYP707A1 | CYP707A1; (+)-abscisic acid 8'-hydroxylase/ oxygen binding | chr4:10521524-10523566 FORWARD protein|cytochrome P450, putative, expressed	1.04	0.99	1.08	0.66	4.57	0.95	1.34	0.79	0.67	2.49	1.74	1.18	0.29	0.84	0.64	2.16	1.1	2.71	0.52	0.31	0.54	0.8	50.12	1	0.63	0.2	0.4
LOC_Os05g37910:SE	LOC_Os05g37910	SE	0	0	0	1	0	0	1	AT3G54020.1	Arabidopsis Inositol phosphorylceramide synthase 1	phosphatidic acid phosphatase-related, putative, expressed	26.13	misc.acid and other phosphatases	moderately similar to ( 446) AT3G54020 | Symbols: | phosphatidic acid phosphatase-related / PAP2-related | chr3:20006098-20008020 FORWARD protein|phosphatidic acid phosphatase-related, putative, expressed	11.49	16.66	10.47	11.77	11.48	11.16	9.97	11.39	9.43	9.95	10.15	8.26	11.93	13.81	12.18	10.13	10.01	9.72	7.58	8.09	6.2	9.46	8.72	8.59	8.11	8.1	6.88
LOC_Os05g06050:SE	LOC_Os05g06050	SE	0	0	0	1	0	0	1	AT1G71070.1	Core-2/I-branching beta-1,6-N-acetylglucosaminyltransferase family protein	N-acetylglucosaminyltransferase, putative, expressed	26.2	misc.UDP glucosyl and glucoronyl transferases	moderately similar to ( 373) AT1G71070 | Symbols: | glycosyltransferase family 14 protein / core-2/I-branching enzyme family protein | chr1:26807440-26809152 REVERSE Branch protein|N-acetylglucosaminyltransferase, putative, expressed	4.05	5.11	4.28	5.33	5.87	4.34	3.54	4.13	3.37	3.74	3.51	2.63	5.66	6.34	4.8	3.64	3.49	4.16	2.98	3.83	2.91	3.98	4.76	4.37	4.28	3.49	3.89
LOC_Os03g09860:A3SS	LOC_Os03g09860	A3SS	0	0	1	0	0	0	1	AT2G04845.1	Acyl-CoA N-acyltransferases (NAT) superfamily protein	acetyltransferase, GNAT family, putative, expressed	26.24	misc.GCN5-related N-acetyltransferase	moderately similar to ( 244) AT2G04845 | Symbols: | GCN5-related N-acetyltransferase (GNAT) family protein | chr2:1702451-1703993 REVERSE protein|acetyltransferase, GNAT family, putative, expressed	7.97	12.52	7.49	8.56	7.97	6.81	7.71	7.52	5.68	7.09	8.54	3.91	8.42	7.58	7.32	6.91	6.79	6.85	8.21	8.84	6.65	9.22	7.84	5.98	8.84	8.42	6.45
LOC_Os01g46169:SE	LOC_Os01g46169	SE	1	0	0	0	0	0	1	AT1G31550.2	GDSL-like Lipase/Acylhydrolase superfamily protein	GDSL-like lipase/acylhydrolase, putative, expressed	26.28	misc.GDSL-motif lipase	weakly similar to ( 154) AT1G28600 | Symbols: | lipase, putative | chr1:10051604-10053073 REVERSEvery weakly similar to (95.1) EST_HEVBR Esterase precursor (EC 3.1.1.-) (Early nodule-specific protein homolog) (Latex allergen Hev b 13) - Hevea brasiliensis (Para rubber tree)SGNH_plant_lipase_like protein|GDSL-like lipase/acylhydrolase, putative, expressed	12	13.12	9.05	9.38	11.22	6.9	8.18	9.11	7.3	7.65	10.33	4.95	7.94	9.2	6.58	5.88	8.63	5.98	7.95	7.5	6.06	9.49	7.19	6.2	5.21	5.97	4.28
LOC_Os10g33690:SE	LOC_Os10g33690	SE	0	0	0	0	0	1	1	AT5G62930.1	SGNH hydrolase-type esterase superfamily protein	GDSL-like lipase/acylhydrolase, putative, expressed	26.28	misc.GDSL-motif lipase	moderately similar to ( 364) AT5G62930 | Symbols: | GDSL-motif lipase/hydrolase family protein | chr5:25254912-25256357 FORWARD Isoamyl_acetate_hydrolase_like Lipase_GDSL protein|GDSL-like lipase/acylhydrolase, putative, expressed	10.94	13.41	9.59	12.68	8.6	12.12	10.79	9.43	6.93	12.09	11.61	7.35	10.22	10.79	8.91	7.58	8.67	7.71	14.15	13.97	9.94	12.72	11.97	12.57	13.08	11.85	10.68
LOC_Os02g50780:SE	LOC_Os02g50780	SE	0	0	1	0	0	0	1	AT1G27520.1	Glycosyl hydrolase family 47 protein	glycosyl hydrolase family 47 domain contain protein, expressed	26.3	misc.gluco-, galacto- and mannosidases	highly similar to ( 808) AT1G27520 | Symbols: | glycoside hydrolase family 47 protein | chr1:9558752-9562091 FORWARD Glyco_hydro_47 protein|glycosyl hydrolase family 47 domain contain protein, expressed	18.57	19.5	22.51	16.75	21.3	23.29	25.06	23.25	25.86	21.6	19.55	28.5	23.94	18.92	26.77	25.97	23.4	26.46	23.9	21.88	24.5	20.9	22.27	22.44	22.82	23.41	27.7
LOC_Os01g07920:SE	LOC_Os01g07920	SE	0	0	0	1	0	0	1	AT3G28480.1	Oxoglutarate/iron-dependent oxygenase	prolyl 4-hydroxylase, putative, expressed	26.7	misc.oxidases - copper, flavone etc.	moderately similar to ( 233) AT3G28480 | Symbols: | oxidoreductase, 2OG-Fe(II) oxygenase family protein | chr3:10676266-10678262 REVERSE protein|prolyl 4-hydroxylase, putative, expressed	6.26	11.16	6.85	6.59	6.92	7.32	6.83	5.58	5.05	6.4	5.93	5.29	6.33	8.29	6.61	4.68	6.39	5.95	7.54	8.34	5.72	7.51	6.28	8.45	5.37	6.71	5.09
LOC_Os01g25240:SE	LOC_Os01g25240	SE	1	0	0	0	0	0	1	AT5G11010.3	Pre-mRNA cleavage complex II protein family	expressed protein	27.1	RNA.processing	moderately similar to ( 296) AT5G11010 | Symbols: | pre-mRNA cleavage complex-related | chr5:3484176-3486067 FORWARD NUC156 COG1341 protein|expressed protein	0.7	0.71	1.31	0.54	0.92	1.08	1.18	0.42	1.06	0.65	1.32	1.22	0.65	0.57	0.73	0.97	0.63	0.5	1	0.97	1.11	0.73	0.58	1.21	0.85	1.1	1.59
LOC_Os02g52140:A5SS	LOC_Os02g52140	A5SS	0	0	1	0	0	0	1	AT5G10350.1	RNA-binding (RRM/RBD/RNP motifs) family protein	RNA recognition motif containing protein, putative, expressed	27.1	RNA.processing	moderately similar to ( 216) AT5G10350 | Symbols: | polyadenylate-binding protein family protein / PABP family protein | chr5:3255674-3257746 REVERSE protein|RNA recognition motif containing protein, putative, expressed	35	49.87	34.89	40.72	36.71	40.96	36.22	35.47	36.19	46.94	49.79	39.11	40.42	46.19	40.6	43.75	47.93	48.07	62.26	53.4	47.23	44.9	56.02	45.89	48.36	42.33	47.27
LOC_Os09g07120:SE	LOC_Os09g07120	SE	0	1	0	0	0	0	1	AT5G15700.1	DNA/RNA polymerases superfamily protein	DNA-directed RNA polymerase 1B, mitochondrial precursor, putative, expressed	27.2	RNA.transcription	nearly identical (1282) AT5G15700 | Symbols: | DNA-directed RNA polymerase (RPOT2) | chr5:5115793-5121609 REVERSEnearly identical (1390) RPO2B_TOBAC DNA-directed RNA polymerase 2B, chloroplast/mitochondrial precursor (EC 2.7.7.6) (T7 bacteriophage-type single subunit RNA polymerase 2B) (NictaRpoT2-tom) - Nicotiana tabacum (Common tobacco) RPO41 RNA_pol protein|DNA-directed RNA polymerase 1B, mito…	3.72	5.7	3.28	5	4.75	7.02	5.07	5.93	5.35	3.9	3.21	2.52	3.32	3.78	3.6	2.84	3.63	3.54	11.2	16.02	11.4	11.17	9.24	11.38	11.61	11.45	13.35
LOC_Os01g56520:A3SS	LOC_Os01g56520	A3SS	0	0	0	1	0	0	1	AT3G62800.2	double-stranded-RNA-binding protein 4	double-stranded RNA binding motif containing protein, expressed	27.4	RNA.RNA binding	weakly similar to ( 104) AT5G41070 | Symbols: DRB5 | DRB5 (DSRNA-BINDING PROTEIN 5); double-stranded RNA binding | chr5:16438547-16439916 FORWARD protein|double-stranded RNA binding motif containing protein, expressed	7.72	9.58	7.03	7.3	6.72	7.14	7.15	7.12	5.84	7.92	9.22	7.65	7.33	8.37	6.9	7.68	6.96	6.23	8.45	7.55	6.99	8.41	7.44	7.22	7.67	8.26	7.02
LOC_Os08g10030:A5SS	LOC_Os08g10030	A5SS	0	0	0	0	0	1	1	AT5G46190.1	RNA-binding KH domain-containing protein	KH domain-containing protein, putative, expressed	27.4	RNA.RNA binding	moderately similar to ( 283) AT5G46190 | Symbols: | KH domain-containing protein | chr5:18723435-18725834 REVERSE protein|KH domain-containing protein, putative, expressed	6.08	8.97	10.07	9.35	11.32	19.26	12.75	13.23	17.11	11.82	10.35	17.53	10.96	9.73	15.73	10.4	13.94	15.68	12.06	18.77	19.19	14.22	10.54	15.99	13.9	14.99	19.37
LOC_Os02g57270:SE	LOC_Os02g57270	SE	0	1	0	0	0	0	1	AT1G07540.1	TRF-like 2	MYB family transcription factor, putative, expressed	28.1	DNA.synthesis/chromatin structure	moderately similar to ( 239) AT1G07540 | Symbols: TRFL2 | TRFL2 (TRF-LIKE 2); DNA binding | chr1:2318433-2321048 REVERSE protein|MYB family transcription factor, putative, expressed	9.03	12.29	11.53	13.41	14.01	16.53	16.51	13.97	16.31	14.38	10.27	16.89	15.09	13.37	17.15	13.29	13.58	15.42	12.54	15.03	15.06	13.64	10.54	12.57	15.5	15.41	16.96
LOC_Os04g39280:SE	LOC_Os04g39280	SE	0	0	0	0	0	1	1	AT2G05210.3	Nucleic acid-binding, OB-fold-like protein	ATPOT1, putative, expressed	28.1	DNA.synthesis/chromatin structure	weakly similar to ( 144) AT2G05210 | Symbols: AtPOT1a | AtPOT1a (Protection of Telomeres 1a); telomeric DNA binding | chr2:1891814-1894196 FORWARD protein|ATPOT1, putative, expressed	1.17	1.25	1.27	1.34	1.12	1.59	1.7	1.55	1.42	2.01	1.54	1.77	1.28	1.37	1.15	0.91	1.61	0.92	2.26	2.91	2.73	2.28	1.93	1.99	3.06	3.13	2.97
LOC_Os06g05660:A3SS	LOC_Os06g05660	A3SS	0	1	0	0	0	0	1	AT2G19480.3	nucleosome assembly protein 1;2	NAP domain containing protein, putative, expressed	28.1	DNA.synthesis/chromatin structure	moderately similar to ( 329) AT2G19480 | Symbols: NFA02, NFA2 | NAP1;2 (NUCLEOSOME ASSEMBLY PROTEIN 1;2); DNA binding / binding | chr2:8438601-8441040 FORWARD NAP protein|NAP domain containing protein, putative, expressed	56.14	74.62	55.97	63.42	47.97	50.85	44.78	54.61	41.02	50.44	51.55	31.4	42.57	50.45	34.92	41.84	43.31	39.69	73.87	72.84	63.27	71.04	70.58	65.14	67.17	59.56	62.81
LOC_Os07g47280:SE	LOC_Os07g47280	SE	0	0	0	0	1	0	1	AT1G67500.2	recovery protein 3	DNA polymerase zeta catalytic subunit, putative, expressed	28.1	DNA.synthesis/chromatin structure	weakly similar to ( 174) AT1G67500 | Symbols: ATREV3 | ATREV3 (ARABIDOPSIS THALIANA RECOVERY PROTEIN 3); DNA binding / DNA-directed DNA polymerase | chr1:25287707-25296714 REVERSE protein|DNA polymerase zeta catalytic subunit, putative, expressed	0	0.48	0.12	1.09	1.88	2.71	3.46	1.48	2.37	1.7	1.61	3.55	1.16	1.54	2.25	1.69	1.69	1.16	0.83	4.2	0.94	2.94	1.29	1.14	1.67	1.97	2.11
LOC_Os08g07540:SE	LOC_Os08g07540	SE	0	0	1	0	0	0	1	AT2G03390.1	uvrB/uvrC motif-containing protein	hemimethylated DNA binding domain containing protein, expressed	28.1	DNA.synthesis/chromatin structure	moderately similar to ( 362) AT2G03390 | Symbols: | uvrB/uvrC motif-containing protein | chr2:1030635-1032354 REVERSEYccV-like protein|hemimethylated DNA binding domain containing protein, expressed	21.58	16.14	27.5	26.98	29.59	37.91	39.28	37.87	49.89	26.95	18.18	33.94	24.36	21.75	34.65	33.24	28.91	37.23	34.57	37.93	54.82	36.86	30.43	47.16	44.75	49.28	62.86
LOC_Os12g19549:SE	LOC_Os12g19549	SE	1	0	0	0	0	0	1	AT5G16850.1	telomerase reverse transcriptase	telomerase reverse transcriptase, putative, expressed	28.1	DNA.synthesis/chromatin structure	moderately similar to ( 444) AT5G16850 | Symbols: ATTERT | ATTERT (TELOMERASE REVERSE TRANSCRIPTASE); telomerase/ telomeric template RNA reverse transcriptase | chr5:5538323-5543444 REVERSEnearly identical (2399) TERT_ORYSA Telomerase reverse transcriptase (EC 2.7.7.49) (OsTERT) - Oryza sativa (Rice) TERT protein|telomerase reverse transcriptase, putative, expressed	2.45	3.08	2.84	2.92	2.79	4.71	3.2	2.87	4.13	3.7	2.84	4.66	3.26	2.82	4.25	2.13	2.53	3.01	3.74	4.53	4.84	2.93	2.51	3.69	3.77	4.15	5.74
LOC_Os01g55300:SE	LOC_Os01g55300	SE	0	0	0	0	0	1	1	AT5G44740.2	Y-family DNA polymerase H	DNA-directed polymerase, putative, expressed	28.2	DNA.repair	highly similar to ( 618) AT5G44740 | Symbols: POLH | POLH (Y-FAMILT DNA POLYMERASE H); DNA-directed DNA polymerase | chr5:18047903-18051779 REVERSE Pol_eta IMS Pol_IV_kappa DinP PRK02406 Pol_iota Pol_Y Pol_zeta PRK03348 PRK01810 PRK03858 PRK01216 PRK02794 PRK03352 PRK03103 protein|DNA-directed polymerase, putative, expressed	1.08	1.51	1.98	2.69	2.96	3.69	2.23	2.06	2.86	1.65	1.65	1.5	2.59	3.2	2.19	1.46	1.35	1.37	5.33	7.79	6.51	7.48	6.34	6.97	5.28	7.66	7.61
LOC_Os03g42010:SE	LOC_Os03g42010	SE	0	0	0	1	0	0	1	AT1G49980.1	DNA/RNA polymerases superfamily protein	DNA-directed polymerase, putative, expressed	28.2	DNA.repair	highly similar to ( 578) AT1G49980 | Symbols: | DNA-directed DNA polymerase/ damaged DNA binding | chr1:18508026-18512111 FORWARD Pol_IV_kappa PRK02406 IMS DinP PRK03348 PRK02794 PRK03858 Pol_zeta Pol_Y PRK01810 Pol_eta PRK03352 Pol_iota PRK01216 Pol_V PRK03103 protein|DNA-directed polymerase, putative, expressed	3.09	3.87	3.53	3.16	2.87	3.5	2.87	2.79	2.26	3.19	3.76	2.98	3.56	3.05	3.23	2.45	3.27	3.02	5.68	5.66	5.28	5.15	4.23	4.77	5.17	4.46	5.8
LOC_Os03g53000:SE	LOC_Os03g53000	SE	0	0	0	0	1	0	1	AT3G23100.2	homolog of human DNA ligase iv-binding protein XRCC4	XRCC4, putative, expressed	28.2	DNA.repair	moderately similar to ( 220) AT3G23100 | Symbols: XRCC4 | XRCC4; protein C-terminus binding | chr3:8220721-8221991 FORWARD protein|XRCC4, putative, expressed	4.51	3.62	3.08	3.81	2.88	2.53	2.6	3.05	2.5	2.84	2.33	1.56	2.36	3.29	2.72	2.83	2.34	2.55	5.05	4.6	4.3	4.57	6.44	4.43	4.99	3.52	3.6
LOC_Os05g37410:SE	LOC_Os05g37410	SE	0	1	0	0	0	0	1	AT5G04560.2	HhH-GPD base excision DNA repair family protein	hhH-GPD superfamily base excision DNA repair protein, expressed	28.2	DNA.repair	highly similar to ( 612) AT2G36490 | Symbols: DML1, ROS1 | DML1 (DEMETER-LIKE 1); DNA N-glycosylase/ DNA-(apurinic or apyrimidinic site) lyase/ protein binding | chr2:15308259-15314272 REVERSENth protein|hhH-GPD superfamily base excision DNA repair protein, expressed	0.77	1.25	1.55	1.81	2.02	4.13	3.16	2.52	3.32	1.84	1.41	2.1	1.96	1.51	2.33	1.28	1.93	2.05	2.63	6.56	4.8	3.93	2.46	4.04	4.28	4.96	7.11
LOC_Os06g45330:SE	LOC_Os06g45330	SE	0	1	0	0	0	0	1	AT4G31150.1	endonuclease V family protein	endonuclease V, putative, expressed	28.2	DNA.repair	moderately similar to ( 207) AT4G31150 | Symbols: | endonuclease V family protein | chr4:15143907-15145469 REVERSE Endonuclease_5 Nfi PRK11617 protein|endonuclease V, putative, expressed	3.89	5.19	4.29	4.92	5.7	6.49	4.17	4.45	5.52	3.72	4.2	3.35	4.64	3.63	4.73	2.69	3.88	3.4	5.56	7.04	6.68	6.02	5.75	6	5.22	6.44	5.99
LOC_Os09g01680:SE	LOC_Os09g01680	SE	0	0	1	0	0	0	1	AT1G07745.2	homolog of RAD51 D	DNA repair protein RAD51 homolog 4, putative, expressed	28.2	DNA.repair	weakly similar to ( 172) AT1G07745 | Symbols: ATRAD51D, RAD51D, SSN1 | RAD51D (ARABIDOPSIS HOMOLOG OF RAD51 D); ATP binding / DNA binding / DNA-dependent ATPase | chr1:2400797-2402492 REVERSE Rad51_DMC1_radA recA_like RecA Rad51 protein|DNA repair protein RAD51 homolog 4, putative, expressed	1.54	1.42	1.45	1.61	2.01	2.23	2.5	2.08	1.85	1.68	2.03	2.64	2.17	2.1	1.99	1.88	1.6	1.96	1.4	1.63	1.49	1.41	1.36	1.45	2.06	1.68	1.51
LOC_Os10g08580:SE	LOC_Os10g08580	SE	0	1	0	0	0	0	1	AT1G12370.2	photolyase 1	FAD binding domain of DNA photolyase domain containing protein, expressed	28.2	DNA.repair	highly similar to ( 585) AT1G12370 | Symbols: PHR1, UVR2 | PHR1 (PHOTOLYASE 1); DNA photolyase | chr1:4206500-4208842 REVERSE FAD_binding_7 PhrB DNA_photolyase protein|FAD binding domain of DNA photolyase domain containing protein, expressed	30.35	28.62	23.9	38.21	28.99	36.95	25.46	30.65	29.34	21.33	21.83	17.89	28.63	33.94	27.19	18.87	18.45	19.66	9.81	15.29	11.49	18.13	17.36	16.44	19.71	18.97	18.68
LOC_Os11g04954:SE	LOC_Os11g04954	SE	1	0	0	0	0	0	1	AT3G22880.1	DNA repair (Rad51) family protein	DNA repair protein Rad51, putative, expressed	28.2	DNA.repair	highly similar to ( 553) AT3G22880 | Symbols: ATDMC1, DMC1, ARLIM15 | DMC1 (DISRUPTION OF MEIOTIC CONTROL 1); ATP binding / DNA binding / DNA-dependent ATPase/ damaged DNA binding / nucleoside-triphosphatase/ nucleotide binding / protein binding | chr3:8097948-8100740 REVERSEhighly similar to ( 593) DMC1_LILLO Meiotic recombination protein DMC1 homolog - Lilium longiflorum (Trumpet lily) Rad51 ra…	10.12	8.52	8.3	7.96	9.86	10.16	8.52	6.8	8.83	10.4	10.34	12.14	10.47	10.48	8.97	8.73	10.03	10.61	8.28	9.99	8.98	6.67	5.59	8.92	5.62	6.89	7.35
LOC_Os11g32880:SE	LOC_Os11g32880	SE	0	0	1	0	0	0	1	AT3G02060.1	DEAD/DEAH box helicase, putative	DEAD-box ATP-dependent RNA helicase, putative, expressed	28.99	DNA.unspecified	highly similar to ( 771) AT3G02060 | Symbols: | DEAD/DEAH box helicase, putative | chr3:354412-358319 FORWARD Mfd PRK10689 RecG PRK10917 DEAD HELICc SrmB PRK05580 PriA DEXDc DEXHc protein|DEAD-box ATP-dependent RNA helicase, putative, expressed	5.44	8.92	8.06	13.39	13.49	25.07	24.91	24.16	29.79	14.24	6.28	17.36	10.57	6.65	13.43	16.68	17.73	18.81	52.45	76.18	86.82	55.75	50.15	79.07	75.45	85.82	107.73
LOC_Os02g43912:SE	LOC_Os02g43912	SE	1	0	0	0	0	0	1	AT5G51290.1	Diacylglycerol kinase family protein	ceramide kinase-related, putative, expressed	29.4	protein.postranslational modification	weakly similar to ( 163) AT5G51290 | Symbols: | ceramide kinase-related | chr5:20844252-20848157 REVERSE protein|ceramide kinase-related, putative, expressed	0.58	0.39	1.21	1.36	1.61	2.5	2.5	2.02	1.44	1.28	1.04	2.1	2.38	1.73	1.76	1.45	1.48	1.77	0.58	2.83	1.57	1.05	0.95	1.47	1.79	1.12	1.57
LOC_Os07g29330:A3SS	LOC_Os07g29330	A3SS	0	0	1	0	0	0	1	AT2G17700.1	ACT-like protein tyrosine kinase family protein	serine/threonine-protein kinase CTR1, putative, expressed	29.4	protein.postranslational modification	moderately similar to ( 437) AT4G35780 | Symbols: | protein kinase family protein | chr4:16946729-16950405 REVERSEvery weakly similar to (92.4) NORK_PEA Nodulation receptor kinase precursor (EC 2.7.11.1) - Pisum sativum (Garden pea) Pkinase_Tyr TyrKc Pkinase PTKc S_TKc S_TKc PTKc_Src_like PTKc_Frk_like PTKc_Tec_like PTKc_Abl PTKc_Srm_Brk PTKc_Src PTKc_Jak_rpt2 PTKc_Fyn_Yrk PTKc_Lck_Blk PTKc_Csk_l…	5.75	6.45	6.74	7.51	4.5	5.66	4.16	5.17	4.63	6.75	9.18	4.88	2.48	7.54	2.53	1.73	4.99	2.55	6.91	7.96	5.65	5.79	3.41	5.61	5.67	6.66	4.22
LOC_Os11g01140:SE	LOC_Os11g01140	SE	0	0	1	0	0	0	1	AT3G45780.2	phototropin 1	AGC_PVPK_like_kin82y.18 - ACG kinases include homologs to PKA, PKG and PKC, expressed	29.4	protein.postranslational modification	nearly identical (1091) AT3G45780 | Symbols: PHOT1, NPH1, JK224, RPT1 | PHOT1 (PHOTOTROPIN 1); FMN binding / blue light photoreceptor/ kinase/ protein binding / protein serine/threonine kinase | chr3:16818557-16823960 FORWARDmoderately similar to ( 269) KPK1_PHAVU Protein kinase PVPK-1 (EC 2.7.11.1) - Phaseolus vulgaris (Kidney bean) (French bean) S_TKc S_TKc Pkinase SPS1 Pkinase_Tyr TyrKc PTKc P…	10.27	17.52	13.45	9.38	8.59	17.48	18.35	15.28	22.23	14.51	9.41	18.47	9.15	8.75	10.29	8.29	12.16	11.49	9.95	17.36	23.55	13.44	6.16	13.73	11.77	16.19	13.28
LOC_Os11g37540:SE	LOC_Os11g37540	SE	1	0	0	0	0	0	1	AT3G63340.2	Protein phosphatase 2C family protein	protein phosphatase 2C, putative, expressed	29.4	protein.postranslational modification	moderately similar to ( 451) AT3G63330 | Symbols: | protein kinase family protein | chr3:23392234-23394663 REVERSE PP2Cc PP2Cc PP2C S_TKc S_TKc protein|protein phosphatase 2C, putative, expressed	3.73	5.49	4.88	5.19	4.98	7.56	5.99	5.91	6.13	6.53	6.73	7.42	7.62	6.33	7.7	6.45	6.42	6.63	6.56	8.31	6.35	6.54	4.71	6.34	7.21	7.32	6.94
LOC_Os12g01140:SE	LOC_Os12g01140	SE	0	0	1	0	0	0	1	AT3G45780.2	phototropin 1	AGC_PVPK_like_kin82y.2 - ACG kinases include homologs to PKA, PKG and PKC, expressed	29.4	protein.postranslational modification	highly similar to ( 873) AT3G45780 | Symbols: PHOT1, NPH1, JK224, RPT1 | PHOT1 (PHOTOTROPIN 1); FMN binding / blue light photoreceptor/ kinase/ protein binding / protein serine/threonine kinase | chr3:16818557-16823960 FORWARDmoderately similar to ( 330) G11A_ORYSA Protein kinase G11A (EC 2.7.11.1) - Oryza sativa (Rice) S_TKc S_TKc Pkinase SPS1 Pkinase_Tyr TyrKc PTKc PTKc_Jak_rpt2 PTKc_Jak2_Jak3_…	7.93	16.78	10.03	10.28	9.78	11.91	9.3	9.87	12.63	9.53	13.53	12.48	9.69	10.15	6.99	6.67	8.78	7.2	7.5	12.01	9.01	8.44	5.84	6.95	7.62	11.59	8.14
LOC_Os12g03990:SE	LOC_Os12g03990	SE	0	0	0	0	0	1	1	AT4G18593.1	dual specificity protein phosphatase-related	dual specificity protein phosphatase, putative, expressed	29.4	protein.postranslational modification	weakly similar to ( 150) AT4G18593 | Symbols: | dual specificity protein phosphatase-related | chr4:10238154-10238698 FORWARD DSPc DSPc DSPc protein|dual specificity protein phosphatase, putative, expressed	3.83	4.7	3.26	4.35	2.59	3.49	4.23	3.13	3.18	4.42	3.24	3.61	3.77	4.03	3.68	2.83	3.38	2.78	4.51	3.94	3.75	3.78	4.04	4.51	3.84	3.66	3.84
LOC_Os12g27520:SE	LOC_Os12g27520	SE	0	0	0	0	1	0	1	AT4G24740.1	FUS3-complementing gene 2	serine/threonine-protein kinase AFC2, putative, expressed	29.4	protein.postranslational modification	moderately similar to ( 419) AT4G24740 | Symbols: AFC2, AME1 | AFC2 (ARABIDOPSIS FUS3-COMPLEMENTING GENE 2); kinase/ protein kinase | chr4:12754729-12757653 REVERSE S_TKc S_TKc Pkinase SPS1 protein|serine/threonine-protein kinase AFC2, putative, expressed	92.59	95.77	107.7	92.26	98.88	103.23	81.43	76.01	83.12	81.52	115.53	89.91	91.53	111.69	88.95	70.93	76.11	85.28	65.02	65.12	74.49	89.39	67.25	95.54	66.19	66.53	69.58
LOC_Os08g45170:A3SS	LOC_Os08g45170	A3SS	0	1	0	0	0	0	1	AT5G18460.1	Protein of Unknown Function (DUF239)	carboxyl-terminal peptidase, putative, expressed	29.5	protein.degradation	moderately similar to ( 443) AT5G18460 | Symbols: | unknown protein | chr5:6123205-6126505 FORWARDDUF239 protein|carboxyl-terminal peptidase, putative, expressed	1.57	4.3	1.46	1.57	1.82	0.57	0.75	1.07	0.59	1.43	3.97	0.99	1.73	1.9	0.78	1.06	1.15	0.87	0.76	0.8	0.45	0.48	0.43	0.47	0.16	0.26	0.08
LOC_Os01g51420:SE	LOC_Os01g51420	SE	0	0	0	0	0	1	1	AT4G33000.1	calcineurin B-like protein 10	calcineurin B, putative, expressed	30.3	signalling.calcium	moderately similar to ( 278) AT4G33000 | Symbols: CBL10, ATCBL10 | CBL10 (CALCINEURIN B-LIKE 10); calcium ion binding | chr4:15924349-15926052 FORWARD protein|calcineurin B, putative, expressed	3.31	4.2	5.54	6.31	7.8	5.54	11.44	9.29	10.74	5.41	4.94	5.03	5.95	5.54	6.29	5.32	5.79	8.35	3.15	4.37	4.46	3.92	3.62	3.26	4.72	6.37	5.88
LOC_Os03g56660:SE	LOC_Os03g56660	SE	0	0	1	0	0	0	1	AT4G25800.2	Calmodulin-binding protein	calmodulin binding protein, putative, expressed	30.3	signalling.calcium	very weakly similar to (86.7) AT5G57580 | Symbols: | calmodulin-binding protein | chr5:23314994-23317683 REVERSECalmodulin_bind protein|calmodulin binding protein, putative, expressed	2.7	5.54	2.29	4.16	4.38	3.9	3.95	4.82	3.09	5.08	3.43	3.77	4.73	4.51	4.38	4.67	4.6	4.74	5.42	5.68	5.32	5.48	5.88	5.26	5	5.41	5.61
LOC_Os01g56820:SE	LOC_Os01g56820	SE	0	1	0	0	0	0	1	AT1G06060.1	LisH and RanBPM domains containing protein	AGAP000951-PA, putative, expressed	30.5	signalling.G-proteins	moderately similar to ( 266) AT1G06060 | Symbols: | RanBPM-related | chr1:1833071-1834516 FORWARD protein|AGAP000951-PA, putative, expressed	15.98	17.4	15.87	15.11	11.44	12.34	10.41	11.87	11.33	12.36	10.34	8.41	13.36	14.15	12.67	9.12	9.75	9.59	13.5	12.54	11.32	12.32	11.36	12.02	12.52	14.8	14.58
LOC_Os06g12790:SE	LOC_Os06g12790	SE	1	0	0	0	0	0	1	AT5G62880.1	RAC-like 10	ras-related protein, putative, expressed	30.5	signalling.G-proteins	moderately similar to ( 351) AT3G48040 | Symbols: ARAC8, ATROP10, ROP10, ATRAC8 | ROP10 (RHO-RELATED PROTEIN FROM PLANTS 10); GTP binding / GTPase | chr3:17731561-17733241 FORWARDmoderately similar to ( 409) RAC4_ORYSA Rac-like GTP-binding protein 4 (OsRac4) (GTPase protein ROP4) - Oryza sativa (Rice) Rop_like RHO Rho Rac1_like Rho4_like RhoG Cdc42 Wrch_1 Tc10 RhoA_like Ras Rho2 Rho3 Rab Rnd RAB …	3.72	2.76	2.97	2.57	2.26	2.01	1.91	1.89	1.42	4.14	1.94	1.18	2.08	2.01	1.55	1.51	1.76	2.37	2.49	1.73	1.45	2.59	1.83	2.11	2.36	2.25	2.27
LOC_Os11g05540:SE	LOC_Os11g05540	SE	0	1	0	0	0	0	1	AT5G22400.1	Rho GTPase activating protein with PAK-box/P21-Rho-binding domain	rhoGAP domain containing protein, expressed	30.5	signalling.G-proteins	moderately similar to ( 376) AT5G22400 | Symbols: | rac GTPase activating protein, putative | chr5:7423050-7425335 REVERSE RhoGAP RhoGAP RhoGAP RhoGAP_KIAA1688 RhoGAP-p50rhoGAP protein|rhoGAP domain containing protein, expressed	4.75	1.86	4.61	4.29	7.11	3.93	8.91	9.05	11.92	7.24	5.63	10.85	7.77	4.79	7.6	12.49	10.96	13.11	8.58	8	9.33	7.25	7.69	7.34	7.76	8.31	10.51
LOC_Os03g08140:SE	LOC_Os03g08140	SE	0	0	0	0	1	0	1	AT1G77550.1	tubulin-tyrosine ligases;tubulin-tyrosine ligases	tubulin--tyrosine ligase-like protein 12, putative, expressed	31.1	cell.organisation	highly similar to ( 936) AT1G77550 | Symbols: | protein binding / tubulin-tyrosine ligase | chr1:29138490-29142965 REVERSE TTL protein|tubulin--tyrosine ligase-like protein 12, putative, expressed	0.88	1.51	1.59	2.55	1.83	2.58	1.57	2.38	1.98	2	1.16	0.81	1.12	1.29	0.81	1.11	1.19	1.52	7.33	11.12	7.23	7.03	6.12	6.54	7.83	7.43	7.04
LOC_Os02g49090:SE	LOC_Os02g49090	SE	0	0	1	0	0	0	1	AT3G13290.1	varicose-related	WD domain, G-beta repeat domain containing protein, expressed	33.99	development.unspecified	highly similar to ( 944) AT3G13300 | Symbols: VCS | VCS (VARICOSE); nucleotide binding / protein homodimerization | chr3:4304085-4309949 FORWARD protein|WD domain, G-beta repeat domain containing protein, expressed	5.7	7.17	5.82	7.5	5.61	10.63	7.28	6.89	8.53	7.57	7.42	8.14	6.61	6.53	7.11	6.42	6.45	7.26	6.63	10.72	8.4	6.91	5.6	7.45	7.69	7.48	9.08
LOC_Os05g44180:SE	LOC_Os05g44180	SE	0	0	1	0	0	0	1	AT1G65480.1	PEBP (phosphatidylethanolamine-binding protein) family protein	osFTL10 FT-Like10 homologous to Flowering Locus T gene; contains Pfam profile PF01161	33.99	development.unspecified	weakly similar to ( 191) AT1G65480 | Symbols: FT | FT (FLOWERING LOCUS T); phosphatidylethanolamine binding / protein binding | chr1:24331510-24333689 FORWARDweakly similar to ( 145) CET2_TOBAC CEN-like protein 2 - Nicotiana tabacum (Common tobacco) RKIP PBP PEBP_RKIP protein|osFTL10 FT-Like10 homologous to Flowering Locus T gene; contains Pfam profile PF01161: Phosphatidylethanolamine-binding pr…	9.66	25.16	8.66	8.88	4.51	3.75	4.36	5.55	2.31	5.09	10.23	4.34	9.93	12.19	8.58	3.53	6	2.81	6.39	6.05	6.26	8.44	4.44	6.57	10.58	8.91	8.55
LOC_Os07g30840:A3SS	LOC_Os07g30840	A3SS	0	0	0	0	1	0	1	AT1G02090.3	Proteasome component (PCI) domain protein	proteasome subunit, putative, expressed	33.99	development.unspecified	moderately similar to ( 276) AT1G02090 | Symbols: FUS5, CSN7, COP15, ATCSN7 | FUS5 (FUSCA 5); MAP kinase kinase | chr1:388223-389568 REVERSE protein|proteasome subunit, putative, expressed	20.71	20.61	21.98	24.06	21.75	21.15	19.65	21.03	19.75	18.64	18.58	14.74	17.1	17.33	16.64	16.5	18.14	18.95	20.09	22.35	20.75	20.71	23.59	22.61	22.99	19.27	21.4
LOC_Os04g41400:SE	LOC_Os04g41400	SE	0	0	0	0	1	0	1	AT1G59740.1	Major facilitator superfamily protein	peptide transporter PTR2, putative, expressed	34.13	transport.peptides and oligopeptides	moderately similar to ( 312) AT1G59740 | Symbols: | proton-dependent oligopeptide transport (POT) family protein | chr1:21968227-21972312 FORWARD PTR2 PTR2 protein|peptide transporter PTR2, putative, expressed	1.27	1.07	0.95	1.14	1.04	0.6	0.94	0.97	0.39	0.82	1.74	0.84	1.53	1.24	1.09	0.97	1.02	1.42	1.01	1.15	0.53	1.23	1.48	0.86	0.74	0.9	0.68
LOC_Os04g41450:SE	LOC_Os04g41450	SE	0	0	1	0	0	0	1	AT1G59740.1	Major facilitator superfamily protein	TGF-beta receptor, type I/II extracellular region, putative, expressed	34.13	transport.peptides and oligopeptides	moderately similar to ( 310) AT1G59740 | Symbols: | proton-dependent oligopeptide transport (POT) family protein | chr1:21968227-21972312 FORWARD PTR2 protein|TGF-beta receptor, type I/II extracellular region, putative, expressed	0.13	0.46	0.13	0.36	0.2	0.33	0.33	0.26	0.23	0.31	0.32	0.2	0.42	0.33	0.3	0.11	0.27	0.29	1.01	1.43	0.94	1.41	0.87	0.99	0.86	0.85	0.82
LOC_Os02g49760:A3SS	LOC_Os02g49760	A3SS	0	0	0	1	0	0	1	AT1G70300.1	K+ uptake permease 6	potassium transporter, putative, expressed	34.15	transport.potassium	nearly identical (1001) AT1G70300 | Symbols: KUP6 | KUP6; potassium ion transmembrane transporter | chr1:26477993-26481233 REVERSEhighly similar to ( 901) HAK9_ORYSA Probable potassium transporter 9 (OsHAK9) - Oryza sativa (Rice)K_trans Kup trkD protein|potassium transporter, putative, expressed	8.04	6.59	7.36	7.45	8.45	9.31	9.49	5.94	6.85	9.04	7.67	8.47	6.68	7.57	6.85	9.11	9.01	9.6	15.02	14.35	13.73	12.17	10.48	12.76	11.4	11.92	12.41
LOC_Os09g03939:SE	LOC_Os09g03939	SE	0	0	1	0	0	0	1	AT1G17840.1	white-brown complex homolog protein 11	white-brown complex homolog protein 11, putative, expressed	34.16	transport.ABC transporters and multidrug resistance systems	moderately similar to ( 271) AT1G17840 | Symbols: WBC11, ABCG11, DSO, COF1, ATWBC11 | WBC11 (WHITE-BROWN COMPLEX HOMOLOG PROTEIN 11); ATPase, coupled to transmembrane movement of substances / fatty acid transporter | chr1:6142870-6145894 FORWARD ABC2_membrane ABCG_EPDR protein|white-brown complex homolog protein 11, putative, expressed	0.62	0.92	0.6	0.62	0.98	0.84	1.28	0.61	0.9	0.63	1.51	1.75	1.47	0.56	0.84	1.53	2.7	3.41	1.3	1.65	0.84	2.22	2.15	2.53	2.93	0.54	0.74
LOC_Os02g01100:A3SS	LOC_Os02g01100	A3SS	0	1	0	0	0	0	1	AT2G39130.1	Transmembrane amino acid transporter family protein	transmembrane amino acid transporter protein, putative, expressed	34.3	transport.amino acids	highly similar to ( 552) AT2G39130 | Symbols: | amino acid transporter family protein | chr2:16323171-16326744 REVERSE Aa_trans SdaC protein|transmembrane amino acid transporter protein, putative, expressed	7.42	4.31	5.44	6.46	4.39	4.77	3.91	4.6	4.6	5.4	7.38	1.67	3.34	3.37	2.76	3.52	3.92	2.92	5.62	3.71	3	4.54	4.73	2.96	4.11	3.9	2.81
LOC_Os05g37470:RI	LOC_Os05g37470	RI	0	0	0	1	0	0	1	AT2G38120.1	Transmembrane amino acid transporter family protein	transmembrane amino acid transporter protein, putative, expressed	34.3	transport.amino acids	highly similar to ( 701) AT2G38120 | Symbols: AUX1, WAV5, PIR1, MAP1 | AUX1 (AUXIN RESISTANT 1); amino acid transmembrane transporter/ auxin binding / auxin influx transmembrane transporter/ transporter | chr2:15973493-15976792 FORWARDhighly similar to ( 857) LAX2_ORYSA Auxin transporter-like protein 2 - Oryza sativa (Rice) Aa_trans protein|transmembrane amino acid transporter protein, putative, …	12.12	22.38	14.31	17.17	12.76	8.36	9.98	16.35	5.11	16.86	16.84	4.36	8.31	12.6	10.82	8.86	12.5	8.85	21.26	9.27	6.78	24.3	15.96	10.27	12.52	10.39	6.04
LOC_Os07g19460:SE	LOC_Os07g19460	SE	0	0	0	1	0	0	1	AT4G39460.2	S-adenosylmethionine carrier 1	mitochondrial carrier protein, putative, expressed	34.9	transport.metabolite transporters at the mitochondrial membrane	moderately similar to ( 362) AT1G34065 | Symbols: SAMC2 | SAMC2 (S-adenosylmethionine carrier 2); binding | chr1:12398717-12401036 REVERSE protein|mitochondrial carrier protein, putative, expressed	2.26	4.95	2.73	3.04	2.7	4.39	2.66	3.64	3.03	1.98	2.19	1.9	2.08	2.47	2.41	1.7	2.01	1.79	5.96	5.57	6.57	5.28	4.25	6.68	5.66	6.65	7.25
LOC_Os07g08300:SE	LOC_Os07g08300	SE	0	1	0	0	0	0	1	AT3G43790.1	zinc induced facilitator-like 2	major facilitator superfamily antiporter, putative, expressed	34.99	transport.misc	moderately similar to ( 264) AT5G13750 | Symbols: ZIFL1 | ZIFL1 (ZINC INDUCED FACILITATOR-like 1); tetracycline:hydrogen antiporter | chr5:4438318-4440829 FORWARD protein|major facilitator superfamily antiporter, putative, expressed	9.43	12.47	12.38	15.47	11.81	20.82	15.88	15.3	15.13	22.52	15.84	18.92	16.54	14.82	17.77	12.38	18.92	15.5	15.33	14.69	14.02	13.78	8.88	13.32	13.13	16.21	15.1
LOC_Os01g04860:SE	LOC_Os01g04860	SE	0	0	1	0	0	0	1	AT5G01510.1	Protein of unknown function, DUF647	DUF647 domain containing protein, putative, expressed	35.2	not assigned.unknown	moderately similar to ( 364) AT5G01510 | Symbols: | FUNCTIONS IN: molecular_function unknown; INVOLVED IN: biological_process unknown; LOCATED IN: cellular_component unknown; EXPRESSED IN: 23 plant structures; EXPRESSED DURING: 14 growth stages; CONTAINS InterPro DOMAIN/s: Protein of unknown function DUF647 (InterPro:IPR006968); BEST Arabidopsis thaliana protein match is: RUS1 (ROOT UVB SENSITIVE…	5.92	3.73	8.52	8.91	10.75	13.89	14.88	14.29	18.52	8.2	4	11.78	9.65	6.76	11.92	11.47	10.21	11.73	15.84	17.71	22.23	14.74	14.37	18.86	23.12	25.45	27.9
LOC_Os01g15790:SE	LOC_Os01g15790	SE	1	0	0	0	0	0	1	AT4G36440.1		expressed protein	35.2	not assigned.unknown	moderately similar to ( 421) AT4G36440 | Symbols: | unknown protein | chr4:17207213-17209873 REVERSE protein|expressed protein	7.1	7.42	8.79	9.64	8.67	11.82	12.15	9.6	11.95	13.14	10.83	12.75	7.69	8.44	9.59	11.83	10.77	12.87	24.08	21.61	21.71	18.52	17.15	19.62	20.75	20.77	22.74
LOC_Os01g26130:SE	LOC_Os01g26130	SE	1	0	0	0	0	0	1			expressed protein	35.2	not assigned.unknown	protein|expressed protein	15.11	17.13	14.16	15.75	11.22	12.5	10.81	14.12	11.4	18.92	23.75	12.85	16.48	17.18	13.89	13.27	16.74	11.71	24.83	18.57	15.98	16.39	14.57	16.92	14.34	17.12	14.35
LOC_Os01g29830:A3SS	LOC_Os01g29830	A3SS	0	0	0	0	0	1	1			expressed protein	35.2	not assigned.unknown	protein|expressed protein	22.65	18.69	25.75	24.4	20.01	25.56	26.13	30.73	28.65	30.85	28.03	30.11	22.43	24.31	27.69	20.14	22.86	19.88	26.86	24.31	29.44	22.8	16.54	25.1	23.09	28.52	26.26
LOC_Os01g43060:SE	LOC_Os01g43060	SE	0	0	1	0	0	0	1	AT1G71430.1		expressed protein	35.2	not assigned.unknown	protein|expressed protein	10.31	14.03	8.34	13.24	7.83	11.14	9.3	10.71	6.76	7.74	7.22	7.03	8.42	10.03	6.89	6.77	5.9	7.6	11.46	13.26	10.86	11.44	11.59	9.42	12.49	13.37	11.45
LOC_Os01g49010:A5SS	LOC_Os01g49010	A5SS	0	0	0	0	1	0	1	AT2G01120.1	origin recognition complex subunit 4	ORC4 - Putative origin recognition complex subunit 4, expressed	35.2	not assigned.unknown	moderately similar to ( 481) AT2G01120 | Symbols: ORC4, ATORC4 | ORC4 (ORIGIN RECOGNITION COMPLEX SUBUNIT 4); protein binding | chr2:85444-88027 FORWARD protein|ORC4 - Putative origin recognition complex subunit 4, expressed	0.11	0.31	0.47	0.41	0.29	0.44	0.25	0.29	0.1	0.54	0.21	0.13	0.25	0.44	0.19	0.28	0.38	0.2	1.28	0.85	0.87	0.97	1.08	0.8	1.77	0.69	0.79
LOC_Os01g56640:SE	LOC_Os01g56640	SE	1	0	0	0	0	0	1	AT5G19840.1	2-oxoglutarate (2OG) and Fe(II)-dependent oxygenase superfamily protein	transcription factor jumonji, putative, expressed	35.2	not assigned.unknown	weakly similar to ( 119) AT5G19840 | Symbols: | transcription factor jumonji (jmjC) domain-containing protein | chr5:6705372-6709382 FORWARD protein|transcription factor jumonji, putative, expressed	5.37	7.47	6.98	7.34	6.5	10.61	8.35	8.14	8.83	9	7.66	10.69	8.54	8.52	9.58	7.44	8.09	9.57	9.3	12.77	11.9	9.47	8.3	10.59	11.28	11.73	13.14
LOC_Os01g73120:SE	LOC_Os01g73120	SE	0	1	0	0	0	0	1	AT1G71190.1	senescence associated gene 18	expressed protein	35.2	not assigned.unknown	moderately similar to ( 335) AT1G71190 | Symbols: SAG18 | SAG18 (SENESCENCE ASSOCIATED GENE 18) | chr1:26833597-26834982 REVERSE protein|expressed protein	13.34	17.31	13.73	14.31	13.68	13.51	11.8	13.11	9.86	13.94	20.52	9.35	16.16	15.25	15.53	11.04	14.1	12.1	19.7	16.33	14	19.22	15.53	18.84	14.64	14.89	13.28
LOC_Os02g20430:SE	LOC_Os02g20430	SE	0	1	0	0	0	0	1	AT1G27840.1	Transducin/WD40 repeat-like superfamily protein	WD domain, G-beta repeat domain containing protein, expressed	35.2	not assigned.unknown	moderately similar to ( 399) AT1G27840 | Symbols: ATCSA-1 | transducin family protein / WD-40 repeat family protein | chr1:9693332-9696257 REVERSE WD40 protein|WD domain, G-beta repeat domain containing protein, expressed	12.24	11.46	11.87	11.46	10.64	11.87	11.46	11.09	11.88	9.86	11.11	9.24	10.76	12.28	9.49	9.69	11.04	10.55	17.57	14.62	15.21	14.44	14.48	15.17	15.16	15.41	14.49
LOC_Os02g21190:SE	LOC_Os02g21190	SE	1	0	0	0	0	0	1	AT1G17450.2	B-block binding subunit of TFIIIC	expressed protein	35.2	not assigned.unknown	moderately similar to ( 258) AT1G17450 | Symbols: | FUNCTIONS IN: molecular_function unknown; CONTAINS InterPro DOMAIN/s: B-block binding subunit of TFIIIC (InterPro:IPR007309); BEST Arabidopsis thaliana protein match is: transcription factor-related (TAIR:AT1G59453.1); Has 39 Blast hits to 33 proteins in 8 species: Archae - 0; Bacteria - 3; Metazoa - 0; Fungi - 0; Plants - 32; Viruses - 0; Other…	2.55	2.81	3.72	3.14	6.25	7.5	4.87	4.82	5.06	3.63	3.99	6.05	5.21	4.25	6	2.87	5.11	4.95	2.81	7.59	4.26	5.44	3.81	5.26	3.41	5.07	4.97
LOC_Os02g55150:SE	LOC_Os02g55150	SE	0	0	0	1	0	0	1	AT2G25050.1	Actin-binding FH2 (Formin Homology) protein	formin, putative, expressed	35.2	not assigned.unknown	moderately similar to ( 357) AT2G25050 | Symbols: | formin homology 2 domain-containing protein / FH2 domain-containing protein | chr2:10654108-10659383 REVERSE FH2 FH2 protein|formin, putative, expressed	6.45	6.32	6.68	6.56	5.59	7.19	4.33	5.2	5.3	6.42	7.65	6.12	5.81	5.51	5.1	4.94	5.04	4.94	6.28	6.55	5.68	6.63	4.87	6	4.07	4.78	5.99
LOC_Os02g55570:SE	LOC_Os02g55570	SE	0	1	0	0	0	0	1	AT3G10440.1	Shugoshin C terminus	shugoshin-1, putative, expressed	35.2	not assigned.unknown	very weakly similar to (80.9) AT5G04320 | Symbols: | FUNCTIONS IN: molecular_function unknown; INVOLVED IN: meiotic chromosome segregation; LOCATED IN: chromosome, centromeric region, nucleus; EXPRESSED IN: 22 plant structures; EXPRESSED DURING: 13 growth stages; CONTAINS InterPro DOMAIN/s: Shugoshin, C-terminal (InterPro:IPR011515); BEST Arabidopsis thaliana protein match is: unknown protein (TA…	1.07	0.68	0.64	0.84	0.85	0.62	0.64	1	0.63	0.65	0.42	0.33	0.87	0.73	0.72	0.58	0.5	0.9	0.73	0.83	0.8	1.03	1.47	0.68	0.92	0.78	0.56
LOC_Os03g12160:SE	LOC_Os03g12160	SE	1	0	0	0	0	0	1	AT3G17920.2	Outer arm dynein light chain 1 protein	leucine-rich repeat family protein, putative, expressed	35.2	not assigned.unknown	highly similar to ( 560) AT3G17920 | Symbols: | protein binding | chr3:6137838-6142023 FORWARD protein|leucine-rich repeat family protein, putative, expressed	5.94	7.38	6.3	6.45	3.55	5.7	5.94	6.71	5.93	5.53	5.31	4.56	5.19	5.92	5.68	4.24	4.84	5.43	8.27	8.85	6.95	11.3	3.65	8.52	6.08	7.35	5.75
LOC_Os03g21270:SE	LOC_Os03g21270	SE	0	0	0	0	1	0	1	AT1G72410.1	COP1-interacting protein-related	expressed protein	35.2	not assigned.unknown	protein|expressed protein	12.16	12.7	13.01	14.53	18.99	14.94	14.03	9.88	14.33	13.01	16.54	14.45	15.56	14.36	16.08	13.45	15.7	15.64	7.5	12.39	6.96	17.98	15.79	17.58	10.24	7.15	10.61
LOC_Os03g24950:SE	LOC_Os03g24950	SE	1	0	0	0	0	0	1	AT5G05140.1	Transcription elongation factor (TFIIS) family protein	expressed protein	35.2	not assigned.unknown	protein|expressed protein	11	7.72	8.52	7.81	10.37	4.99	10.57	13.28	8.05	12.05	18.51	7.07	10.52	13.82	9.27	14.02	15.86	9.82	22.55	13.07	13.65	14.57	11.05	7.91	13.48	13.83	8.88
LOC_Os03g36630:SE	LOC_Os03g36630	SE	0	0	0	1	0	0	1	AT4G01897.1		expressed protein	35.2	not assigned.unknown	weakly similar to ( 141) AT4G01897 | Symbols: | unknown protein | chr4:820487-821466 REVERSEDUF952 COG3502 protein|expressed protein	3.07	6.19	3.2	5.96	2.16	4.51	6.37	3.01	2.96	6.53	8.21	4.23	2.95	5.52	3.01	2.02	5.85	3.19	5.44	5.82	5.5	5.29	5.88	7.53	3.91	7.81	6.19
LOC_Os03g49960:A5SS	LOC_Os03g49960	A5SS	0	0	1	0	0	0	1	AT3G03560.1		expressed protein	35.2	not assigned.unknown	moderately similar to ( 325) AT3G03560 | Symbols: | unknown protein | chr3:853153-856486 REVERSE protein|expressed protein	12.51	12.16	12.17	12.28	12.4	14.41	12.78	12.92	13.54	13.78	12.09	12.76	14.33	13.61	13.6	12.29	11.03	14.08	12.48	14.79	12.72	13.19	12.1	12.52	13.58	13.03	12.28
LOC_Os03g52690:SE	LOC_Os03g52690	SE	0	0	0	1	0	0	1	AT5G10860.1	Cystathionine beta-synthase (CBS) family protein	CBS domain containing membrane protein, putative, expressed	35.2	not assigned.unknown	moderately similar to ( 218) AT5G10860 | Symbols: | CBS domain-containing protein | chr5:3429173-3430142 REVERSECBS_pair_10 protein|CBS domain containing membrane protein, putative, expressed	23.85	27.72	35.19	28.15	43.5	25.05	24.41	22.01	21.72	26.94	24.68	18.14	15.11	16.43	14.46	23.48	28.79	26.7	50.46	39.86	53.38	28.49	20.15	30.88	35.87	40.68	36.97
LOC_Os03g58970:SE	LOC_Os03g58970	SE	0	1	0	0	0	0	1	AT5G49830.3	exocyst complex component 84B	expressed protein	35.2	not assigned.unknown	highly similar to ( 624) AT5G49830 | Symbols: | EXPRESSED IN: 22 plant structures; EXPRESSED DURING: 13 growth stages; CONTAINS InterPro DOMAIN/s: Vps51/Vps67 (InterPro:IPR014812); BEST Arabidopsis thaliana protein match is: unknown protein (TAIR:AT1G10385.1). | chr5:20250803-20254766 REVERSE protein|expressed protein	8.21	10.58	10.18	11.41	12.11	18.16	12.44	11.51	14.38	13.99	12.45	17.58	16.26	13.59	16.79	12.97	14.17	14.46	12.21	16.57	13.35	13.32	11.63	13.82	12.73	15.18	14.86
LOC_Os03g60140:SE	LOC_Os03g60140	SE	0	0	0	0	0	1	1	AT5G05230.1	RING/U-box superfamily protein	U-box domain-containing protein, putative, expressed	35.2	not assigned.unknown	moderately similar to ( 209) AT5G05230 | Symbols: | ubiquitin-protein ligase | chr5:1551593-1553543 FORWARD protein|U-box domain-containing protein, putative, expressed	13.21	15.43	13.62	12.82	11.21	13.41	11.14	10.48	10	12.62	10.12	10.2	11.34	11.24	12.4	10.23	10.43	10.49	12.44	12.8	12.82	11.97	8.57	12.51	11.77	14.19	11.29
LOC_Os03g61700:SE	LOC_Os03g61700	SE	0	0	0	0	1	0	1	AT3G17030.1	Nucleic acid-binding proteins superfamily	expressed protein	35.2	not assigned.unknown	highly similar to ( 550) AT3G17030 | Symbols: | INVOLVED IN: biological_process unknown; LOCATED IN: cellular_component unknown; EXPRESSED IN: 23 plant structures; EXPRESSED DURING: 13 growth stages; CONTAINS InterPro DOMAIN/s: Nucleic acid-binding, OB-fold-like (InterPro:IPR016027); Has 10 Blast hits to 10 proteins in 5 species: Archae - 0; Bacteria - 0; Metazoa - 2; Fungi - 0; Plants - 8; Virus…	0.67	0.47	0.59	0.75	0.89	0.55	0.45	0.62	0.77	1.22	0.57	0.53	0.6	0.59	0.77	0.85	0.86	0.74	0.75	0.53	0.78	0.73	0.54	0.7	0.81	0.61	1.16
LOC_Os04g35380:SE	LOC_Os04g35380	SE	0	0	0	0	0	1	1	AT4G06676.1		expressed protein	35.2	not assigned.unknown	moderately similar to ( 263) AT4G06676 | Symbols: | FUNCTIONS IN: molecular_function unknown; INVOLVED IN: biological_process unknown; CONTAINS InterPro DOMAIN/s: Etoposide-induced 2.4 (InterPro:IPR009890). | chr4:3898998-3901170 FORWARD EI24 protein|expressed protein	8.15	8.33	7.24	8.58	9.26	10.16	8.75	8.74	10.3	10.33	9.65	11.98	12.15	10.51	10.73	8.37	9.51	9.38	8.79	8.74	7.78	8.29	7.59	9.55	8.48	10.92	9.79
LOC_Os04g42370:SE	LOC_Os04g42370	SE	0	1	0	0	0	0	1	AT5G11040.1	TRS120	expressed protein	35.2	not assigned.unknown	nearly identical (1477) AT5G11040 | Symbols: | FUNCTIONS IN: molecular_function unknown; INVOLVED IN: biological_process unknown; LOCATED IN: cellular_component unknown; EXPRESSED IN: 23 plant structures; EXPRESSED DURING: 14 growth stages; CONTAINS InterPro DOMAIN/s: Transport protein Trs120 (InterPro:IPR013935); Has 230 Blast hits to 190 proteins in 91 species: Archae - 0; Bacteria - 0; Metazoa…	4.72	7.06	5.58	7.74	6.29	10.06	6.91	7.43	7.57	8.11	7.44	7.47	8.34	7.86	9.06	6.44	8.24	8.26	8.59	11.81	8.1	9.06	8.11	8.67	9.14	8.65	10.09
LOC_Os04g43040:A3SS	LOC_Os04g43040	A3SS	0	0	0	0	1	0	1	AT1G20770.1		expressed protein	35.2	not assigned.unknown	weakly similar to ( 136) AT1G20770 | Symbols: | unknown protein | chr1:7215345-7216648 REVERSE protein|expressed protein	16.48	20.93	12.75	17.76	16.99	17.85	17.23	16.53	14.6	18.82	16.94	17.84	19.59	21.59	16.24	14.47	17.05	13.72	16.63	20.14	14.95	17.71	16.84	17.12	16.12	17.14	14.58
LOC_Os04g49580:SE	LOC_Os04g49580	SE	0	0	1	0	0	0	1	AT2G17250.1	CCAAT-binding factor	nucleolar complex protein, putative, expressed	35.2	not assigned.unknown	highly similar to ( 523) AT2G17250 | Symbols: EMB2762 | EMB2762 (EMBRYO DEFECTIVE 2762) | chr2:7499573-7502957 FORWARD CBF protein|nucleolar complex protein, putative, expressed	7.83	13.64	8.18	14.02	10.51	15.32	12.8	13	13.06	12.43	10.02	10.03	9.39	11.27	10.87	9.1	10.72	10.76	16.46	20.06	17.82	17.97	17.23	18.47	19.19	21.66	20.66
LOC_Os04g55560:A3SS	LOC_Os04g55560	A3SS	0	1	0	0	0	0	1			AP2 domain containing protein, expressed	35.2	not assigned.unknown	protein|AP2 domain containing protein, expressed	15.85	25.02	13.62	10.25	9.97	8.98	9.83	9.1	7.2	13.67	11.04	11.83	13.45	10.51	12.03	9.46	9.89	10.26	13.61	13.66	9.9	10.1	8.78	9.42	10.05	12.81	10.15
LOC_Os05g10570:SE	LOC_Os05g10570	SE	0	1	0	0	0	0	1			expressed protein	35.2	not assigned.unknown	protein|expressed protein	32.28	34.49	32.76	26.04	29.66	25.48	30.04	30.88	33.18	27.38	32.42	25.32	27.58	28.58	25.41	31.99	34.6	32.06	35.93	35.33	38.74	31.73	31.84	34.27	35.04	37.37	38.43
LOC_Os05g15360:A3SS	LOC_Os05g15360	A3SS	0	0	1	0	0	0	1	AT3G01790.2	Ribosomal protein L13 family protein	expressed protein	35.2	not assigned.unknown	protein|expressed protein	4.84	5.45	5.7	7.94	8.68	13.06	11.09	10.63	13.53	8.2	8.99	12.23	9.93	8.9	11.25	7.16	8.35	9.88	6.04	9.67	7.23	6.46	5.81	7.28	7.56	8.86	10.37
LOC_Os05g23420:SE	LOC_Os05g23420	SE	0	0	1	0	0	0	1	AT2G43235.1		sugar porter, putative, expressed	35.2	not assigned.unknown	moderately similar to ( 231) AT2G43235 | Symbols: | unknown protein | chr2:17968910-17970822 REVERSE protein|sugar porter, putative, expressed	5.6	6.73	6.96	6.68	6.69	7.71	9.39	8.56	8.43	8.89	4.85	7.37	7.52	5.98	6.69	7	6.34	6.46	6.51	9.15	7.57	5.51	5.17	5.94	8.16	7.15	10.52
LOC_Os05g30430:A3SS	LOC_Os05g30430	A3SS	0	0	0	1	0	0	1			expressed protein	35.2	not assigned.unknown	protein|expressed protein	1.06	1.62	0.75	1.26	0.99	0.68	1.08	0.79	0.88	0.87	1.6	0.81	0.89	1.09	0.93	0.64	0.81	0.71	0.74	1.06	0.75	0.95	1.09	0.97	1.22	0.75	0.86
LOC_Os05g33300:SE	LOC_Os05g33300	SE	0	0	0	0	1	0	1	AT5G27390.1	Mog1/PsbP/DUF1795-like photosystem II reaction center PsbP family protein	tat pathway signal sequence family protein, expressed	35.2	not assigned.unknown	moderately similar to ( 255) AT5G27390 | Symbols: | LOCATED IN: chloroplast; CONTAINS InterPro DOMAIN/s: Mog1/PsbP/DUF1795, alpha/beta/alpha sandwich (InterPro:IPR016124); Has 11 Blast hits to 11 proteins in 5 species: Archae - 0; Bacteria - 0; Metazoa - 0; Fungi - 0; Plants - 11; Viruses - 0; Other Eukaryotes - 0 (source: NCBI BLink). | chr5:9674634-9676118 REVERSE protein|tat pathway signal seq…	10.75	15.93	12.89	10.59	8.07	9.25	12.15	11.34	10.23	9.76	13.89	10.83	7.19	7.86	7.03	12.32	12.62	11.24	21.24	16.4	19.66	14.9	13.89	13.19	18.6	22.34	20.74
LOC_Os05g46950:SE	LOC_Os05g46950	SE	0	0	1	0	0	0	1			expressed protein	35.2	not assigned.unknown	protein|expressed protein	2.57	3.2	1.63	4.51	2.3	2.57	1.88	2.29	1.68	2.97	0.93	0.4	1.36	2.8	1.75	0.85	1.68	0.71	5.47	4.34	3.65	5.17	5.12	4.01	3.64	3.85	1.88
LOC_Os05g48230:SE	LOC_Os05g48230	SE	0	1	0	0	0	0	1	AT4G13400.1	2-oxoglutarate (2OG) and Fe(II)-dependent oxygenase superfamily protein	expressed protein	35.2	not assigned.unknown	moderately similar to ( 437) AT4G13400 | Symbols: | unknown protein | chr4:7787907-7791149 REVERSEPcbC protein|expressed protein	3.49	4.44	2.63	4.01	3.33	4.51	3.93	3.83	3.71	2.95	3.29	2.14	3.25	3.52	3.21	2.77	2.5	2.99	2.77	4.38	3.18	3.8	3.4	3.31	3.98	4.32	3.51
LOC_Os05g49990:SE	LOC_Os05g49990	SE	0	1	0	0	0	0	1			expressed protein	35.2	not assigned.unknown	protein|expressed protein	6.82	7.05	8.8	6.22	7.44	7.62	7.8	7.17	9.53	7.81	8.32	7.55	8.46	9.02	7.96	6.29	7.18	9.55	9.91	9.97	9.67	10.18	6.88	10.21	9.08	8.17	10.2
LOC_Os06g19480:SE	LOC_Os06g19480	SE	0	0	0	1	0	0	1	AT3G04950.1		expressed protein	35.2	not assigned.unknown	moderately similar to ( 226) AT3G04950 | Symbols: | unknown protein | chr3:1371786-1373300 FORWARD protein|expressed protein	4.95	8.99	4.07	6.3	5.78	5.89	5.08	7.02	3.79	4.51	5.43	3.87	4.79	5.39	3.32	5.04	5.93	3.4	7.21	9.32	7.85	8.19	8.78	8.94	9.89	9.62	6.06
LOC_Os06g41390:SE	LOC_Os06g41390	SE	0	0	0	1	0	0	1	AT2G44420.1	protein N-terminal asparagine amidohydrolase family protein	N-terminal asparagine amidohydrolase, putative, expressed	35.2	not assigned.unknown	moderately similar to ( 331) AT2G44420 | Symbols: | protein N-terminal asparagine amidohydrolase family protein | chr2:18330568-18332696 FORWARD protein|N-terminal asparagine amidohydrolase, putative, expressed	10.53	12.32	8.66	11.67	11.02	9.52	9.15	9.78	8.38	10.12	11.64	9.26	11.48	10.47	9.64	9.46	10.94	9.96	12.8	11.34	9.59	10.28	9.69	9.98	10.25	10.09	10.84
LOC_Os06g49930:A3SS	LOC_Os06g49930	A3SS	0	0	0	0	1	0	1	AT3G59230.1	RNI-like superfamily protein	OsFBX207 - F-box domain containing protein, expressed	35.2	not assigned.unknown	protein|OsFBX207 - F-box domain containing protein, expressed	6.15	7.23	6.03	6.43	6.27	6.8	5.77	6.59	5.05	6.03	7.07	5.25	6.11	7.35	6.61	4.88	6.13	5.82	6.82	6.34	5.63	7.68	7.14	6.82	6.51	6.31	5.66
LOC_Os06g50490:A5SS	LOC_Os06g50490	A5SS	0	0	0	1	0	0	1			expressed protein	35.2	not assigned.unknown	protein|expressed protein	2.68	2.06	1.55	2.79	2.62	2.05	1.81	2.42	1.54	2.12	2.68	1.6	2.04	2.36	1.6	1.34	2	2.07	3.02	2.65	2.04	3.13	2.99	2.87	2.47	2.76	2.02
LOC_Os07g12220:SE	LOC_Os07g12220	SE	1	0	0	0	0	0	1	AT1G55535.1		expressed protein	35.2	not assigned.unknown	moderately similar to ( 204) AT1G55535 | Symbols: | unknown protein | chr1:20732107-20733802 REVERSE protein|expressed protein	3.59	6.24	3.94	4.42	4.32	6.63	5.58	5.23	5.02	4.62	4.73	4.06	4.67	5.96	5.59	4.78	5.15	4.69	3.8	5.3	3.54	5.03	4.55	4.78	4.48	4.14	4.56
LOC_Os07g15959:SE	LOC_Os07g15959	SE	0	0	0	0	0	1	1			expressed protein	35.2	not assigned.unknown	protein|expressed protein	11.2	7.25	5.24	5.81	7.19	3.42	5.8	6.61	2.66	12.23	24.18	8.41	7.27	10.56	5.08	3.63	7.19	5.96	11.49	4.48	3.43	6.97	5.77	4.32	3.56	4.89	3.02
LOC_Os07g23169:SE	LOC_Os07g23169	SE	0	0	1	0	0	0	1	AT1G54650.1	Methyltransferase family protein	methyltransferase, putative, expressed	35.2	not assigned.unknown	moderately similar to ( 320) AT1G54650 | Symbols: | methyltransferase | chr1:20405813-20407686 REVERSE protein|methyltransferase, putative, expressed	4.03	4.72	3.51	5.1	4.59	5.5	5.41	5.39	5.8	5.42	3.23	4.22	4.84	4.86	3.94	4.07	4.99	4.89	5.7	7.44	6.38	6.13	5.15	5.36	6.22	6.43	6.06
LOC_Os07g27760:SE	LOC_Os07g27760	SE	0	0	0	0	0	1	1	AT5G13950.3		expressed protein	35.2	not assigned.unknown	weakly similar to ( 186) AT5G13950 | Symbols: | unknown protein | chr5:4496196-4500206 REVERSE protein|expressed protein	5.93	6.56	6.2	7.16	7.53	9.6	8.88	8.87	10.34	7.91	7.65	9.45	8.62	8.21	8.74	8.33	8.44	9.35	7.82	10.16	9.31	8.41	7.83	8.76	9.48	10.31	11.45
LOC_Os07g42650:SE	LOC_Os07g42650	SE	1	0	0	0	0	0	1			expressed protein	35.2	not assigned.unknown	protein|expressed protein	0.41	0.59	0.05	0.25	0.17	0.28	0.24	0.1	0.09	0.32	0.33	0.08	0.21	0.23	0.26	0.17	0.22	0.38	1.42	1.14	0.83	3.11	2.49	1.75	1.07	0.93	1.08
LOC_Os07g42700:A3SS	LOC_Os07g42700	A3SS	0	0	0	1	0	0	1	AT2G26570.1	Plant protein of unknown function (DUF827)	paramyosin, putative, expressed	35.2	not assigned.unknown	moderately similar to ( 361) AT2G26570 | Symbols: | unknown protein | chr2:11299565-11302076 FORWARDDUF827 protein|paramyosin, putative, expressed	8.68	8.27	9.3	8.6	8.22	8.19	8	8.72	8.3	9.09	8.72	8.43	8.56	7.94	8.93	8.8	9.44	11.97	13.43	10.33	13.35	11.17	9.35	11.2	9.49	10.22	11.02
LOC_Os07g42700:RI	LOC_Os07g42700	RI	0	0	0	1	0	0	1	AT2G26570.1	Plant protein of unknown function (DUF827)	paramyosin, putative, expressed	35.2	not assigned.unknown	moderately similar to ( 361) AT2G26570 | Symbols: | unknown protein | chr2:11299565-11302076 FORWARDDUF827 protein|paramyosin, putative, expressed	8.68	8.27	9.3	8.6	8.22	8.19	8	8.72	8.3	9.09	8.72	8.43	8.56	7.94	8.93	8.8	9.44	11.97	13.43	10.33	13.35	11.17	9.35	11.2	9.49	10.22	11.02
LOC_Os07g47430:A3SS	LOC_Os07g47430	A3SS	0	0	1	0	0	0	1			expressed protein	35.2	not assigned.unknown	protein|expressed protein	1.51	4.8	2.11	1.96	0.71	2.03	1.33	2.28	0.44	0.47	1.5	1.35	1.26	1.76	1.03	0.61	1.39	0.62	0.73	1.3	1.49	2.16	0.83	2.02	2.59	1.97	2.44
LOC_Os08g13905:SE	LOC_Os08g13905	SE	0	1	0	0	0	0	1			expressed protein	35.2	not assigned.unknown	protein|expressed protein	2.86	2.69	2.92	2.74	3.14	2.68	2.38	3.62	2.17	2.34	2.83	2.48	3.55	3.07	3.04	2.51	2.54	2.55	1.92	1.81	1.46	2.27	1.85	2.24	1.88	2.21	1.24
LOC_Os08g26700:A3SS	LOC_Os08g26700	A3SS	0	0	0	0	0	1	1			expressed protein	35.2	not assigned.unknown	protein|expressed protein	17.51	15.81	14.82	15.42	22.43	19.25	20.34	15.53	17.71	16.32	14.19	13.48	22.11	16.79	20.16	14.77	14.95	18.45	14.23	19.08	12.44	19.13	14.39	17.18	14.51	13.85	15.65
LOC_Os08g31769:A3SS	LOC_Os08g31769	A3SS	0	0	0	1	0	0	1			expressed protein	35.2	not assigned.unknown	protein|expressed protein	2.64	4.4	1.07	2.64	1.89	2.07	1.02	1.95	1.1	2.11	2.2	1.34	2.25	1.85	1.59	1.25	1.84	1.22	2.58	3.67	1.2	3.25	2.24	2.86	1.97	2.5	2.15
LOC_Os08g33350:SE	LOC_Os08g33350	SE	0	1	0	0	0	0	1	AT1G48920.1	nucleolin like 1	expressed protein	35.2	not assigned.unknown	protein|expressed protein	4.61	4.61	5.24	4.26	4.81	5.32	5.37	5.91	5.16	5.41	6.65	5.64	4.99	5.45	4.75	5.01	6.74	5.25	6.57	6.15	5.54	7	7.18	7.9	6.15	6.49	4.86
LOC_Os09g01600:SE	LOC_Os09g01600	SE	0	0	0	1	0	0	1	AT5G40520.2		expressed protein	35.2	not assigned.unknown	weakly similar to ( 136) AT5G40520 | Symbols: | unknown protein | chr5:16231515-16234276 REVERSE protein|expressed protein	7.83	7.96	9.17	9.98	10.26	12.87	12.95	11.44	13.68	9.48	9.19	8.37	8.54	7.34	8.01	8.39	8.82	11.09	14.9	17.85	18.64	14.14	11.35	14.87	14.08	15.31	19.47
LOC_Os09g07320:SE	LOC_Os09g07320	SE	0	0	1	0	0	0	1	AT2G03800.1	D-aminoacyl-tRNA deacylases	ethanol tolerance protein GEKO1, putative, expressed	35.2	not assigned.unknown	moderately similar to ( 246) AT2G03800 | Symbols: GEK1 | GEK1 (GEKO1); D-aminoacyl-tRNA deacylase | chr2:1156782-1158695 FORWARDtRNA_deacylase PRK03995 COG1650 protein|ethanol tolerance protein GEKO1, putative, expressed	14.69	16.2	15.49	14.23	14.84	24.34	21.68	19	24.67	20.19	17.86	23.38	17.5	13.83	18.55	14.16	19.76	18.87	22.25	24.2	25.56	19.54	17.02	21.48	21.96	28.95	28.52
LOC_Os09g21360:SE	LOC_Os09g21360	SE	1	0	0	0	0	0	1			expressed protein	35.2	not assigned.unknown	protein|expressed protein	0.31	0.23	0.62	1.18	0.84	1.45	0.74	0.98	0.96	0.27	0.73	0.25	0.34	0.64	0.49	0.29	0.5	0.45	1.13	2.37	2.18	1.51	1.4	1.48	1.56	1.11	1.3
LOC_Os10g30880:RI	LOC_Os10g30880	RI	1	0	0	0	0	0	1	AT5G53660.1	growth-regulating factor 7	expressed protein	35.2	not assigned.unknown	protein|expressed protein	7.25	8	3.69	14.34	10.2	11.39	6.74	6.03	4.11	4.71	6.25	4.26	8.14	9.64	5.62	5.74	5.48	5.56	4.75	7.16	2.93	9.4	19.16	6.48	5.9	5.11	2.9
LOC_Os10g34614:SE	LOC_Os10g34614	SE	0	0	0	1	0	0	1			csAtPR5, putative, expressed	35.2	not assigned.unknown	protein|csAtPR5, putative, expressed	4.13	7.63	4.32	5.07	4.23	4.32	3.78	4.78	3.58	4.7	5.32	3.68	5.79	5.6	5.57	3.97	5.46	4.39	7.47	8.88	6.15	7.48	6.95	6.51	5.98	6.66	6.09
LOC_Os10g35770:SE	LOC_Os10g35770	SE	0	0	0	1	0	0	1	AT2G23790.1	Protein of unknown function (DUF607)	E2F-related protein, putative, expressed	35.2	not assigned.unknown	protein|E2F-related protein, putative, expressed	5.72	8.27	6.9	10.75	11.59	15.46	6.8	6.26	7.14	8.13	6.12	5.88	13.15	15.84	13.34	4.93	5.57	4.48	1.36	2.85	1.28	4.38	3.64	3.67	1.08	2.69	3.02
LOC_Os10g36200:RI	LOC_Os10g36200	RI	0	0	1	0	0	0	1	AT5G23760.1	Copper transport protein family	heavy metal-associated domain containing protein, expressed	35.2	not assigned.unknown	protein|heavy metal-associated domain containing protein, expressed	38.41	29.99	22.94	32.01	27.55	17.25	15.29	17.08	10.5	18.62	24.84	9.14	28.66	32.99	16.66	16.54	17.66	9.32	18.09	8.05	9	12.75	15.83	7.32	21.58	14.32	10.53
LOC_Os10g37840:A5SS	LOC_Os10g37840	A5SS	0	0	0	0	1	0	1	AT5G52110.2	Protein of unknown function (DUF2930)	CCB2, putative, expressed	35.2	not assigned.unknown	protein|CCB2, putative, expressed	1.98	1.76	2.35	1.98	2.83	2.87	3.14	3	2.98	3.32	1.83	2.31	2.41	2.22	2.16	2.51	2.38	3.45	4.93	4.41	5.39	4.14	4.28	5.41	4.9	4.07	5.12
LOC_Os11g02159:A3SS	LOC_Os11g02159	A3SS	0	0	1	0	0	0	1	AT5G05310.2	TLC ATP/ADP transporter	expressed protein	35.2	not assigned.unknown	moderately similar to ( 395) AT5G05310 | Symbols: | unknown protein | chr5:1571271-1574458 FORWARDCOG3202 protein|expressed protein	1.88	4.88	3.41	4.02	3.39	4.75	4.4	3.58	3.71	3.48	3.7	2.56	3.7	3.56	4.06	2.89	3.67	3.11	3.46	5.21	3.84	3.96	3.14	3.43	4.08	4.81	4.22
LOC_Os11g03530:SE	LOC_Os11g03530	SE	0	0	0	1	0	0	1	AT3G03610.1	ELMO/CED-12 family protein	ELMO/CED-12 family protein, putative, expressed	35.2	not assigned.unknown	weakly similar to ( 121) AT3G03610 | Symbols: | phagocytosis and cell motility protein ELMO1-related | chr3:869479-871687 FORWARD protein|ELMO/CED-12 family protein, putative, expressed	4.01	5.05	5.05	5	5.2	5	4.86	4.96	4.09	4.41	4.56	2.8	4.68	5.1	4.61	3.78	3.98	3.72	3.83	4.05	3.48	5.12	4.91	4.75	3.66	4.43	3.3
LOC_Os11g29700:SE	LOC_Os11g29700	SE	0	0	0	1	0	0	1	AT3G27050.1		expressed protein	35.2	not assigned.unknown	weakly similar to ( 141) AT3G27050 | Symbols: | unknown protein | chr3:9978286-9979636 REVERSE protein|expressed protein	19.51	17.43	18.45	11.49	17.21	9.14	12.13	16.62	14.95	18.36	15.37	15.81	13.09	18.8	12.56	13.26	11.21	11.42	19.21	19.49	19.27	19.81	20.6	14.33	14.47	17.8	16.5
LOC_Os11g38610:SE	LOC_Os11g38610	SE	0	1	0	0	0	0	1	AT3G47890.1	Ubiquitin carboxyl-terminal hydrolase-related protein	expressed protein	35.2	not assigned.unknown	very weakly similar to (97.1) AT3G47910 | Symbols: | ubiquitin thiolesterase/ zinc ion binding | chr3:17674737-17681444 REVERSE protein|expressed protein	2.2	1.86	3.08	3.05	1.98	3.69	2.4	3.01	1.89	3.23	2.32	2.07	2.32	2.55	2.55	2.56	2.04	2.96	6.47	4.9	4.91	5.15	5.98	4.37	6.18	6.04	7.5
LOC_Os11g41670:SE	LOC_Os11g41670	SE	0	0	0	0	0	1	1			expressed protein	35.2	not assigned.unknown	protein|expressed protein	0.81	1.51	1.08	0.77	1.37	0.86	0.91	0.73	0.68	0.87	1.63	0.63	1.21	0.8	1.05	0.55	0.72	0.62	0.74	1.17	0.62	0.72	0.94	0.95	0.51	0.75	0.45
LOC_Os12g02100:SE	LOC_Os12g02100	SE	0	0	0	0	0	1	1	AT5G05310.2	TLC ATP/ADP transporter	expressed protein	35.2	not assigned.unknown	moderately similar to ( 457) AT5G05310 | Symbols: | unknown protein | chr5:1571271-1574458 FORWARDCOG3202 protein|expressed protein	2.7	3.76	2.32	4.1	3.82	5.69	3.36	3.42	4	2.81	2.93	2.84	3.37	3.64	4.21	2.43	2.66	3.47	3.82	4.98	4.69	4.21	2.61	4.09	4.03	4.17	4.33
LOC_Os12g35060:SE	LOC_Os12g35060	SE	0	0	0	0	0	1	1			expressed protein	35.2	not assigned.unknown	protein|expressed protein	12.36	14.14	10.52	11.38	12.45	14.09	13.88	10.21	14.24	13.54	13.81	14.72	14.43	12.1	13.22	10.92	11.59	12.05	12.75	12.67	11.93	11.61	11.67	12.15	11.79	12.35	13.44
LOC_Os12g38730:A3SS	LOC_Os12g38730	A3SS	1	0	0	0	0	0	1	AT5G61040.1		expressed protein	35.2	not assigned.unknown	weakly similar to ( 115) AT5G61040 | Symbols: | unknown protein | chr5:24562431-24564395 REVERSE protein|expressed protein	8.51	5.22	9.74	7.73	12.55	12.61	15.67	12.07	17.59	8.63	8.41	15.78	12.02	8.29	13.61	14.75	8.47	14.55	5.08	4.63	5.25	5.3	5.22	5.7	5.43	5.47	8.18
LOC_Os12g39440:RI	LOC_Os12g39440	RI	0	1	0	0	0	0	1			expressed protein	35.2	not assigned.unknown	protein|expressed protein	12.71	10.49	10.95	12.88	11.69	7.94	14.89	15.53	12.88	17.93	17.38	13.81	12.52	11.19	10.52	16.77	19.76	17.57	31.39	23.46	24.21	21.7	21	19.23	24.58	24.71	26.59
LOC_Os06g02160:SE	LOC_Os06g02160	SE	0	1	0	0	0	0	1	AT5G35930.1	AMP-dependent synthetase and ligase family protein	AMP-binding enzyme family protein, expressed	11.1.8	lipid metabolism.FA synthesis and FA elongation.acyl coa ligase	highly similar to ( 893) AT5G35930 | Symbols: | AMP-dependent synthetase and ligase family protein | chr5:14067197-14074404 REVERSE AMP-binding PRK12467 PRK10252 PRK12316 EntF CaiC PRK05691 PRK04813 Acs PRK07638 PRK06087 PRK07770 PRK07470 PRK09274 PRK08314 FAA1 PRK09089 PRK07788 PRK06334 PRK06060 PRK08316 PRK07684 COG1520 PRK07656 protein|AMP-binding enzyme family protein, expressed	2.74	3.42	2.78	2.73	2.73	3.65	3.39	2.65	2.96	2.93	3.62	4.01	3.05	3.2	3.19	3.19	3.04	3.37	2.91	3.82	3.03	3.01	2.33	2.77	3.28	3.25	3.84
LOC_Os11g01154:SE	LOC_Os11g01154	SE	0	0	1	0	0	0	1	AT3G45770.1	Polyketide synthase, enoylreductase family protein	dehydrogenase, putative, expressed	11.8.7	lipid metabolism.''exotics'' (steroids, squalene etc).trans-2-enoyl-CoA reductase (NADPH)	moderately similar to ( 469) AT3G45770 | Symbols: | oxidoreductase, zinc-binding dehydrogenase family protein | chr3:16805753-16807774 REVERSE Qor AdhP COG2130 Tdh protein|dehydrogenase, putative, expressed	2.69	4.76	3.25	3.77	4.6	5.95	8.02	7.48	8.33	4.73	3.07	6.48	1.31	3.11	4	5.09	5.77	6.38	3.9	10	9.78	4.78	3.51	4.71	7.95	6.97	9.67
LOC_Os12g36770:SE	LOC_Os12g36770	SE	0	0	0	1	0	0	1	AT4G16070.1	Mono-/di-acylglycerol lipase, N-terminal;Lipase, class 3	lipase class 3 family protein, putative, expressed	11.9.2.1	lipid metabolism.lipid degradation.lipases.triacylglycerol lipase	moderately similar to ( 347) AT4G16070 | Symbols: | lipase class 3 family protein | chr4:9096808-9100596 REVERSE Lipase_3 Lipase_3 Lipase protein|lipase class 3 family protein, putative, expressed	2.06	2.65	2.52	2.63	2.77	3.98	2.66	3.13	1.94	2.21	2.8	2.78	4.56	3.94	3.75	2.6	2.6	2.94	3.32	4.44	3.33	3.9	2.47	3.97	4.05	6.33	4.3
LOC_Os06g42560:A3SS	LOC_Os06g42560	A3SS	0	0	0	0	0	1	1	AT5G38530.1	tryptophan synthase beta type 2	tryptophan synthase beta chain 2, putative, expressed	13.1.6.5.5	amino acid metabolism.synthesis.aromatic aa.tryptophan.tryptophan synthase	highly similar to ( 687) AT5G38530 | Symbols: | tryptophan synthase-related | chr5:15424097-15426294 FORWARDweakly similar to ( 101) TRPB2_MAIZE Tryptophan synthase beta chain 2, chloroplast precursor (EC 4.2.1.20) (Orange pericarp 2) (Fragment) - Zea mays (Maize) PRK12391 COG1350 TrpB PRK04346 PRK13028 PALP CysK protein|tryptophan synthase beta chain 2, putative, expressed	12.34	11.57	8.15	14.11	11	8.85	8.7	6.52	5.38	7.51	13.98	5.35	8.59	10.64	5.58	6.32	8.13	8.83	14.31	10.17	5.65	13.86	12.16	13.15	11.56	5.56	7.88
LOC_Os12g08260:A3SS	LOC_Os12g08260	A3SS	0	0	0	1	0	0	1	AT5G09300.1	Thiamin diphosphate-binding fold (THDP-binding) superfamily protein	dehydrogenase E1 component domain containing protein, expressed	13.2.4.1	amino acid metabolism.degradation.branched-chain group.shared	moderately similar to ( 451) AT5G09300 | Symbols: | 2-oxoisovalerate dehydrogenase, putative / 3-methyl-2-oxobutanoate dehydrogenase, putative / branched-chain alpha-keto acid dehydrogenase E1 alpha subunit, putative | chr5:2884282-2886291 REVERSEvery weakly similar to ( 100) ODPA_SOLTU Pyruvate dehydrogenase E1 component subunit alpha, mitochondrial precursor (EC 1.2.4.1) (PDHE1-A) - Solanum tub…	25.49	30.08	28.04	27.08	21.42	23.57	33.8	27.5	28.22	41.76	41.09	42.88	16.9	16.09	21.09	33.33	38.64	35.44	43.2	30.24	32.6	20.53	15.47	20.01	31.41	35.85	30.7
LOC_Os08g07080:SE	LOC_Os08g07080	SE	1	0	0	0	0	0	1	AT3G14520.1	Terpenoid cyclases/Protein prenyltransferases superfamily protein	terpene synthase, putative, expressed	16.1.5	secondary metabolism.isoprenoids.terpenoids	moderately similar to ( 240) AT3G14520 | Symbols: | terpene synthase/cyclase family protein | chr3:4875868-4878243 REVERSEmoderately similar to ( 314) DCS1_GOSHI (+)-delta-cadinene synthase (EC 4.2.3.13) (D-cadinene synthase) - Gossypium hirsutum (Upland cotton)Terpene_cyclase_plant_C1 Terpene_cyclase_C1 Terpene_synth_C Terpene_synth Isoprenoid_Biosyn_C1 protein|terpene synthase, putative, expres…	8.58	0.35	11	4.85	70.71	3.87	248.81	9.54	247.15	3.75	23.27	61.38	84.39	47.03	111.19	319.42	234.4	457.42	4.71	18.59	4.87	40.19	78.31	38.36	30.94	0.23	7.71
LOC_Os06g44180:SE	LOC_Os06g44180	SE	0	0	1	0	0	0	1	AT4G27250.1	NAD(P)-binding Rossmann-fold superfamily protein	NAD dependent epimerase/dehydratase family protein, putative, expressed	16.8.3	secondary metabolism.flavonoids.dihydroflavonols	weakly similar to ( 165) AT4G27250 | Symbols: | dihydroflavonol 4-reductase family / dihydrokaempferol 4-reductase family | chr4:13642803-13644425 REVERSEweakly similar to ( 142) DFRA_HORVU Dihydroflavonol-4-reductase (EC 1.1.1.219) (DFR) (Dihydrokaempferol 4-reductase) - Hordeum vulgare (Barley) WcaG protein|NAD dependent epimerase/dehydratase family protein, putative, expressed	4.3	6.41	3.25	4.57	3.52	4.73	4.46	3.19	3.37	3.43	4.41	2.69	2.19	3.15	1.93	2.81	3.59	2.96	9.21	10.62	9.7	10	10.76	7.76	10.7	9.1	8.74
LOC_Os08g03630:SE	LOC_Os08g03630	SE	0	0	1	0	0	0	1	AT1G30520.1	acyl-activating enzyme 14	acyl-activating enzyme 14, putative, expressed	18.5.2.4	Co-factor and vitamine metabolism.folate & vitamine K.o-Succinyl-BenzoylCoa Synthetase	moderately similar to ( 212) AT1G30520 | Symbols: AAE14 | AAE14 (Acyl-Activating Enzyme 14); AMP binding / o-succinylbenzoate-CoA ligase | chr1:10811039-10813546 FORWARD AMP-binding CaiC PRK08316 PRK07786 PRK07684 FAA1 PRK06187 PRK08162 PRK07770 PRK06188 PRK06839 Acs PRK08314 caiC PRK06087 PRK03640 PRK07514 PRK06145 PRK08276 PRK07798 PRK08279 PRK06368 PRK05605 PRK07470 PRK06219 PRK07771 PRK06164 …	3.43	0.88	4.91	1.39	6.98	1.66	5.05	5.7	7.45	3.7	1.96	5.73	2.09	1.31	2.14	11.97	7.86	9.59	6.81	4.62	9.16	5.94	8.28	7.76	4.3	3.41	6.33
LOC_Os05g34550:SE	LOC_Os05g34550	SE	0	0	0	0	0	1	1	AT4G02600.1	Seven transmembrane MLO family protein	MLO domain containing protein, putative, expressed	20.1.3.1	stress.biotic.signalling.MLO-like	moderately similar to ( 285) AT4G02600 | Symbols: MLO1, ATMLO1 | MLO1; calmodulin binding | chr4:1144141-1147156 FORWARDweakly similar to ( 188) MLOH1_ORYSA MLO protein homolog 1 (OsMLO1) - Oryza sativa (Rice)Mlo protein|MLO domain containing protein, putative, expressed	9.03	5.87	8.34	3.92	10.05	7.03	6.98	6.67	7.65	6.13	7.27	6.72	6.44	11.13	9.47	4.43	4.18	8.34	8.57	6.31	6.96	6.21	7	6.98	9.14	7.53	6.23
LOC_Os12g43720:SE	LOC_Os12g43720	SE	0	0	0	1	0	0	1	AT1G58520.1	lipases;hydrolases, acting on ester bonds	early-responsive to dehydration protein-related, putative, expressed	20.2.3	stress.abiotic.drought/salt	highly similar to ( 775) AT1G58520 | Symbols: RXW8 | hydrolase, acting on ester bonds / lipase | chr1:21729913-21731344 FORWARD DUF221 COG5594 protein|early-responsive to dehydration protein-related, putative, expressed	10.09	8.36	10.99	11.15	13.82	17.72	11.31	11.21	15.68	8.64	10.27	16.26	16.99	17.45	18.65	10.47	9.69	13.01	1.36	1.23	1.1	1.53	1.74	1.39	1.58	1.47	1.07
LOC_Os03g02200:A3SS	LOC_Os03g02200	A3SS	0	0	0	0	0	1	1	AT3G07800.1	Thymidine kinase	thymidine kinase, putative, expressed	23.3.2.3	nucleotide metabolism.salvage.nucleoside kinases.thymidine kinase	moderately similar to ( 289) AT3G07800 | Symbols: | thymidine kinase, putative | chr3:2489944-2490935 REVERSEmoderately similar to ( 451) KITH_ORYSA Thymidine kinase (EC 2.7.1.21) - Oryza sativa (Rice) TK Tdk PRK04296 protein|thymidine kinase, putative, expressed	7.79	12.08	7.82	12.32	8.39	9.84	7.25	10.08	7.71	6.82	6.99	3.7	5.26	6.59	5.16	5.1	5.73	7.06	16.75	23.41	19.09	16.95	17.16	16.06	17.36	16.14	14.35
LOC_Os03g12620:A5SS	LOC_Os03g12620	A5SS	0	0	0	0	0	1	1	AT4G34480.1	O-Glycosyl hydrolases family 17 protein	glycosyl hydrolases family 17, putative, expressed	26.4.1	misc.beta 1,3 glucan hydrolases.glucan endo-1,3-beta-glucosidase	moderately similar to ( 355) AT4G34480 | Symbols: | catalytic/ cation binding / hydrolase, hydrolyzing O-glycosyl compounds | chr4:16481147-16483988 REVERSEmoderately similar to ( 226) E13B_WHEAT Glucan endo-1,3-beta-glucosidase precursor (EC 3.2.1.39) ((1->3)-beta-glucan endohydrolase) ((1->3)-beta-glucanase) (Beta-1,3-endoglucanase) - Triticum aestivum (Wheat)Glyco_hydro_17 protein|glycosyl hyd…	25.01	39.45	22.9	32.63	36.36	17.75	16.36	12.11	8.98	13.34	27.44	9.63	21.23	26.84	15.77	12.83	13.43	12.18	4.85	7.6	2.4	13.16	14.47	10.63	5.3	3.83	4.07
LOC_Os09g32550:A3SS	LOC_Os09g32550	A3SS	0	0	1	0	0	0	1	AT3G07320.1	O-Glycosyl hydrolases family 17 protein	glucan endo-1,3-beta-glucosidase precursor, putative, expressed	26.4.1	misc.beta 1,3 glucan hydrolases.glucan endo-1,3-beta-glucosidase	moderately similar to ( 433) AT3G07320 | Symbols: | glycosyl hydrolase family 17 protein | chr3:2332324-2333925 REVERSEmoderately similar to ( 224) E13B_WHEAT Glucan endo-1,3-beta-glucosidase precursor (EC 3.2.1.39) ((1->3)-beta-glucan endohydrolase) ((1->3)-beta-glucanase) (Beta-1,3-endoglucanase) - Triticum aestivum (Wheat)Glyco_hydro_17 X8 protein|glucan endo-1,3-beta-glucosidase precursor, pu…	0.65	1.86	0.89	1.61	0.68	0.82	0.47	0.52	0.4	0.96	0.85	0.35	0.48	0.43	0.45	0.72	1.05	0.8	0.8	0.44	0.41	1.09	0.69	0.79	0.39	0.73	0.48
LOC_Os07g42380:SE	LOC_Os07g42380	SE	1	0	0	0	0	0	1	AT3G14100.1	RNA-binding (RRM/RBD/RNP motifs) family protein	RNA recognition motif containing protein, putative, expressed	27.1.1	RNA.processing.splicing	moderately similar to ( 485) AT1G17370 | Symbols: UBP1B | UBP1B (oligouridylate binding protein 1B); mRNA 3'-UTR binding | chr1:5951842-5954825 REVERSEvery weakly similar to (84.7) ROC4_NICSY 31 kDa ribonucleoprotein, chloroplast precursor - Nicotiana sylvestris (Wood tobacco) COG0724 RRM_1 RRM protein|RNA recognition motif containing protein, putative, expressed	19.96	15.56	14.78	25.8	14.79	17.62	15.7	13.98	11.56	32.39	35.72	21.02	21.36	30.11	18.83	24.96	26.02	24.39	40.16	27.71	24.57	27.75	29.2	24.86	25.3	24.49	24.92
LOC_Os07g43050:A3SS	LOC_Os07g43050	A3SS	0	0	0	1	0	0	1	AT5G64200.2	ortholog of human splicing factor SC35	RNA recognition motif containing protein, expressed	27.1.1	RNA.processing.splicing	weakly similar to ( 160) AT5G64200 | Symbols: ATSC35, SC35 | ATSC35; RNA binding / nucleic acid binding / nucleotide binding | chr5:25681849-25683553 REVERSERRM_1 RRM protein|RNA recognition motif containing protein, expressed	29.64	28.82	35.44	30.29	38.05	53.16	48.82	43.03	54.73	49.65	36.74	50.61	42.67	37.58	47.53	43.02	43.38	44.01	31.14	40.92	39.19	31.24	26.77	33.1	38.43	39.59	43.48
LOC_Os03g38740:SE	LOC_Os03g38740	SE	0	1	0	0	0	0	1	AT3G03300.1	dicer-like 2	Dicer, putative, expressed	27.1.20	RNA.processing.degradation dicer	nearly identical (1138) AT3G03300 | Symbols: DCL2 | DCL2 (DICER-LIKE 2); ATP binding / ATP-dependent helicase/ RNA binding / double-stranded RNA binding / helicase/ nucleic acid binding / ribonuclease III | chr3:768020-774525 REVERSE PAZ_CAF_like MPH1 Rnc RIBOc rnc PAZ RIBOc Ribonuclease_3 DEXDc protein|Dicer, putative, expressed	5.92	5.23	5.31	6.76	5.68	6.91	5.78	5.11	5.27	7.1	7	6.27	6.93	7.9	8.14	6.02	5.97	6.82	8.41	8.16	6.29	7.44	6.66	6.47	6.98	6.72	7.7
LOC_Os09g14610:SE	LOC_Os09g14610	SE	0	0	1	0	0	0	1	AT3G03300.1	dicer-like 2	DCL2, putative, expressed	27.1.20	RNA.processing.degradation dicer	moderately similar to ( 271) AT3G03300 | Symbols: DCL2 | DCL2 (DICER-LIKE 2); ATP binding / ATP-dependent helicase/ RNA binding / double-stranded RNA binding / helicase/ nucleic acid binding / ribonuclease III | chr3:768020-774525 REVERSE RIBOc Rnc rnc RIBOc Ribonuclease_3 protein|DCL2, putative, expressed	9.13	8.32	9.34	10.91	9.5	11.92	7.74	6.5	8.57	8.89	8.64	7.74	13.4	15.24	12.8	8.63	9.38	12.01	13.82	13.41	9.94	12.25	10.22	11.01	11.9	10.36	11.21
LOC_Os04g56990:A3SS	LOC_Os04g56990	A3SS	0	0	0	1	0	0	1	AT5G06800.1	myb-like HTH transcriptional regulator family protein	Myb-like DNA-binding domain containing protein, putative, expressed	27.3.20	RNA.regulation of transcription.G2-like transcription factor family, GARP	weakly similar to ( 194) AT5G06800 | Symbols: | myb family transcription factor | chr5:2103374-2105680 FORWARD protein|Myb-like DNA-binding domain containing protein, putative, expressed	0.5	0.78	0.53	1.03	1.09	1.75	2.32	1.59	1.67	1.26	0.43	1.88	1.09	1.26	0.97	1.7	2.21	2.18	0.76	1.55	0.59	0.96	1.04	0.82	1.6	1.04	0.96
LOC_Os10g41040:A3SS	LOC_Os10g41040	A3SS	0	0	1	0	0	0	1	AT5G47380.1	Protein of unknown function, DUF547	ternary complex factor MIP1, putative, expressed	27.3.27	RNA.regulation of transcription.NAC domain transcription factor family	moderately similar to ( 424) AT5G47380 | Symbols: | unknown protein | chr5:19221472-19224471 REVERSEDUF547 protein|ternary complex factor MIP1, putative, expressed	1.45	2.5	0.76	1.33	0.61	0.77	0.74	0.58	0.74	1.31	2.07	0.85	1.11	1.28	0.66	0.51	0.9	0.6	0.97	1.39	0.64	1.29	1.44	1.34	1.26	0.88	0.72
LOC_Os09g10840:A3SS	LOC_Os09g10840	A3SS	0	0	0	1	0	0	1	AT5G06839.3	bZIP transcription factor family protein	transcription factor, putative, expressed	27.3.35	RNA.regulation of transcription.bZIP transcription factor family	moderately similar to ( 327) AT5G06839 | Symbols: | bZIP family transcription factor | chr5:2120911-2126217 FORWARDmoderately similar to ( 304) HBP1C_WHEAT Transcription factor HBP-1b(c1) (Fragment) - Triticum aestivum (Wheat) protein|transcription factor, putative, expressed	2.11	5.83	2.88	4.08	3.62	3.24	2.85	2.7	1.82	2.24	3.19	2.15	4.56	4.35	2.95	2.28	2.46	1.87	2.21	3.5	1.02	3.17	3.46	2.21	2.06	2.71	1.21
LOC_Os01g48060:A3SS	LOC_Os01g48060	A3SS	0	0	0	0	0	1	1	AT2G33860.1	Transcriptional factor B3 family protein / auxin-responsive factor AUX/IAA-related	auxin response factor, putative, expressed	27.3.4	RNA.regulation of transcription.ARF, Auxin Response Factor family	moderately similar to ( 474) AT2G33860 | Symbols: ETT, ARF3 | ETT (ETTIN); DNA binding / transcription factor | chr2:14325444-14328613 REVERSEAuxin_resp B3 protein|auxin response factor, putative, expressed	5.11	6.63	5.85	6.39	4.5	6.31	5.18	5.6	5.45	6.7	6.13	6.3	6.35	5.88	4.32	5.4	5.9	6.43	6.39	6.92	5.72	6.49	5.21	5.26	6.65	6.73	7.11
LOC_Os01g57110:SE	LOC_Os01g57110	SE	0	0	0	1	0	0	1	AT1G61140.1	SNF2 domain-containing protein / helicase domain-containing protein / zinc finger protein-related	SNF2 family N-terminal domain containing protein, expressed	27.3.44	RNA.regulation of transcription.Chromatin Remodeling Factors	highly similar to ( 867) AT1G61140 | Symbols: EDA16 | EDA16 (embryo sac development arrest 16); ATP binding / DNA binding / helicase/ nucleic acid binding / protein binding / zinc ion binding | chr1:22535038-22539756 REVERSEvery weakly similar to (90.1) ISW2_ORYSA Probable chromatin remodelling complex ATPase chain (EC 3.6.1.-) (ISW2-like) (Sucrose nonfermenting protein 2 homolog) - Oryza sativa …	10.64	13.72	13.87	12.66	12.15	19.92	15.28	14	19.38	14.23	12.97	17.62	13.71	12.69	15.84	12.27	13.23	15.46	9.63	14.19	12.51	12.77	11.24	13.58	12.66	13.76	14.82
LOC_Os08g37920:RI	LOC_Os08g37920	RI	0	1	0	0	0	0	1	AT1G22310.2	methyl-CPG-binding domain 8	ZOS8-09 - C2H2 zinc finger protein, expressed	27.3.59	RNA.regulation of transcription.Methyl binding domain proteins	weakly similar to ( 112) AT1G22310 | Symbols: MBD8 | MBD8; methyl-CpG binding | chr1:7881714-7883644 REVERSE protein|ZOS8-09 - C2H2 zinc finger protein, expressed	9.05	9.06	8.21	9.15	8.4	8.2	9.74	8.54	7.7	9.81	11.7	9.66	8.91	9.69	7.58	7.2	9.27	9.41	11.45	10.92	10.51	9.99	8.72	8.15	9.36	10.66	9.39
LOC_Os06g09370:RI	LOC_Os06g09370	RI	0	0	0	0	1	0	1	AT2G24260.1	LJRHL1-like 1	PTF1, putative, expressed	27.3.6	RNA.regulation of transcription.bHLH,Basic Helix-Loop-Helix family	weakly similar to ( 162) AT5G58010 | Symbols: | basic helix-loop-helix (bHLH) family protein | chr5:23483670-23484889 REVERSE protein|PTF1, putative, expressed	9.72	12.26	8.38	10.52	10.87	8.26	7.49	7.69	7.25	9.54	9	6.32	9.83	10.65	8.05	9.22	7.38	8.03	6.32	6.56	5.4	6.89	10.51	5.6	6.09	6.15	6.13
LOC_Os09g29830:A3SS	LOC_Os09g29830	A3SS	0	0	0	1	0	0	1	AT1G68920.3	basic helix-loop-helix (bHLH) DNA-binding superfamily protein	helix-loop-helix DNA-binding domain containing protein, expressed	27.3.6	RNA.regulation of transcription.bHLH,Basic Helix-Loop-Helix family	weakly similar to ( 187) AT1G68920 | Symbols: | basic helix-loop-helix (bHLH) family protein | chr1:25915620-25917675 FORWARD protein|helix-loop-helix DNA-binding domain containing protein, expressed	2.78	3.96	1.89	2.33	2.24	2.89	3.18	2.26	2.64	3.95	3.55	3.06	3.03	2.37	2.81	2.1	3.94	3.02	3.23	2.78	3.52	2.57	2.53	3.69	3.32	3.86	2.63
LOC_Os11g06130:SE	LOC_Os11g06130	SE	0	0	1	0	0	0	1	AT1G43770.2	RING/FYVE/PHD zinc finger superfamily protein	PHD-finger family protein, expressed	27.3.63	RNA.regulation of transcription.PHD finger transcription factor	very weakly similar to (81.6) AT1G43770 | Symbols: | PHD finger family protein | chr1:16548509-16550257 FORWARD protein|PHD-finger family protein, expressed	1.84	3.77	2.55	2.96	3.32	3.9	3.2	3.32	2.76	3.14	3.27	2.42	3.56	3.67	3.32	2.73	3.21	2.65	3.8	4.31	3.04	3.38	2.44	4.03	3.63	3.48	4.01
LOC_Os01g42970:SE	LOC_Os01g42970	SE	0	0	0	1	0	0	1	AT3G12680.1	floral homeotic protein (HUA1)	zinc finger C-x8-C-x5-C-x3-H type family protein, expressed	27.3.99	RNA.regulation of transcription.unclassified	moderately similar to ( 384) AT3G12680 | Symbols: HUA1 | HUA1 (ENHANCER OF AG-4 1); RNA binding | chr3:4025276-4028999 REVERSEweakly similar to ( 173) ZFNL_PEA Zinc finger CCCH domain-containing protein ZFN-like - Pisum sativum (Garden pea) protein|zinc finger C-x8-C-x5-C-x3-H type family protein, expressed	16.57	18.71	14.63	13.94	13.28	14.39	13.1	13.49	12.07	17.7	18.12	11.67	14.13	16.31	11.47	12.52	12.72	13.18	17.9	16.28	15.36	15.2	13.22	15.33	15.99	14.7	16.07
LOC_Os02g55000:SE	LOC_Os02g55000	SE	0	0	0	1	0	0	1	AT2G24830.1	zinc finger (CCCH-type) family protein / D111/G-patch domain-containing protein	zinc finger CCCH-type with G patch domain-containing protein, putative, expressed	27.3.99	RNA.regulation of transcription.unclassified	moderately similar to ( 399) AT2G24830 | Symbols: | zinc finger (CCCH-type) family protein / D111/G-patch domain-containing protein | chr2:10576993-10579154 REVERSE protein|zinc finger CCCH-type with G patch domain-containing protein, putative, expressed	7.44	9.8	6.97	7.43	6.59	8.62	6.5	6.76	6.01	8.32	7.94	6.37	8.02	7.85	6.75	6.32	7.52	8.04	13.26	13.48	11.21	10.71	9.18	9.78	11.75	11.03	11.17
LOC_Os04g53440:A3SS	LOC_Os04g53440	A3SS	0	0	0	0	1	0	1	AT1G11650.2	RNA-binding (RRM/RBD/RNP motifs) family protein	RNA recognition motif containing protein, putative, expressed	27.3.99	RNA.regulation of transcription.unclassified	moderately similar to ( 363) AT1G11650 | Symbols: ATRBP45B, RBP45B | RNA-binding protein 45 (RBP45), putative | chr1:3914895-3917301 FORWARD COG0724 protein|RNA recognition motif containing protein, putative, expressed	29.54	32.81	32.58	37.89	31.27	28.88	31.04	28.81	27.29	29.8	31.95	24.73	28.16	29.7	27.86	28.02	27.53	29.53	29.16	30.45	31.43	31.85	31.9	28.42	32.87	29.39	31.16
LOC_Os08g03310:A3SS	LOC_Os08g03310	A3SS	0	0	0	1	0	0	1	AT2G05160.1	CCCH-type zinc fingerfamily protein with RNA-binding domain	zinc finger family protein, putative, expressed	27.3.99	RNA.regulation of transcription.unclassified	moderately similar to ( 263) AT2G05160 | Symbols: | zinc finger (CCCH-type) family protein / RNA recognition motif (RRM)-containing protein | chr2:1859011-1860931 REVERSE protein|zinc finger family protein, putative, expressed	18.53	22.12	23.5	4.7	20.06	9.1	55.17	39.35	64.62	53.2	44.76	103.86	25.26	14.17	26.19	117.71	121.48	132.95	79.46	81.07	117.83	37.49	30.16	53.85	54.32	57.54	73.32
LOC_Os12g18120:SE	LOC_Os12g18120	SE	0	1	0	0	0	0	1	AT3G48440.1	Zinc finger C-x8-C-x5-C-x3-H type family protein	zinc finger C-x8-C-x5-C-x3-H type family protein, expressed	27.3.99	RNA.regulation of transcription.unclassified	weakly similar to ( 187) AT3G48440 | Symbols: | zinc finger (CCCH-type) family protein | chr3:17941402-17943576 FORWARDweakly similar to ( 151) ZFNL2_ORYSA Zinc finger CCCH domain-containing protein ZFN-like 2 - Oryza sativa (Rice) protein|zinc finger C-x8-C-x5-C-x3-H type family protein, expressed	16.62	18.98	15.35	23.63	18.16	22.8	13.7	17.1	15.14	19.2	22.55	16.96	19.53	20.48	16.73	13.92	16.35	13.44	13.51	15.47	9.71	17.48	15.82	12.97	15.13	14.9	13.43
LOC_Os12g24540:SE	LOC_Os12g24540	SE	0	0	1	0	0	0	1	AT3G02890.1	RING/FYVE/PHD zinc finger superfamily protein	PHD-finger family protein, expressed	27.3.99	RNA.regulation of transcription.unclassified	weakly similar to ( 167) AT5G16680 | Symbols: | PHD finger family protein | chr5:5467534-5472956 REVERSE protein|PHD-finger family protein, expressed	4.63	6.87	6.53	6.44	6.64	10.88	9.19	8.78	10.28	7.32	6.81	8.16	7.93	7.18	9.33	6.67	7.85	7.45	5.62	10.34	7.7	7.04	5.76	7.07	8.44	8.5	8.59
LOC_Os02g30840:SE	LOC_Os02g30840	SE	0	1	0	0	0	0	1	AT5G51140.1	Pseudouridine synthase family protein	RNA pseudouridine synthase, putative, expressed	29.1.30	protein.aa activation.pseudouridylate synthase	moderately similar to ( 360) AT5G51140 | Symbols: | pseudouridine synthase family protein | chr5:20784277-20786793 REVERSE PseudoU_synth_ScRIB2 RluA PseudoU_synth_RluCD_like PseudoU_synth_2 PSRA_1 PseudoU_synth_Rsu_Rlu_like PRK11025 PseudoU_synth_TruC protein|RNA pseudouridine synthase, putative, expressed	7.1	8.09	9.77	10.13	10.26	13.24	11.86	11.74	13.05	8.5	7.35	8.93	8.49	8.64	9.63	9.17	7.35	10.52	9.84	14.39	12.51	11.12	9.08	10.95	14.34	13.25	14.75
LOC_Os12g09290:SE	LOC_Os12g09290	SE	0	0	1	0	0	0	1	AT1G09800.1	Pseudouridine synthase family protein	tRNA pseudouridine synthase family protein, putative, expressed	29.1.30	protein.aa activation.pseudouridylate synthase	moderately similar to ( 438) AT1G09800 | Symbols: | tRNA pseudouridine synthase family protein | chr1:3177121-3180336 REVERSE truA TruA PseudoU_synth_EcTruA PseudoU_synth_TruA_like PRK12434 PseudoU_synth_PUS1_PUS2 PseudoU_synth_ScPus3 PseudoU_synth_TruA_Archea protein|tRNA pseudouridine synthase family protein, putative, expressed	4.36	6.47	3.25	6.39	6.09	5.28	4.91	6.12	5.75	5.27	6.08	4.19	3.94	6.05	4.43	4.53	4.68	4.81	7.76	8.67	8.15	8.15	7.55	7.96	8.48	8.37	9.44
LOC_Os03g02100:SE	LOC_Os03g02100	SE	0	0	0	0	1	0	1	AT1G14610.1	valyl-tRNA synthetase / valine--tRNA ligase (VALRS)	valyl-tRNA synthetase, putative, expressed	29.1.9	protein.aa activation.valine-tRNA ligase	nearly identical (1332) AT1G14610 | Symbols: TWN2, VALRS | TWN2 (TWIN 2); ATP binding / aminoacyl-tRNA ligase/ nucleotide binding / valine-tRNA ligase | chr1:5008502-5014486 REVERSE valS ValS tRNA-synt_1 IleS ileS ValRS_core ileS LeuS leuS Ile_Leu_Val_MetRS_core Anticodon_1 leuS IleRS_core LeuRS_core protein|valyl-tRNA synthetase, putative, expressed	3.46	4.69	3.45	5.01	6.09	7.82	6.37	5.53	7.52	6.57	4.54	6.72	6.01	4.84	7.22	5.05	5.84	6.22	4.87	6.67	6.37	6.05	4.12	6.13	5.38	6.82	6.16
LOC_Os05g51800:SE	LOC_Os05g51800	SE	0	0	1	0	0	0	1	AT5G19830.1	Peptidyl-tRNA hydrolase family protein	peptidyl-tRNA hydrolase, mitochondrial precursor, putative, expressed	29.2.2	protein.synthesis.misc ribosomal protein	weakly similar to ( 108) AT5G19830 | Symbols: | aminoacyl-tRNA hydrolase | chr5:6703383-6705125 FORWARDCRS2 protein|peptidyl-tRNA hydrolase, mitochondrial precursor, putative, expressed	0.07	0.05	0	0	0.12	0	0.11	0.18	0.06	0	0.27	0.16	0.14	0.19	0.1	0	0.03	0	0.06	0	0.3	0	0.02	0.08	0.08	0.21	0.06
LOC_Os04g02150:RI	LOC_Os04g02150	RI	0	0	0	0	1	0	1	AT2G45730.1	eukaryotic initiation factor 3 gamma subunit family protein	tRNA methyltransferase, putative, expressed	29.2.3	protein.synthesis.initiation	moderately similar to ( 395) AT2G45730 | Symbols: | eukaryotic initiation factor 3 gamma subunit family protein | chr2:18836519-18839123 REVERSE Gcd10p protein|tRNA methyltransferase, putative, expressed	6.14	9.01	6.16	7.04	6.82	7.41	7.77	6.89	7.19	6.32	6.46	5.38	5.88	6.16	5.71	5.47	5.24	5.91	7.63	9.73	8.03	8.54	7.57	7.63	9.47	8.6	9.92
LOC_Os02g03890:A3SS	LOC_Os02g03890	A3SS	0	1	0	0	0	0	1	AT5G43960.1	Nuclear transport factor 2 (NTF2) family protein with RNA binding (RRM-RBD-RNP motifs) domain	nuclear transport factor 2, putative, expressed	29.3.1	protein.targeting.nucleus	moderately similar to ( 217) AT5G43960 | Symbols: | nuclear transport factor 2 (NTF2) family protein / RNA recognition motif (RRM)-containing protein | chr5:17689154-17691653 REVERSE NTF2 NTF2 protein|nuclear transport factor 2, putative, expressed	46.78	59.98	48.03	51.69	43.72	46.87	43.17	47.04	41.18	48.31	46.92	36.97	36.34	42.74	35.94	39.83	40.58	39.99	49.45	52.92	48.38	43.77	44.37	41.49	51.93	48.17	47.01
LOC_Os02g51330:A3SS	LOC_Os02g51330	A3SS	0	0	0	0	1	0	1	AT3G47700.1	RINT-1 / TIP-1 family	MAG2, putative, expressed	29.3.4.3	protein.targeting.secretory pathway.vacuole	highly similar to ( 704) AT3G47700 | Symbols: MAG2 | MAG2 (maigo2) | chr3:17583773-17586578 REVERSE RINT1_TIP1 protein|MAG2, putative, expressed	4.87	6.83	0.52	5.17	5.28	4.86	3.64	4.62	3.73	4.46	4.38	3.28	4.27	5.34	4.85	3.62	3.88	4.07	4.79	5.27	4.74	4.84	4.64	5.44	4.95	4.42	1.11
LOC_Os05g31780:A3SS	LOC_Os05g31780	A3SS	0	0	0	0	0	1	1	AT1G56590.1	Clathrin adaptor complexes medium subunit family protein	adaptor complexes medium subunit family domain containing protein, expressed	29.3.4.99	protein.targeting.secretory pathway.unspecified	highly similar to ( 633) AT1G56590 | Symbols: | clathrin adaptor complexes medium subunit family protein | chr1:21202250-21204697 REVERSE Adap_comp_sub protein|adaptor complexes medium subunit family domain containing protein, expressed	6.33	7.16	6.33	6.59	7.21	8	7.26	7.23	6.18	7.91	7.12	7.3	7.31	8.46	7.93	7.03	8.47	7.6	8.18	9.63	7.34	7.99	7.24	8.41	9.26	8.93	8.05
LOC_Os05g31780:SE	LOC_Os05g31780	SE	0	0	0	1	0	0	1	AT1G56590.1	Clathrin adaptor complexes medium subunit family protein	adaptor complexes medium subunit family domain containing protein, expressed	29.3.4.99	protein.targeting.secretory pathway.unspecified	highly similar to ( 633) AT1G56590 | Symbols: | clathrin adaptor complexes medium subunit family protein | chr1:21202250-21204697 REVERSE Adap_comp_sub protein|adaptor complexes medium subunit family domain containing protein, expressed	6.33	7.16	6.33	6.59	7.21	8	7.26	7.23	6.18	7.91	7.12	7.3	7.31	8.46	7.93	7.03	8.47	7.6	8.18	9.63	7.34	7.99	7.24	8.41	9.26	8.93	8.05
LOC_Os01g01689:SE	LOC_Os01g01689	SE	0	0	0	1	0	0	1	AT3G48190.1	ataxia-telangiectasia mutated	phosphatidylinositol 3- and 4-kinase family protein, expressed	29.4.1	protein.postranslational modification.kinase	nearly identical (1546) AT3G48190 | Symbols: ATM, ATATM | ATM (ATAXIA-TELANGIECTASIA MUTATED); 1-phosphatidylinositol-3-phosphate 5-kinase | chr3:17797628-17828361 FORWARDmoderately similar to ( 248) ATR_ORYSA Serine/threonine-protein kinase ATR (EC 2.7.11.1) - Oryza sativa (Rice) PI3Kc_related TEL1 PI3Kc_family PI3Kc PI3_PI4_kinase PI3Kc PI4Kc PI3Kc_III protein|phosphatidylinositol 3- and 4-kina…	3.55	5.32	4.65	5.43	4.63	8.29	6.51	6.34	6.7	6.16	4.71	5.74	5.32	5.56	5.95	3.95	5.2	5.05	10.49	16.95	12.6	9.41	6.46	10.12	10.57	12.95	13.5
LOC_Os01g14932:RI	LOC_Os01g14932	RI	0	0	0	0	0	1	1	AT4G02010.1	Protein kinase superfamily protein	NAK-like ser/thr protein kinase, putative, expressed	29.4.1.57	protein.postranslational modification.kinase.receptor like cytoplasmatic kinase VII	moderately similar to ( 365) AT4G02010 | Symbols: | protein kinase family protein | chr4:881457-885222 FORWARDvery weakly similar to (92.4) PSKR_DAUCA Phytosulfokine receptor precursor (EC 2.7.11.1) (Phytosulfokine LRR receptor kinase) - Daucus carota (Carrot) protein|NAK-like ser/thr protein kinase, putative, expressed	14.52	16.86	13.12	15.71	14.29	18.24	16.62	14.34	14.91	14.26	16.3	15.65	15.62	16.97	16.89	13.12	14.93	16.35	13.57	15.03	13.45	13.95	11.64	13.17	14.76	14.08	14.79
LOC_Os01g20900:A5SS	LOC_Os01g20900	A5SS	0	0	0	0	0	1	1	AT3G17410.1	Protein kinase superfamily protein	OsWAK4 - OsWAK receptor-like cytoplasmic kinase OsWAK-RLCK, expressed	29.4.1.57	protein.postranslational modification.kinase.receptor like cytoplasmatic kinase VII	moderately similar to ( 203) AT3G17410 | Symbols: | serine/threonine protein kinase, putative | chr3:5956601-5958882 FORWARDweakly similar to ( 103) CRI4_MAIZE Putative receptor protein kinase CRINKLY4 precursor (EC 2.7.11.1) - Zea mays (Maize) TyrKc Pkinase_Tyr S_TKc Pkinase S_TKc PTKc protein|OsWAK4 - OsWAK receptor-like cytoplasmic kinase OsWAK-RLCK, expressed	3.34	4.78	4.3	4.47	3.96	5.6	4.71	4.72	5.36	4.45	3.78	4.13	4.08	3.87	4.4	3.11	3.85	4.29	5.58	6.68	6.1	5.4	4.2	5.37	5.78	6.57	6.73
LOC_Os01g51290:SE	LOC_Os01g51290	SE	1	0	0	0	0	0	1	AT5G56890.1	Protein kinase superfamily protein	protein kinase family protein, putative, expressed	29.4.1.57	protein.postranslational modification.kinase.receptor like cytoplasmatic kinase VII	highly similar to ( 639) AT5G56890 | Symbols: | protein kinase family protein | chr5:23010801-23015559 REVERSEmoderately similar to ( 251) NORK_PEA Nodulation receptor kinase precursor (EC 2.7.11.1) - Pisum sativum (Garden pea) TyrKc Pkinase_Tyr PTKc S_TKc Pkinase S_TKc PTKc_Jak_rpt2 PTKc_Srm_Brk PTKc_Trk PTKc_Csk_like PTKc_Frk_like PTKc_Syk_like PTKc_Src_like PTKc_Fes_like PTKc_EGFR_like PTKc_Ty…	35.52	42.68	40.09	38.08	38.88	57.7	42.86	41.78	46.68	55.75	55.21	65.45	73.33	65.53	78.09	47.2	49.34	55.58	27.4	29.01	19.2	23.27	14.4	21.97	25.34	27.12	24.65
LOC_Os01g65940:SE	LOC_Os01g65940	SE	0	1	0	0	0	0	1	AT3G13690.1	Protein kinase protein with adenine nucleotide alpha hydrolases-like domain	expressed protein	29.4.1.57	protein.postranslational modification.kinase.receptor like cytoplasmatic kinase VII	moderately similar to ( 222) AT3G13690 | Symbols: | protein kinase family protein | chr3:4486920-4490011 FORWARDweakly similar to ( 136) NORK_PEA Nodulation receptor kinase precursor (EC 2.7.11.1) - Pisum sativum (Garden pea) Pkinase_Tyr S_TKc TyrKc PTKc Pkinase S_TKc PTKc_Srm_Brk PTKc_Trk PTKc_Csk_like protein|expressed protein	1.23	1.53	1.68	1.59	2.08	3.68	3.44	2.28	3.13	2.01	1.38	2.77	2.56	2.2	2.68	2.01	2.59	2.62	2.24	4.35	2.45	2.43	2.09	2.8	3.02	3.83	3.66
LOC_Os03g16740:A3SS	LOC_Os03g16740	A3SS	0	0	0	1	0	0	1	AT1G07570.1	Protein kinase superfamily protein	protein kinase APK1A, chloroplast precursor, putative, expressed	29.4.1.57	protein.postranslational modification.kinase.receptor like cytoplasmatic kinase VII	highly similar to ( 512) AT2G28930 | Symbols: APK1B | APK1B; ATP binding / kinase/ protein kinase/ protein serine/threonine kinase | chr2:12424551-12426565 FORWARDmoderately similar to ( 233) NORK_MEDTR Nodulation receptor kinase precursor (EC 2.7.11.1) (Does not make infections protein 2) (Symbiosis receptor-like kinase) (MtSYMRK) - Medicago truncatula (Barrel medic) Pkinase_Tyr PTKc TyrKc Pkina…	18.94	26.03	15.89	18.77	18.21	13.15	15.28	12.82	9.62	16.07	20.99	11.98	23.79	23.62	17.31	15.6	14.83	10.84	13.79	15.96	8.86	17.93	20.85	13.9	7.3	11.46	9.94
LOC_Os07g37810:A3SS	LOC_Os07g37810	A3SS	0	0	1	0	0	0	1	AT4G03390.1	STRUBBELIG-receptor family 3	STRUBBELIG-RECEPTOR FAMILY 1 precursor, putative, expressed	29.4.1.57	protein.postranslational modification.kinase.receptor like cytoplasmatic kinase VII	moderately similar to ( 338) AT4G03390 | Symbols: SRF3 | SRF3 (STRUBBELIG-RECEPTOR FAMILY 3); ATP binding / kinase/ protein serine/threonine kinase | chr4:1490912-1494553 REVERSEweakly similar to ( 169) NORK_MEDTR Nodulation receptor kinase precursor (EC 2.7.11.1) (Does not make infections protein 2) (Symbiosis receptor-like kinase) (MtSYMRK) - Medicago truncatula (Barrel medic) S_TKc Pkinase_Tyr…	1.45	0.92	0.71	0.96	1.05	0.92	1.06	0.82	0.76	2.05	0.94	0.51	0.45	1.05	0.57	0.59	0.71	0.92	2.32	1.32	0.66	1.52	0.9	0.63	1.93	1.26	1.36
LOC_Os02g38050:RI	LOC_Os02g38050	RI	0	1	0	0	0	0	1	AT4G24690.1	ubiquitin-associated (UBA)/TS-N domain-containing protein / octicosapeptide/Phox/Bemp1 (PB1) domain-containing protein	joka2, putative, expressed	29.5.11	protein.degradation.ubiquitin	moderately similar to ( 238) AT4G24690 | Symbols: | ubiquitin-associated (UBA)/TS-N domain-containing protein / octicosapeptide/Phox/Bemp1 (PB1) domain-containing protein | chr4:12741191-12744202 FORWARDZZ_UBA_plant protein|joka2, putative, expressed	35.56	37.66	37.69	63.08	62.23	56.73	55.84	44.53	60.83	65.96	76.43	61.44	70.89	78.69	64.85	42.05	61.24	66.26	70.27	64.21	65.13	75.58	38.97	65.23	59.93	69.97	66.88
LOC_Os01g12950:SE	LOC_Os01g12950	SE	0	0	1	0	0	0	1	AT3G15355.1	ubiquitin-conjugating enzyme 25	ubiquitin-conjugating enzyme, putative, expressed	29.5.11.3	protein.degradation.ubiquitin.E2	weakly similar to ( 124) AT3G15355 | Symbols: UBC25, PFU1 | UBC25 (UBIQUITIN-CONJUGATING ENZYME 25); small conjugating protein ligase | chr3:5183858-5186669 FORWARD protein|ubiquitin-conjugating enzyme, putative, expressed	1.58	0.89	1.34	1.16	1.31	1.52	1.39	1.3	1.56	1.68	1.39	1.22	1.39	0.96	1.01	1.36	1.29	1.34	2.49	2.7	2.4	1.95	1.75	2.65	2.35	2.51	2.47
LOC_Os03g07130:A3SS	LOC_Os03g07130	A3SS	0	0	0	1	0	0	1	AT1G71980.1	Protease-associated (PA) RING/U-box zinc finger family protein	RING finger protein 13, putative, expressed	29.5.11.4.2	protein.degradation.ubiquitin.E3.RING	moderately similar to ( 373) AT1G71980 | Symbols: | protease-associated zinc finger (C3HC4-type RING finger) family protein | chr1:27098250-27099881 FORWARD PA_C_RZF_like PA_subtilisin_1 protein|RING finger protein 13, putative, expressed	14.79	18.94	17.12	10.09	9.29	12.43	14.77	11.24	12.49	13.41	22.01	12.53	16.28	16.37	14.92	10.4	12.85	19.79	14.08	21.46	15.65	12.47	15.09	13.45	16.32	20.26	20.76
LOC_Os04g55480:SE	LOC_Os04g55480	SE	0	1	0	0	0	0	1	AT2G42160.1	zinc finger (ubiquitin-hydrolase) domain-containing protein	BRCA1-associated protein, putative, expressed	29.5.11.4.2	protein.degradation.ubiquitin.E3.RING	moderately similar to ( 453) AT2G42160 | Symbols: | zinc finger (ubiquitin-hydrolase) domain-containing protein | chr2:17574843-17577397 REVERSE zf-UBP BRAP2 ZnF_UBP protein|BRCA1-associated protein, putative, expressed	8.02	13.01	9.32	10.34	8.53	8.92	10.64	9.14	7.98	10.32	11.35	10.11	9.54	9.88	9.45	8.77	9.56	9.33	10.59	13.29	10.65	9.88	10.51	10.21	11.68	10.76	11.25
LOC_Os11g07450:SE	LOC_Os11g07450	SE	0	1	0	0	0	0	1	AT1G47570.1	RING/U-box superfamily protein	zinc finger, C3HC4 type domain containing protein, expressed	29.5.11.4.2	protein.degradation.ubiquitin.E3.RING	moderately similar to ( 465) AT1G47570 | Symbols: | zinc finger (C3HC4-type RING finger) family protein | chr1:17478978-17483229 FORWARD protein|zinc finger, C3HC4 type domain containing protein, expressed	0.94	1.16	0.68	1.1	0.76	0.95	0.8	0.83	0.64	0.64	0.86	0.54	0.9	1.03	0.94	0.83	1.09	0.82	2.81	2.1	1.46	1.96	1.91	1.61	2.46	1.72	0.98
LOC_Os02g17990:SE	LOC_Os02g17990	SE	0	0	0	0	0	1	1	AT3G58530.1	RNI-like superfamily protein	Leucine Rich Repeat family protein, expressed	29.5.11.4.3.2	protein.degradation.ubiquitin.E3.SCF.FBOX	moderately similar to ( 395) AT3G58530 | Symbols: | F-box family protein-related | chr3:21645759-21648219 FORWARD protein|Leucine Rich Repeat family protein, expressed	5.61	9.4	6.68	6.28	6.12	7.4	5.55	7.33	5.41	7.48	7.42	5.8	6.61	7.06	6.73	5.64	6.06	5.39	7.42	7.93	6.62	7.23	8.08	6.76	7.81	7.58	6.95
LOC_Os04g40030:SE	LOC_Os04g40030	SE	0	0	0	1	0	0	1	AT1G70590.1	F-box family protein	OsFBO17 - F-box and other domain containing protein, expressed	29.5.11.4.3.2	protein.degradation.ubiquitin.E3.SCF.FBOX	weakly similar to ( 197) AT1G70590 | Symbols: | F-box family protein | chr1:26618403-26620159 FORWARD COG0790 protein|OsFBO17 - F-box and other domain containing protein, expressed	6.58	8.25	7.19	6.85	6.4	6.99	6.32	6.2	6.1	7.76	8.55	7.09	9.02	7.95	6.67	6.57	5.9	7.34	5.49	5.91	6.22	6.41	7.95	7.67	6.67	6.34	6.28
LOC_Os05g13370:SE	LOC_Os05g13370	SE	0	0	0	0	0	1	1	AT5G25752.1	rhomboid-like protein 11	OsRhmbd12 - Putative Rhomboid homologue, expressed	29.5.5	protein.degradation.serine protease	moderately similar to ( 280) AT5G25752 | Symbols: ATRBL11, RBL11 | RBL11 (RHOMBOID-LIKE PROTEIN 11) | chr5:8951503-8953323 REVERSERhomboid protein|OsRhmbd12 - Putative Rhomboid homologue, expressed	3.9	5.3	5.17	5.04	5.04	4.94	4.34	4.07	4.4	5.94	6.55	5.14	5.76	4.89	4.89	4.89	5.86	4.44	2.72	2.5	2.96	2.54	3.51	3.56	2.65	3.09	3.47
LOC_Os07g25410:SE	LOC_Os07g25410	SE	0	0	1	0	0	0	1	AT1G13270.1	methionine aminopeptidase 1B	peptidase, M24 family protein, putative, expressed	29.5.7	protein.degradation.metalloprotease	moderately similar to ( 325) AT1G13270 | Symbols: MAP1C, MAP1B | MAP1C (METHIONINE AMINOPEPTIDASE 1B); aminopeptidase/ metalloexopeptidase | chr1:4544999-4547155 FORWARD MetAP1 PRK05716 PRK12896 Map PRK12318 Peptidase_M24 APP_MetAP PRK12897 PepP APP-like PRK08671 MetAP2 protein|peptidase, M24 family protein, putative, expressed	10.49	13.85	10.66	10.74	8.74	11.48	12.16	11.32	12.55	14.25	12.58	14.93	11.23	8.71	10.51	12.62	14.67	13.77	19.64	19.81	22.62	14.95	17.63	16.87	17.49	20.05	21.56
LOC_Os07g38260:SE	LOC_Os07g38260	SE	0	0	0	0	0	1	1	AT2G41790.1	Insulinase (Peptidase family M16) family protein	insulin-degrading enzyme, putative, expressed	29.5.7	protein.degradation.metalloprotease	nearly identical (1256) AT2G41790 | Symbols: | peptidase M16 family protein / insulinase family protein | chr2:17429453-17436110 REVERSE Ptr Peptidase_M16 PqqL Peptidase_M16_C protein|insulin-degrading enzyme, putative, expressed	1.82	3.38	2.58	2.62	3.28	3.29	2.35	3.06	2.34	2.63	2.6	2.51	2.79	3.77	2.8	2.67	2.84	2.44	4.19	5.14	4.07	5.61	5.14	5.23	2.8	3.83	4.61
LOC_Os02g50680:A5SS	LOC_Os02g50680	A5SS	0	0	1	0	0	0	1	AT4G04180.1	P-loop containing nucleoside triphosphate hydrolases superfamily protein	AAA-type ATPase family protein, putative, expressed	29.5.9	protein.degradation.AAA type	highly similar to ( 528) AT4G04180 | Symbols: | AAA-type ATPase family protein | chr4:2020471-2023673 FORWARDweakly similar to ( 120) PRS6B_SOLTU 26S protease regulatory subunit 6B homolog - Solanum tuberosum (Potato) SpoVK AAA RPT1 PRK03992 COG1223 HflB hflB protein|AAA-type ATPase family protein, putative, expressed	4.78	6.43	7.09	6.96	6.21	11.62	6.81	8.67	8.27	7.59	6.59	9.49	8.16	6.71	8.9	5.63	7.32	6.71	7.87	11.18	8.27	7.76	6.16	8.53	8.65	10.68	11.01
LOC_Os01g57480:SE	LOC_Os01g57480	SE	0	0	0	0	0	1	1	AT4G21390.1	S-locus lectin protein kinase family protein	serine/threonine-protein kinase receptor precursor, putative, expressed	30.2.24	signalling.receptor kinases.S-locus glycoprotein like	highly similar to ( 637) AT4G21390 | Symbols: B120 | B120; ATP binding / protein kinase/ protein serine/threonine kinase/ sugar binding | chr4:11394458-11397474 REVERSEmoderately similar to ( 211) SLSG6_BRAOL S-locus-specific glycoprotein S6 precursor (SLSG-6) - Brassica oleracea (Wild cabbage) TyrKc Pkinase_Tyr PTKc S_TKc S_TKc Pkinase PTKc_Jak_rpt2 PTKc_Srm_Brk PTKc_Src_like PTKc_EphR PTKc_Ror …	4.09	3.48	5.77	5.96	7.63	10.82	7.19	6.6	8.3	5.61	3.79	5.41	4.77	4.6	4.86	4.71	5.36	5.24	7.87	10.37	11.39	8.01	5.09	8.68	9.04	10.08	11.64
LOC_Os04g54020:SE	LOC_Os04g54020	SE	1	0	0	0	0	0	1	AT1G11300.1	protein serine/threonine kinases;protein kinases;ATP binding;sugar binding;kinases;carbohydrate binding	receptor-like kinase, putative, expressed	30.2.24	signalling.receptor kinases.S-locus glycoprotein like	highly similar to ( 612) AT4G21380 | Symbols: ARK3 | ARK3 (A. THALIANA RECEPTOR KINASE 3); kinase/ transmembrane receptor protein serine/threonine kinase | chr4:11389219-11393090 REVERSEmoderately similar to ( 278) SLSG3_BRAOL S-locus-specific glycoprotein S13 precursor (SLSG-13) (Fragment) - Brassica oleracea (Wild cabbage) S_TKc S_TKc Pkinase Pkinase_Tyr TyrKc PTKc S_locus_glycop PTKc_Frk_like …	2.39	5.86	2.92	5.24	6.56	3.92	3.54	4.25	3.3	2.24	3.33	2.57	6.28	6.33	5.14	4.78	4.46	5.05	2.39	5.26	3.11	6.44	5.73	4.07	4.42	5.06	4.52
LOC_Os08g25430:SE	LOC_Os08g25430	SE	0	0	1	0	0	0	1	AT4G23230.1	cysteine-rich RLK (RECEPTOR-like protein kinase) 15	cysteine-rich receptor-like protein kinase 35 precursor, putative, expressed	30.2.24	signalling.receptor kinases.S-locus glycoprotein like	moderately similar to ( 206) AT4G23230 | Symbols: | protein kinase family protein | chr4:12157827-12159919 REVERSEweakly similar to ( 165) PSKR_DAUCA Phytosulfokine receptor precursor (EC 2.7.11.1) (Phytosulfokine LRR receptor kinase) - Daucus carota (Carrot) S_TKc S_TKc Pkinase Pkinase_Tyr TyrKc PTKc SPS1 PTKc_Jak_rpt2 PTKc_EphR PTKc_Srm_Brk PTKc_Trk PTKc_Src_like PTKc_Csk_like PTKc_EGFR_like PT…	10.09	12.83	7.95	11.62	12.74	11.42	8.16	7.77	4.61	8.8	11.48	5.93	10.33	10.66	7.74	9.2	9.62	9.44	8.56	11.78	6.22	14.37	13.68	10.87	10.48	8.87	7.56
LOC_Os03g61060:A3SS	LOC_Os03g61060	A3SS	0	0	0	0	0	1	1	AT4G00330.1	calmodulin-binding receptor-like cytoplasmic kinase 2	protein kinase domain containing protein, expressed	30.2.99	signalling.receptor kinases.misc	moderately similar to ( 296) AT4G00330 | Symbols: CRCK2 | CRCK2; ATP binding / kinase/ protein kinase/ protein serine/threonine kinase | chr4:142787-144427 REVERSEweakly similar to ( 182) NORK_MEDTR Nodulation receptor kinase precursor (EC 2.7.11.1) (Does not make infections protein 2) (Symbiosis receptor-like kinase) (MtSYMRK) - Medicago truncatula (Barrel medic) Pkinase_Tyr PTKc TyrKc Pkinase S…	14.56	19.1	12.52	23.6	18.79	19.62	15.14	12.79	12.19	14.09	17.23	12.36	18.05	20.93	16.42	16.8	17.02	19.26	14.66	14.76	13.3	19.17	18.26	16.87	13.83	12.7	13.11
LOC_Os09g19140:SE	LOC_Os09g19140	SE	0	0	0	0	0	1	1	AT1G51800.1	Leucine-rich repeat protein kinase family protein	senescence-induced receptor-like serine/threonine-protein kinase precursor, putative, expressed	30.2.99	signalling.receptor kinases.misc	highly similar to ( 536) AT1G51850 | Symbols: | leucine-rich repeat protein kinase, putative | chr1:19252964-19256783 REVERSEmoderately similar to ( 320) NORK_MEDTR Nodulation receptor kinase precursor (EC 2.7.11.1) (Does not make infections protein 2) (Symbiosis receptor-like kinase) (MtSYMRK) - Medicago truncatula (Barrel medic) Pkinase_Tyr PTKc TyrKc S_TKc S_TKc Pkinase PTKc_Csk_like PTKc_Fes_…	0.36	0.74	0.56	0.58	0.94	0.9	0.6	0.67	0.45	0.49	0.64	0.38	0.64	0.75	0.52	0.33	0.39	0.4	0.73	2.37	0.41	1.04	1.11	1.38	0.5	0.96	0.45
LOC_Os11g10640:SE	LOC_Os11g10640	SE	0	0	0	1	0	0	1	AT1G52360.1	Coatomer, beta\' subunit	protein kinase domain containing protein, expressed	30.2.99	signalling.receptor kinases.misc	moderately similar to ( 260) AT1G52360 | Symbols: | coatomer protein complex, subunit beta 2 (beta prime), putative | chr1:19499282-19505397 FORWARDweakly similar to ( 169) PSKR_DAUCA Phytosulfokine receptor precursor (EC 2.7.11.1) (Phytosulfokine LRR receptor kinase) - Daucus carota (Carrot) S_TKc Pkinase S_TKc Pkinase_Tyr TyrKc PTKc WD40 SPS1 PTKc_Csk_like PTKc_Tec_like PTKc_Jak_rpt2 PTKc_Fes_l…	0.96	1.21	1.15	0.84	0.97	1.8	1.56	1.69	1.66	1.8	1.66	1.92	1.5	0.99	1.97	1.31	1.42	1.93	0.74	1.07	0.76	0.93	0.53	0.88	0.7	1.19	0.98
LOC_Os01g52500:SE	LOC_Os01g52500	SE	0	0	0	1	0	0	1	AT5G25880.1	NADP-malic enzyme 3	NADP-dependent malic enzyme, putative, expressed	8.2.10	TCA / org. transformation.other organic acid transformaitons.malic	highly similar to ( 969) AT5G25880 | Symbols: ATNADP-ME3 | ATNADP-ME3 (NADP-malic enzyme 3); malate dehydrogenase (oxaloacetate-decarboxylating) (NADP+)/ malic enzyme/ oxidoreductase, acting on NADH or NADPH, NAD or NADP as acceptor | chr5:9024549-9028260 FORWARDnearly identical (1010) MAOX_VITVI NADP-dependent malic enzyme (EC 1.1.1.40) (NADP-ME) - Vitis vinifera (Grape) Malic_M SfcA malic PRK07…	51.04	61.14	52.16	68.65	66.28	78.94	66.17	68.77	62.35	68.11	56.15	46.76	50.08	59.92	50.36	48.15	57.38	58.38	110.91	134.39	99.27	171.93	134.8	139.04	114.17	123.97	107.21
