# Supplementary material for: Pesticide application has little influence on coding and non-coding gene expressions in rice
Source: BMC Genomics. 2019 Dec 23;20:1009. doi: 10.1186/s12864-019-6381-y (PMC6927115; doi:10.1186/s12864-019-6381-y)
Supplement: Supplementary file 6 — Additional file 6. DELs identified under two pesticides treatments expressed in FPKM [file 12864_2019_6381_MOESM6_ESM.xlsx]

## Sheet: data
Additional file 6. DELs identified under two pesticides treatments expressed in FPKM.
						Sample with differentially expressed lncRNA							Expression level (FPKM)
Gene	Transcript ID	Length		CPC Score	Protein length	A-3h	A-1d	A-3d	T-3h	T-1d	T-3d	Number of sample with DEG	CK-1d-1	CK-1d-2	CK-1d-3	T-1d-1	T-1d-2	T-1d-3	A-1d-1	A-1d-2	A-1d-3	CK-3d-1	CK-3d-2	CK-3d-3	A-3d-1	A-3d-2	A-3d-3	T-3d-1	T-3d-2	T-3d-3	CK-3h-1	CK-3h-2	CK-3h-3	A-3h-1	A-3h-2	A-3h-3	T-3h-1	T-3h-2	T-3h-3
G12125	TU19252	302	noncoding	-1.01988	0	0	1	0	0	1	0	2	12.1	16.6	11.76	66.54	50.37	40.08	26.1	40.37	35.51	42.02	36.14	36.53	29.58	32.15	21.01	32.72	33.61	30.76	35.97	55.49	29.14	42.19	19.1	22.02	36.57	51.06	29.91
G13284	TU21238	587	noncoding	-1.30003	85	0	1	0	0	1	0	2	20.24	27.56	15.58	8.38	8.46	6.29	8.71	8.47	7.24	11.05	18.57	11.09	9.17	10.31	9.05	7.98	8.79	10.02	15.59	11.58	10.44	11.7	11.04	12.97	8.47	11.46	11.17
G18581	TU29443	377	noncoding	-1.19891	2	0	1	0	0	1	0	2	107.95	146.15	95.39	34.01	42.94	32.39	68.02	58.94	52.1	47.88	67.68	43.06	57.61	61.94	58.98	45.51	39.19	35.74	36.19	27.64	27.35	29.2	26.8	30.25	22.94	33.77	24.44
G19226	TU30405	854	noncoding	-1.30192	89	0	1	0	0	1	0	2	53.78	44	40.75	16.33	18.92	22.52	14.41	14.74	29.2	22.53	30.06	34.14	21.93	28.61	18.64	13.84	21.71	10.42	104.48	20.76	14.87	12.19	17.25	22.19	25.01	24.48	16.18
G19239	TU30424	314	noncoding	-1.20494	46	0	1	0	0	1	0	2	85.8	165.95	57.08	0	58.47	0	38.05	0	22.62	35.96	0	0	33.14	0	0	0	0	30.51	0	0	0	31.63	9.1	0	0	0	13.59
G19272	TU30477	602	noncoding	-1.42845	13	0	1	0	0	1	0	2	34.29	29.56	38.57	11.91	17.77	7.96	6.54	9.57	15.03	13.61	13.3	25.34	18.09	22.07	15.3	18.1	13.73	6.2	71.71	12.51	6.21	9.13	7.98	23.09	13.28	16.97	15.85
G21060	TU33335	751	noncoding	-1.12983	50	0	1	0	0	0	0	1	17.69	27.29	16.96	13.97	3.82	13.27	3.48	6.16	3.91	7.39	16.42	14.39	5.29	12.8	2.85	4.27	3.03	4.94	4.51	7.76	9.26	22.71	7.8	27.41	10.85	16.34	9.43
G22079	TU34881	376	noncoding	-1.04645	2	0	1	0	0	1	0	2	16.77	29.75	2.14	0	0.31	0.43	0	1.17	1.49	0	0	0.13	20.46	0	1.2	25.74	0	0	15.06	0.43	0	0	0	0	0	0	0.28
G23945	TU37688	631	noncoding	-1.06049	0	1	1	0	0	0	0	2	6.96	33	4.43	4.71	59.82	0.47	66.96	46.69	54.21	50.36	4.78	11.03	2.36	7.57	6.62	9.38	8.49	1.29	7.33	28.3	2.72	39.7	57.98	50.64	40.52	39.49	8.39
G24732	TU38959	6317	noncoding	-0.644373	59	0	1	0	0	1	0	2	1.23	0.85	1.16	6.68	2.57	7.9	3.74	6.28	9.08	2.73	1.22	4.19	1.76	3.38	3.17	3.35	3.94	4.46	1.05	2.28	2.77	1.81	0.35	2.32	1.94	2.9	2.34
G27677	TU43421	669	noncoding	-1.20005	52	0	1	1	0	0	0	2	31.45	84.99	15.4	10.39	16.86	10.59	4.14	1.42	2.09	4.95	12.95	5.76	2.2	1.72	1.49	0.71	4.54	0.9	0.72	16.67	1	12.65	3.33	8.61	9.6	9.6	4.47
G27705	TU43482	2137	noncoding	-0.705069	83	0	1	0	0	0	0	1	25.78	52.49	15.14	13.67	26.56	15.19	5.38	2.4	5.16	5.8	13.79	5.57	3.47	2.11	2.66	0.83	5.74	1.94	1.08	17.92	2.22	11.63	2.86	8.92	6.84	9.62	9.88
G28127	TU44113	2066	noncoding	-1.38817	66	0	1	0	0	0	0	1	0.5	1.43	1.83	2.95	2.14	1.46	18.65	8.41	21.18	4.48	3.73	1.67	1.94	3.38	1.62	2.28	4.24	4.68	2.45	2.78	0.72	6.99	5.3	9.2	1.05	3.43	1.01
G34079	TU53538	987	noncoding	-1.42791	70	0	1	0	0	1	0	2	8.26	5.22	10.73	0.2	0.72	0.92	0.28	1.46	1.12	0.59	1.28	0.95	0.86	1.54	0.78	0.83	0.55	0.05	2.47	1.89	4.38	3.43	1.33	2.82	1.66	1.19	1.21
G35062	TU55114	338	noncoding	-1.14944	2	0	1	0	0	0	0	1	0.8	0.59	0.8	8.02	2.7	2.16	5.12	9.38	10.28	2.81	2.69	3.17	6.66	4.33	5.15	3.83	4.86	8.64	0.86	1.72	1	7.09	4.84	4.57	1.21	1.15	1.83
G5774	TU9050	757	noncoding	-1.07256	73	0	1	0	0	1	0	2	2.51	0	2.76	15.93	15.96	17.27	5.33	11.9	13.99	13.19	6.35	9.36	12.37	7.13	11.5	9.5	12.32	9.85	19.44	26.11	8.83	19.39	19.95	14.93	19.39	9.42	13.68
G7697	TU12169	388	noncoding	-1.38532	17	0	1	0	0	0	0	1	70.38	85.33	65.8	40.26	36.78	29.83	30.71	39.61	21.15	40.92	58.94	53.15	32.38	41.42	27.79	48.48	46.11	32.92	26.2	19.54	25.8	23.23	36.38	25.42	22.81	23.28	25.44
G9293	TU14757	396	noncoding	-0.872921	48	0	1	0	0	0	1	2	20.81	21.86	18.5	27.29	13.41	17.65	40.27	36.94	58.54	18.49	22.28	26.59	47.07	22.97	34.74	56.07	49.48	71.44	72.11	98.54	68.47	133.09	104.33	130.81	53.03	60.08	81.15
G13299	TU21264	597	noncoding	-1.07511	0	0	0	1	0	0	1	2	18.71	9.08	0	20.93	14.84	19.82	0	0	0	18.81	18.87	19.76	14.83	0	0	0	0	0	33.19	0	0	0	0	0	32.35	0	0
G19739	TU31157	1363	noncoding	-1.17985	49	0	0	1	0	0	0	1	9.72	8.56	9.43	7.52	11.4	5.08	8.78	6.89	6.04	16.83	17.83	9.1	2.32	7.99	2.44	5.97	16.38	6.39	25.37	9.2	7.04	9.11	3.67	4.64	5.13	4.18	5.11
G21834	TU34532	620	noncoding	-1.14423	0	0	0	1	0	0	0	1	12	25.11	15.28	10.37	11.02	6.07	16.21	16.46	7.05	3.13	6.2	4.33	19.52	19.87	10.54	11.72	9.39	7.49	8.51	11.45	11.44	14.76	13.74	10.32	10.42	8.45	7.71
G22892	TU36112	354	noncoding	-0.97393	29	1	0	1	0	0	1	3	41.36	29.46	52.97	94.77	60.6	47.76	45.52	37.84	51.33	117.68	86.3	80.08	34.68	27.14	39.12	44.75	62.4	38.24	93.05	89.26	85.66	22.11	8.02	11.71	41.48	104.08	29.89
G24631	TU38799	953	noncoding	-1.15487	74	0	0	1	0	0	0	1	0	0	0	0	0	0	0	5.84	3.89	0	0	0	4.08	7.52	4.85	5.7	9.25	0	0	0	0	0	8.83	0	0	0	0
G25993	TU40828	335	noncoding	-1.52395	0	0	0	1	1	0	0	2	28.46	82.45	18.76	69.97	97.25	55.85	66.57	50.41	54.27	27.98	35.84	25.79	140	113.38	85.13	67.7	33.45	38.33	41.89	55.45	48.41	51.86	70.39	47.36	125.25	125.46	69.96
G33917	TU53313	2692	noncoding	-1.27792	2	1	0	1	0	0	0	2	5.04	4.65	7.47	4.18	2.45	5.12	1.75	1.02	6.91	7.34	4.57	11.84	0.65	0.55	1.51	4.47	7.11	6.96	9.72	13.42	17.83	2.68	0.66	4.63	5.83	11.03	9.13
G8185	TU12931	561	noncoding	-1.2172	0	0	0	1	0	0	0	1	1.4	1.42	0.89	1.44	0.13	0.47	0.82	1.21	0.55	3.87	9.78	6.01	0.48	0.9	0.69	1.16	2.47	1.24	6.51	1.39	3.1	0.94	0.2	1.57	2.02	1.38	0.49
G10125	TU16130	384	noncoding	-0.724034	1	1	0	0	0	0	0	1	0.34	0	0.27	0.45	0.29	1.01	0	0.22	0.12	0	0	0	0.35	1.2	0	1.96	2.42	1.64	0	2.06	0	7.52	9.87	5.79	0	2.43	0
G10502	TU16772	933	noncoding	-0.994854	11	1	0	0	0	0	0	1	0	6.59	4.09	6.83	5.16	3.37	0	0	2.61	8.81	0	2.58	6.05	0	3.31	6.65	0	4.37	0	0	0	10.71	15.81	5.87	0	8.02	5.66
G1385	TU2124	294	noncoding	-1.1059	50	1	0	0	0	1	0	2	1.73	0.19	0.57	5.33	4.96	7.57	0.74	3.34	0.88	0.15	0	0.34	1	0.26	1.36	1.01	0.25	1.51	3.17	0.38	0.99	10.89	4.34	13.09	1.3	1.18	1.19
G17884	TU28325	944	noncoding	-0.992997	14	1	0	0	1	0	0	2	1.51	5.04	2.61	2.12	4.81	1.48	9.41	1.17	4.53	10.96	6.56	4.57	2.75	1.42	2.47	7.02	4.5	6.71	2.64	10.39	0.13	21.89	22.34	15.33	16.11	22.68	13.57
G23962	TU37715	840	noncoding	-0.965756	0	1	0	0	1	0	0	2	53.12	37.6	44.86	33.34	42.31	31.93	47.52	23.51	36.75	13.33	40.16	15.48	46.36	28.02	44.16	39.58	42.64	39.62	98.88	75.74	86.89	48.48	17.54	62.72	14.94	34.24	14.79
G35071	TU55132	697	noncoding	-1.31559	59	1	0	0	0	0	0	1	10.53	10.55	10.38	9.76	10.97	0	0	7.81	6.2	11.94	5.77	10.47	9.32	8.9	9.77	16.34	13.35	14.95	0	0	0	30.51	20.77	0	0	0	0
G35266	TU55413	403	noncoding	-1.20337	2	1	0	0	0	1	0	2	16.27	8.28	21.96	3.84	1.24	1.95	23.9	5.72	12.98	0.18	20.12	5.17	9.74	29.08	7.35	2.98	0.84	2.82	2.83	1.31	0.85	17.97	6.64	10.79	2.38	3.28	1.61
G3982	TU6227	828	noncoding	-1.02688	84	1	0	0	0	1	0	2	45.9	26.15	24.75	10.5	8.27	3.05	46.79	50.72	17.67	10.62	59.85	4.94	42.69	78.71	19.1	6.54	12.74	2.26	15.96	7.19	1.66	75.56	42.48	27.99	13.88	12.98	4.47
G3995	TU6252	950	noncoding	-1.26565	80	1	0	0	0	1	0	2	22.74	25.53	12.62	4.49	7.65	2.17	22.83	18.88	7.82	9.35	48.45	4.17	31.44	40.02	13.92	5.16	7.64	3.26	6.9	5.09	1.31	30.52	19.79	12.84	4.36	7.75	1.78
G6526	TU10314	973	noncoding	-1.13045	33	1	0	0	0	1	0	2	0	0	0	8.69	14.84	18.33	3.4	4.45	19.26	23.13	0	0	16.89	4.23	27.91	10.44	0	0	10.45	2.22	19.97	24.02	51.96	38.91	4.69	9.71	20.41
G8942	TU14197	872	noncoding	-1.37002	2	1	0	0	0	0	0	1	3.92	2.53	2.38	2.27	1.33	0.71	6.98	6.54	4.13	1.09	1.6	0.79	2.61	2.16	1.4	3.07	1.36	4.06	1.06	0.67	0.48	6.43	9.2	4.6	0.59	0.33	0.63
G9322	TU14799	617	noncoding	-0.83167	35	1	0	0	0	1	1	3	83.24	62.57	68.66	44.19	22.32	27.38	123.65	91.54	95.45	36.25	60.58	42.91	91.53	68.54	65.26	112.18	88.7	129.63	168.74	154.97	151.14	275.8	254.07	338.8	103.78	116.34	144.18
G22064	TU34864	1107	noncoding	-1.30443	2	0	0	0	0	1	0	1	2.63	1.42	8.58	25.92	30.08	39.32	11.29	12.69	65.15	14.13	4.82	41.84	12.84	12.13	31.22	18.05	11.8	19.33	1.01	5.35	6.96	2.67	0.66	4.45	7.91	5.41	11.79
G1318	TU2021	523	noncoding	-1.15361	76	0	0	0	0	1	0	1	3.19	1.51	3.06	29.9	24.1	17.52	4.69	24.5	23.54	18.74	4.72	15.3	17.88	7.88	16.81	20.45	33.74	23.51	3.54	16.41	2.68	10.88	14.16	7.71	14.36	5.46	8.99
G23947	TU37692	501	noncoding	-1.17107	0	0	0	0	0	1	0	1	16.37	5.6	28.63	137.45	85.59	160.93	21.17	61.25	103.31	94.98	25.56	144.39	55.78	25.99	70.12	108.46	91.18	109.06	47.82	85.49	90.52	36.19	23.58	48.89	101.3	108.45	120.72
G14555	TU23268	393	noncoding	-0.955503	0	0	0	0	0	1	0	1	6.06	9.07	14.9	61.13	41.36	78.53	14.83	26.58	54.69	38.61	14.05	84.18	33.87	18.8	44.12	38.96	46.59	62.77	24.4	57.38	55.43	27.68	12.43	32.14	46.79	55.36	68.84
G30479	TU47941	676	noncoding	-0.680005	98	0	0	0	0	1	0	1	20.94	21.06	31.12	0	9.2	4.71	13.71	13.03	12.6	11.04	18.28	13.23	9.55	13.4	16.11	13.79	10.29	19.44	26.48	16.4	27.12	17.44	22.43	32.45	15.17	15.12	21.48
G32764	TU51519	356	noncoding	-0.672049	0	0	0	0	0	1	0	1	2.71	0.96	4.2	18.29	11.18	17.46	4.23	8.35	15.64	9.4	3.7	20.67	9.9	6.01	11.94	10.45	9.47	11.68	3.03	18.74	4.96	5.94	3.07	3.85	6.98	8.27	7.92
G23506	TU37033	1436	noncoding	-0.808522	1	0	0	0	0	1	0	1	1.28	4.14	4.61	18.61	10.77	24.77	3.9	8.17	19.45	12	7.33	27.54	12.43	8.12	16.29	9.69	14.49	15.96	8.26	39.05	21.53	16.35	6.44	14.85	18.65	23.3	31.17
G35225	TU55357	435	noncoding	-1.08836	2	0	0	0	0	1	0	1	8.78	12	16.85	37.35	30.65	41.24	17.02	27.89	39.66	29.38	15.13	40.31	26.88	26.68	26.73	23.98	30.77	30.95	14.84	38.6	26.2	22.53	15.95	20.84	21.66	26.97	26.29
G34080	TU53542	1007	noncoding	-1.41875	10	0	0	0	0	1	0	1	4.55	6.48	2.86	0.46	0.25	0.42	0.76	0.24	0.56	1.33	0.89	0.9	0.31	1.33	0.08	0.16	0.11	0.13	0.7	1.79	0.64	0.82	0.57	0.76	0.47	2.09	0.56
G2568	TU4066	3303	noncoding	-1.13788	87	0	0	0	0	1	0	1	6.22	1.34	12.48	41.51	33.4	79.12	10.19	39.01	57.88	10.78	4.17	41.54	19.2	10.11	34.61	24.22	10.01	33.49	4.15	8.41	13.19	6.1	4.84	9.58	11.84	11.87	28.32
G15685	TU24943	446	noncoding	-0.636386	0	0	0	0	0	1	0	1	8.61	10.76	10.12	30.06	27.19	27.39	17.18	24.37	26	21.23	12.69	19.64	23.37	18.54	22.65	18.29	17.53	16.65	5.45	16.72	9.35	19.57	12.8	11.93	16.11	13.2	15.12
G21485	TU33981	289	noncoding	-1.33834	1	0	0	0	0	1	0	1	11.75	12.93	5.62	2.16	3.05	1.36	4.81	4.31	1.85	6.72	10.68	2.59	3.72	7.17	4.04	5.08	4.02	3.27	21.73	6.76	4.95	8.36	12.18	7.11	5.23	6.23	2.72
G7241	TU11436	571	noncoding	-0.339057	0	0	0	0	0	1	0	1	23.75	22.03	13.19	4.75	8.22	3.54	14.68	8.06	6.15	12.1	13.64	3.29	11.28	12.77	7.83	6.87	10.78	5.37	18.36	3.33	4.85	15.89	7.35	4.42	6.78	5.46	3.72
G33473	TU52650	547	noncoding	-0.948394	37	0	0	0	0	1	0	1	4.88	10.59	4.22	0.39	2.37	0.5	2.29	2.03	1.23	2.7	6.89	2.47	1.99	1.44	0.39	0.87	4.29	2.43	3.3	2.45	2.75	2.65	0.87	2.34	2.14	1.84	0.59
G21887	TU34604	582	noncoding	-0.938661	30	0	0	0	0	1	0	1	0.08	0	0.44	6.48	2.38	2.66	0.33	8.94	2.43	0	0.56	7.71	5.37	1.9	3.85	0.67	2.08	1.67	2.14	4.36	1.43	4.51	2.16	2.75	2.77	0.56	6.25
G26214	TU41173	421	noncoding	-0.702135	40	0	0	0	0	1	0	1	0.88	1.28	0.73	7.39	6.16	6.88	1.86	5.7	7.84	3.2	2.33	5.93	4.7	3.97	5.51	3.29	4.43	4.76	1.94	13.02	3.58	4.64	1.88	5.04	4.72	6.55	4.12
G17375	TU27505	432	noncoding	-1.16416	0	0	0	0	0	1	0	1	0.66	0.43	1.83	6.53	5.2	7.89	2.81	3.04	8.34	3.69	3.23	10.16	4.37	1.87	5.29	4.16	5.83	4.19	1.23	8.38	2.68	2.91	1.08	2.32	3.55	4.68	4.02
G18989	TU30080	350	noncoding	-1.28055	27	0	0	0	0	1	0	1	0.39	0	1.46	4.08	2.82	6.91	0.84	2.78	3.07	4.29	0.71	4.23	7.95	2.3	9.23	7.06	1.94	4.71	0.34	0.54	0.21	0.25	0.2	0.37	0.27	0.44	0.65
G33541	TU52785	489	noncoding	-1.2252	0	0	0	0	0	1	0	1	77.71	105.58	58.3	32.76	40.32	25.17	59.13	48.39	31.94	35.26	56.76	18.97	35.53	56.48	31.02	30.74	33.52	31.19	58.1	33.95	31.85	46.43	69.46	41.1	42.12	35.86	30.17
G3577	TU5609	968	noncoding	-1.35669	54	0	0	0	0	1	0	1	17.15	21.26	13.02	5.12	6.48	4.39	6.53	7.53	9.41	6.75	13.16	7.36	9.17	9.1	8.01	6.4	6.57	5.45	19.75	5.36	3.89	6.63	9.3	7.86	10.03	6.87	5.09
G10388	TU16576	507	noncoding	-1.23209	7	0	0	0	0	1	0	1	46.29	14.9	30.7	4.43	6.61	2.47	12.66	25.23	5.65	22.61	34.88	13.89	24.63	28.02	20.92	6.65	14.84	6.18	29.35	4.49	16.6	39.63	9.4	32.87	4.81	5.17	4.82
G275	TU403	380	noncoding	-1.13328	61	0	0	0	0	1	0	1	0.17	1.59	2.75	12.72	7.16	21.87	2.25	5.47	23.02	5.45	2.21	23.71	6.54	4.6	13.26	4.76	5.6	9.5	2.53	17.21	5.53	4.29	1.56	3.35	3.76	5.52	9.7
G12706	TU20229	795	noncoding	-1.20281	96	0	0	0	0	1	0	1	40.6	45.64	25.22	13.96	21	7.74	26.85	13.34	16.12	10.69	28.46	10.85	15.74	14.17	22.4	20.73	21.21	10.47	33.56	15.51	15.23	19.12	25.5	25.3	16.6	10.54	8.85
G21603	TU34170	962	noncoding	-1.22711	85	0	0	0	0	1	0	1	15.25	9.15	11.22	3.29	4.16	2.26	5.47	4.67	3.02	7.24	11.06	2.84	3.32	4.05	2.54	3.74	4.45	2.84	8.49	3.86	3.16	4.24	3.09	3.68	3.78	3.57	2.31
G5893	TU9249	279	noncoding	-1.3725	93	0	0	0	0	1	0	1	3.63	3.25	2.75	15.22	9.36	9.79	4.49	8.46	8.78	9.52	6.31	12.02	13.09	6.33	11.05	13.38	14.19	11.39	1.7	16.1	3.95	5.94	5.03	7.56	6.58	9.48	7.33
G2496	TU3971	1192	noncoding	-1.39306	99	0	0	0	0	1	0	1	7.57	6.75	11.26	19.16	18.65	29.13	8.66	15.76	24.31	13.58	8.8	23.02	19.77	11.03	23.36	13.67	13.67	17.36	8.88	12.44	14.75	10.02	7.79	16.76	14.88	16.85	23.56
G18027	TU28536	504	noncoding	-1.17419	0	0	0	0	0	1	0	1	3.76	3.61	2.95	15.44	10.04	10.87	5.09	5.98	11.58	8.96	5.35	8.74	7.82	6.53	9.18	5.87	8.28	8.78	3.9	14.63	7.27	9.91	4.31	6.25	7.13	10.14	8.52
G33419	TU52571	1974	noncoding	-0.837309	9	0	0	0	0	1	0	1	5.1	12.12	3.56	1.25	1.06	0.92	2.77	1.44	3.07	1.01	2.41	1.27	1.61	2.99	0.94	0.84	1.03	1.04	1.34	1.63	1.25	1.75	1.41	1.27	2.56	2.01	2.31
G12130	TU19258	320	noncoding	-0.753004	0	0	0	0	0	1	0	1	0.48	0.91	1.2	4.81	4.93	4.74	1.03	1.81	4.91	3.5	1.28	3.47	4.19	1.86	4.01	4.36	2.58	2.98	1.27	5.27	3.15	2.58	0.87	1.33	4.12	2.71	3.05
G29936	TU46998	480	noncoding	-1.08622	90	0	0	0	0	1	0	1	23.85	31.93	14.99	7.78	11.46	7.19	15.55	13.45	8.58	13.01	20.03	4.72	9.45	18.83	11.4	8.54	9.44	9.23	17.67	9.2	11.27	16.86	22.51	15.46	8.75	13.79	8.79
G6892	TU10877	310	noncoding	-1.0832	0	0	0	0	0	1	0	1	0.46	0.09	0.87	4.69	2.18	4.92	1.21	2.28	7.26	2.19	1.99	6.28	2.98	1.46	4.24	1.87	2.14	2.69	1.35	8.95	1.08	2.86	1.22	1.4	2.97	1.9	2.86
G21368	TU33801	902	noncoding	-0.473669	0	0	0	0	0	1	0	1	0	0	0	20.42	0	14.54	0	0	0	0	0	0	0	0	0	17.93	0	0	0	0	0	0	8.93	9.55	0	0	0
G20497	TU32376	1452	noncoding	-1.0326	2	0	0	0	0	1	0	1	9.84	4.67	12.18	23.62	17.37	25.1	10.74	18.14	15.4	16.3	10	20	11.23	7.83	15.37	20.86	17.11	25.01	28.65	20.84	31.61	24.55	23.96	30.32	25.07	26.47	37.35
G8800	TU13956	372	noncoding	-1.25558	0	0	0	0	0	1	0	1	10.86	16.66	14.29	5.03	3.59	3.61	5.13	5.52	3.54	5.19	8.68	3.32	6.9	5.68	8.57	8.38	6.88	9.22	13.57	9.44	6.03	9.52	8.21	6.54	5.95	5.51	5.92
G11720	TU18604	398	noncoding	-0.450135	0	0	0	0	0	1	0	1	0.21	0.45	1.62	4.81	3.45	5.74	1.39	2.26	6.78	3.01	1.92	4.99	3.95	2.52	3.68	2.25	2.75	4.55	0.59	5.56	2.91	3.2	2.28	3.17	3.56	4.24	5.19
G13812	TU22070	361	noncoding	-1.26533	0	0	0	0	0	1	0	1	4.71	5.87	2.96	15.88	13.33	9.66	10.31	8.58	5.8	10.97	5.35	2.61	6.97	9.85	3.89	7.8	9.67	5.22	14.72	18.37	9.05	18.76	9.68	11.59	17.61	19.51	15.95
G32664	TU51374	1854	noncoding	-1.04036	0	0	0	0	0	1	0	1	16.78	25.32	20.83	47.36	38.22	44.67	27.02	35.58	44.2	45.9	29.09	48.66	36.62	30.75	36.4	38.51	41.64	44.51	35.55	55.36	44.97	42.15	26.63	35.16	44.56	52.27	53.6
G32555	TU51174	498	noncoding	-1.00366	79	0	0	0	0	1	0	1	4.26	4.6	10.61	14.83	12.75	21.8	12.44	13.5	18.88	18.18	10.41	14.17	8.86	16.03	11.75	3.43	11.31	9.5	7.64	9.48	10.09	6.28	3.18	6.41	6.96	9.37	11.85
G12704	TU20227	732	noncoding	-0.781962	63	0	0	0	0	0	1	1	0	0	0	3.95	0	0	0	2.9	0	10.28	2.98	10.5	2.64	10.87	2.4	0	0	0	5.88	1.98	0	0	3.37	0	3.04	12.66	0
G15644	TU24873	1790	noncoding	-1.06234	57	0	0	0	0	0	1	1	0.78	0.03	0.69	5.42	0.75	2.06	0.2	1.34	0.05	2.69	3.85	3.72	5.83	2.44	2.63	15.43	16.65	25.62	3.89	1.59	3.4	3.75	5.33	2.73	5.76	0.54	5.64
G8373	TU13256	848	noncoding	-0.545168	15	0	0	0	0	0	1	1	18.75	0	14.01	14.71	0	10.94	18.04	11.84	10.17	15.52	13.69	10.55	10.76	0	10.05	0	0	0	41.55	0	26.77	0	0	27.24	0	0	21.57
G1455	TU2253	1349	noncoding	-1.29317	99	0	0	0	1	0	0	1	0	0.98	0.54	0.04	0.24	0.13	0.11	0.09	0	1.46	0.49	1.09	0	0	0	0.11	0.39	0.09	0	0	0	0.16	2.02	0.12	2.84	2.56	3.75
G28439	TU44601	763	noncoding	-0.674507	51	0	0	0	1	0	0	1	9.34	9.02	0	13.64	2.35	0	13.7	11.93	1.98	14.16	14.18	13.5	15.99	0	9.8	13.64	16.14	15.53	27.05	16.17	18.82	11.85	25.84	9.87	0	0	14.19
G28440	TU44602	622	noncoding	-0.659788	1	0	0	0	1	0	0	1	7.87	11.06	14.66	16.73	15.41	11.5	0	0	10.82	17.33	17.36	16.56	0	16.58	4.87	7.36	19.79	19.05	6.4	0	0	9.29	0	6.6	26.32	28.31	7.25
G35588	TU55884	1036	noncoding	-1.12821	88	0	0	0	1	0	0	1	2.06	5.05	0.6	11.49	0.33	2.55	0	0.52	0	4.83	0.02	6.17	0.08	0.16	0	3.52	0.45	1.95	0	0	0	0.04	0	0.03	15.93	3.39	17.54
