# Supplementary material for: Pesticide application has little influence on coding and non-coding gene expressions in rice
Source: BMC Genomics. 2019 Dec 23;20:1009. doi: 10.1186/s12864-019-6381-y (PMC6927115; doi:10.1186/s12864-019-6381-y)
Supplement: Supplementary file 8 — Additional file 8. Differentially expressed genes targeted by miRNAs under pesticides treatments [file 12864_2019_6381_MOESM8_ESM.xlsx]

## Sheet: lncRNA
Table S5. Differentially expressed lncRNAs targeted by miRNAs
LncRNA ID	miNRA ID	Score	Target start loci	Target end loci
TU2253	osa-miR1428a-3p	0	297	277
TU2253	osa-miR1428a-3p	0	297	277
TU2253	osa-miR1428a-5p	0	377	357
TU2253	osa-miR1428a-5p	0	377	357
TU2253	osa-miR1428b	2.5	297	277
TU2253	osa-miR1428b	2.5	297	277
TU2253	osa-miR1428c	2.5	297	277
TU2253	osa-miR1428c	2.5	297	277
TU2253	osa-miR1428d	2.5	297	277
TU2253	osa-miR1428d	2.5	297	277
TU2253	osa-miR1428e-3p	2	297	277
TU2253	osa-miR1428e-3p	2	297	277
TU2253	osa-miR1428e-5p	1	368	347
TU2253	osa-miR1428e-5p	1	368	347
TU2253	osa-miR1428f-5p	1	368	347
TU2253	osa-miR1428f-5p	1	368	347
TU2253	osa-miR1428g-5p	1	368	347
TU2253	osa-miR1428g-5p	1	368	347
TU9050	osa-miR1436	2.2	274	254
TU9050	osa-miR1436	2.2	274	254
TU53542	osa-miR169a	1.5	205	184
TU33335	osa-miR169a	1	200	180
TU33335	osa-miR169a	1	200	180
TU53542	osa-miR169a	1.5	205	184
TU53538	osa-miR169b	1	833	813
TU33335	osa-miR169b	1.2	200	180
TU53542	osa-miR169b	1	205	185
TU53538	osa-miR169b	1	833	813
TU33335	osa-miR169b	1.2	200	180
TU53542	osa-miR169b	1	205	185
TU53538	osa-miR169c	1	833	813
TU33335	osa-miR169c	1.2	200	180
TU53542	osa-miR169c	1	205	185
TU53538	osa-miR169c	1	833	813
TU33335	osa-miR169c	1.2	200	180
TU53542	osa-miR169c	1	205	185
TU53538	osa-miR169d	1.5	833	813
TU33335	osa-miR169d	1.8	200	180
TU53542	osa-miR169d	1.5	205	185
TU53538	osa-miR169d	1.5	833	813
TU33335	osa-miR169d	1.8	200	180
TU53542	osa-miR169d	1.5	205	185
TU53538	osa-miR169e	0.5	833	813
TU33335	osa-miR169e	0.8	200	180
TU53542	osa-miR169e	0.5	205	185
TU53538	osa-miR169e	0.5	833	813
TU33335	osa-miR169e	0.8	200	180
TU53542	osa-miR169e	0.5	205	185
TU53538	osa-miR169f.1	0.5	833	813
TU33335	osa-miR169f.1	0	200	180
TU53542	osa-miR169f.1	0.5	205	185
TU53538	osa-miR169f.1	0.5	833	813
TU53542	osa-miR169f.1	0.5	205	185
TU33335	osa-miR169f.1	0	200	180
TU53538	osa-miR169g	0.5	833	813
TU33335	osa-miR169g	0	200	180
TU53542	osa-miR169g	0.5	205	185
TU53538	osa-miR169g	0.5	833	813
TU33335	osa-miR169g	0	200	180
TU53542	osa-miR169g	0.5	205	185
TU53538	osa-miR169h	0	833	813
TU33335	osa-miR169h	0.2	200	180
TU53542	osa-miR169h	0	205	185
TU53538	osa-miR169h	0	833	813
TU53542	osa-miR169h	0	205	185
TU33335	osa-miR169h	0.2	200	180
TU53538	osa-miR169i-5p.1	0	833	813
TU33335	osa-miR169i-5p.1	0.2	200	180
TU53542	osa-miR169i-5p.1	0	205	185
TU53538	osa-miR169i-5p.1	0	833	813
TU33335	osa-miR169i-5p.1	0.2	200	180
TU53542	osa-miR169i-5p.1	0	205	185
TU53542	osa-miR169i-5p.2	2.5	228	207
TU53542	osa-miR169i-5p.2	2.5	228	207
TU53538	osa-miR169j	0	833	813
TU33335	osa-miR169j	0.2	200	180
TU53542	osa-miR169j	0	205	185
TU53538	osa-miR169j	0	833	813
TU33335	osa-miR169j	0.2	200	180
TU53542	osa-miR169j	0	205	185
TU53538	osa-miR169k	0	833	813
TU33335	osa-miR169k	0.2	200	180
TU53542	osa-miR169k	0	205	185
TU53538	osa-miR169k	0	833	813
TU53542	osa-miR169k	0	205	185
TU33335	osa-miR169k	0.2	200	180
TU53538	osa-miR169l	0	833	813
TU33335	osa-miR169l	0.2	200	180
TU53542	osa-miR169l	0	205	185
TU53538	osa-miR169l	0	833	813
TU33335	osa-miR169l	0.2	200	180
TU53542	osa-miR169l	0	205	185
TU53538	osa-miR169m	0	833	813
TU33335	osa-miR169m	0.2	200	180
TU53542	osa-miR169m	0	205	185
TU53538	osa-miR169m	0	833	813
TU33335	osa-miR169m	0.2	200	180
TU53542	osa-miR169m	0	205	185
TU53538	osa-miR169n	1.5	833	813
TU33335	osa-miR169n	1	200	180
TU53542	osa-miR169n	1.5	205	185
TU53538	osa-miR169n	1.5	833	813
TU33335	osa-miR169n	1	200	180
TU53542	osa-miR169n	1.5	205	185
TU53538	osa-miR169o	1.5	833	813
TU53542	osa-miR169o	1.5	205	185
TU33335	osa-miR169o	1	200	180
TU53538	osa-miR169o	1.5	833	813
TU33335	osa-miR169o	1	200	180
TU53542	osa-miR169o	1.5	205	185
TU53538	osa-miR169r-5p	0.5	833	813
TU33335	osa-miR169r-5p	0.8	200	180
TU53542	osa-miR169r-5p	0.5	205	185
TU44601	osa-miR1846a-5p	2.5	521	501
TU44601	osa-miR1846a-5p	2.5	521	501
TU44601	osa-miR1846b-5p	2.5	521	501
TU44601	osa-miR1846b-5p	2.5	521	501
TU44601	osa-miR1846c-5p	2.5	521	501
TU44601	osa-miR1846c-5p	2.5	521	501
TU43482	osa-miR1858a	2.2	1178	1157
TU43482	osa-miR1858a	2.2	1178	1157
TU43482	osa-miR1858b	2.2	1178	1157
TU43482	osa-miR1858b	2.2	1178	1157
TU38959	osa-miR2120b-3p	1.5	5664	5645
TU38959	osa-miR2120b-3p	2	5525	5506
TU44601	osa-miR2120b-5p	1	105	86
TU38959	osa-miR2864.2	2.2	35	14
TU38959	osa-miR2864.2	2.2	35	14
TU6252	osa-miR2907a	2	151	129
TU6252	osa-miR2907a	2	151	129
TU6252	osa-miR2907b	2	151	129
TU6252	osa-miR2907b	2	151	129
TU6252	osa-miR2907c	2	151	129
TU6252	osa-miR2907c	2	151	129
TU6252	osa-miR2907d	2	151	129
TU6252	osa-miR2907d	2	151	129
TU52571	osa-miR5799	2	836	813
TU52571	osa-miR5799	2	836	813
TU52571	osa-miR812a	2	834	813
TU52571	osa-miR812a	2	834	813
TU52571	osa-miR812b	2	834	813
TU52571	osa-miR812b	2	834	813
TU52571	osa-miR812c	2	834	813
TU52571	osa-miR812c	2	834	813
TU52571	osa-miR812d	2	834	813
TU52571	osa-miR812d	2	834	813
TU52571	osa-miR812e	2	834	813
TU52571	osa-miR812e	2	834	813
TU24873	osa-miR815a	1	566	546
TU24873	osa-miR815a	1	566	546
TU24873	osa-miR815b	1	566	546
TU24873	osa-miR815b	1	566	546
TU24873	osa-miR815c	1	566	546
TU24873	osa-miR815c	1	566	546
TU21264	rgl-miR5574	2.5	483	464

## Sheet: DEGs
Table S5. Differentially expressed genes targeted by miRNAs under pesticides treatments
miNRA ID	Gene ID	Score	Target start loci	Target end loci
osa-miR156a	LOC_Os02g04680.1	1.5	1984	1965
osa-miR156a	LOC_Os02g04680.2	1.5	1981	1962
osa-miR156b-5p	LOC_Os02g04680.1	1.5	1984	1965
osa-miR156b-5p	LOC_Os02g04680.2	1.5	1981	1962
osa-miR156c-5p	LOC_Os02g04680.1	1.5	1984	1965
osa-miR156c-5p	LOC_Os02g04680.2	1.5	1981	1962
osa-miR156c-3p	LOC_Os05g50850.1	2.2	1023	1003
osa-miR156d	LOC_Os02g04680.1	1.5	1984	1965
osa-miR156d	LOC_Os02g04680.2	1.5	1981	1962
osa-miR156e	LOC_Os02g04680.1	1.5	1984	1965
osa-miR156e	LOC_Os02g04680.2	1.5	1981	1962
osa-miR156f-5p	LOC_Os02g04680.1	1.5	1984	1965
osa-miR156f-5p	LOC_Os02g04680.2	1.5	1981	1962
osa-miR156g-5p	LOC_Os02g04680.1	1.5	1984	1965
osa-miR156g-5p	LOC_Os02g04680.2	1.5	1981	1962
osa-miR156g-3p	LOC_Os05g50850.1	2.2	1023	1003
osa-miR156h-5p	LOC_Os02g04680.1	1.5	1984	1965
osa-miR156h-5p	LOC_Os02g04680.2	1.5	1981	1962
osa-miR156i	LOC_Os02g04680.1	1.5	1984	1965
osa-miR156i	LOC_Os02g04680.2	1.5	1981	1962
osa-miR156j-5p	LOC_Os02g04680.1	1.5	1984	1965
osa-miR156j-5p	LOC_Os02g04680.2	1.5	1981	1962
osa-miR164a	LOC_Os09g07300.1	2.5	4132	4112
osa-miR164a	LOC_Os08g10080.1	2.2	792	772
osa-miR164b	LOC_Os09g07300.1	2.5	4132	4112
osa-miR164b	LOC_Os08g10080.1	2.2	792	772
osa-miR167a-5p	LOC_Os06g03830.1	2	1107	1088
osa-miR167a-5p	LOC_Os06g03830.2	2	1515	1496
osa-miR167b	LOC_Os06g03830.1	2	1107	1088
osa-miR167b	LOC_Os06g03830.2	2	1515	1496
osa-miR167c-5p	LOC_Os06g03830.1	2	1107	1088
osa-miR167c-5p	LOC_Os06g03830.2	2	1515	1496
osa-miR169a	LOC_Os03g48970.1	2.5	1256	1235
osa-miR169a	LOC_Os03g48970.3	2.5	1955	1934
osa-miR169a	LOC_Os03g48970.2	2.5	1785	1764
osa-miR169a	LOC_Os03g48970.4	2.5	1248	1227
osa-miR171a	LOC_Os06g01620.1	0	476	456
osa-miR396a-5p	LOC_Os08g09110.1	2.5	1170	1150
osa-miR396b-5p	LOC_Os08g09110.1	2.5	1170	1150
osa-miR397b	LOC_Os01g63190.1	2.5	774	754
osa-miR397b	LOC_Os01g63190.3	2.5	748	728
osa-miR399d	LOC_Os04g55230.1	2.2	4052	4033
osa-miR399e	LOC_Os05g10310.1	2.5	1967	1946
osa-miR399e	LOC_Os05g30220.1	2	1700	1680
osa-miR399f	LOC_Os05g10310.1	2.5	1967	1946
osa-miR399f	LOC_Os05g30220.1	2	1700	1680
osa-miR399g	LOC_Os05g10310.1	2.5	1967	1946
osa-miR399g	LOC_Os05g30220.1	2	1700	1680
osa-miR399i	LOC_Os04g55230.1	1.8	4052	4033
osa-miR399j	LOC_Os04g55230.1	2	4052	4033
osa-miR399k	LOC_Os05g10310.1	2.2	1967	1947
osa-miR156k	LOC_Os02g04680.1	1	1984	1964
osa-miR156k	LOC_Os02g04680.2	1	1981	1961
osa-miR156k	LOC_Os07g29224.1	2.5	2130	2110
osa-miR156l-5p	LOC_Os02g04680.1	2	1984	1964
osa-miR156l-5p	LOC_Os02g04680.2	2	1981	1961
osa-miR159a.1	LOC_Os02g01590.1	2.5	2342	2322
osa-miR159a.1	LOC_Os02g01590.2	2.5	1831	1811
osa-miR159b	LOC_Os02g01590.1	2.5	2342	2322
osa-miR159b	LOC_Os02g01590.2	2.5	1831	1811
osa-miR159e	LOC_Os02g01590.1	2.5	2342	2323
osa-miR159e	LOC_Os02g01590.2	2.5	1831	1812
osa-miR159f	LOC_Os02g01590.1	2.5	2342	2322
osa-miR159f	LOC_Os02g01590.2	2.5	1831	1811
osa-miR319a-3p	LOC_Os03g27120.1	1.8	194	174
osa-miR164d	LOC_Os08g10080.1	1.8	792	772
osa-miR167d-5p	LOC_Os06g03830.1	2.2	1107	1088
osa-miR167d-5p	LOC_Os06g03830.2	2.2	1515	1496
osa-miR167e-5p	LOC_Os06g03830.1	2.2	1107	1088
osa-miR167e-5p	LOC_Os06g03830.2	2.2	1515	1496
osa-miR167f	LOC_Os06g03830.1	2.2	1107	1088
osa-miR167f	LOC_Os06g03830.2	2.2	1515	1496
osa-miR167g	LOC_Os06g03830.1	2.2	1107	1088
osa-miR167g	LOC_Os06g03830.2	2.2	1515	1496
osa-miR167h-5p	LOC_Os06g03830.1	2.2	1107	1088
osa-miR167h-5p	LOC_Os06g03830.2	2.2	1515	1496
osa-miR167i-5p	LOC_Os06g03830.1	2.2	1107	1088
osa-miR167i-5p	LOC_Os06g03830.2	2.2	1515	1496
osa-miR169b	LOC_Os03g48970.1	2.5	1256	1236
osa-miR169b	LOC_Os03g48970.3	2.5	1955	1935
osa-miR169b	LOC_Os03g48970.2	2.5	1785	1765
osa-miR169b	LOC_Os03g48970.4	2.5	1248	1228
osa-miR169c	LOC_Os03g48970.1	2.5	1256	1236
osa-miR169c	LOC_Os03g48970.3	2.5	1955	1935
osa-miR169c	LOC_Os03g48970.2	2.5	1785	1765
osa-miR169c	LOC_Os03g48970.4	2.5	1248	1228
osa-miR169d	LOC_Os03g48970.1	1.5	1256	1236
osa-miR169d	LOC_Os03g48970.3	1.5	1955	1935
osa-miR169d	LOC_Os03g48970.2	1.5	1785	1765
osa-miR169d	LOC_Os03g48970.4	1.5	1248	1228
osa-miR169e	LOC_Os03g48970.1	2.5	1256	1236
osa-miR169e	LOC_Os03g48970.3	2.5	1955	1935
osa-miR169e	LOC_Os03g48970.2	2.5	1785	1765
osa-miR169e	LOC_Os03g48970.4	2.5	1248	1228
osa-miR169f.1	LOC_Os03g48970.1	2.5	1256	1235
osa-miR169f.1	LOC_Os03g48970.3	2.5	1955	1934
osa-miR169f.1	LOC_Os03g48970.2	2.5	1785	1764
osa-miR169f.1	LOC_Os03g48970.4	2.5	1248	1227
osa-miR169g	LOC_Os03g48970.1	2.5	1256	1235
osa-miR169g	LOC_Os03g48970.3	2.5	1955	1934
osa-miR169g	LOC_Os03g48970.2	2.5	1785	1764
osa-miR169g	LOC_Os03g48970.4	2.5	1248	1227
osa-miR169h	LOC_Os03g48970.1	2	1256	1236
osa-miR169h	LOC_Os03g48970.3	2	1955	1935
osa-miR169h	LOC_Os03g48970.2	2	1785	1765
osa-miR169h	LOC_Os03g48970.4	2	1248	1228
osa-miR169i-5p.2	LOC_Os11g34110.1	2.5	1246	1225
osa-miR169i-5p.1	LOC_Os03g48970.1	2	1256	1236
osa-miR169i-5p.1	LOC_Os03g48970.3	2	1955	1935
osa-miR169i-5p.1	LOC_Os03g48970.2	2	1785	1765
osa-miR169i-5p.1	LOC_Os03g48970.4	2	1248	1228
osa-miR169j	LOC_Os03g48970.1	2	1256	1236
osa-miR169j	LOC_Os03g48970.3	2	1955	1935
osa-miR169j	LOC_Os03g48970.2	2	1785	1765
osa-miR169j	LOC_Os03g48970.4	2	1248	1228
osa-miR169k	LOC_Os03g48970.1	2	1256	1236
osa-miR169k	LOC_Os03g48970.3	2	1955	1935
osa-miR169k	LOC_Os03g48970.2	2	1785	1765
osa-miR169k	LOC_Os03g48970.4	2	1248	1228
osa-miR169l	LOC_Os03g48970.1	2	1256	1236
osa-miR169l	LOC_Os03g48970.3	2	1955	1935
osa-miR169l	LOC_Os03g48970.2	2	1785	1765
osa-miR169l	LOC_Os03g48970.4	2	1248	1228
osa-miR169m	LOC_Os03g48970.1	2	1256	1236
osa-miR169m	LOC_Os03g48970.3	2	1955	1935
osa-miR169m	LOC_Os03g48970.2	2	1785	1765
osa-miR169m	LOC_Os03g48970.4	2	1248	1228
osa-miR169n	LOC_Os03g48970.1	2	1256	1235
osa-miR169n	LOC_Os03g48970.3	2	1955	1934
osa-miR169n	LOC_Os03g48970.2	2	1785	1764
osa-miR169n	LOC_Os03g48970.4	2	1248	1227
osa-miR169o	LOC_Os03g48970.1	2	1256	1235
osa-miR169o	LOC_Os03g48970.3	2	1955	1934
osa-miR169o	LOC_Os03g48970.2	2	1785	1764
osa-miR169o	LOC_Os03g48970.4	2	1248	1227
osa-miR171b	LOC_Os06g01620.1	0.5	476	456
osa-miR171c-3p	LOC_Os06g01620.1	0.5	476	456
osa-miR171d-3p	LOC_Os06g01620.1	0.5	476	456
osa-miR171e-3p	LOC_Os06g01620.1	0.5	476	456
osa-miR171f-3p	LOC_Os06g01620.1	0.5	476	456
osa-miR171i-3p	LOC_Os06g01620.1	1	476	456
osa-miR167j	LOC_Os06g03830.1	2.2	1107	1088
osa-miR167j	LOC_Os06g03830.2	2.2	1515	1496
osa-miR164f	LOC_Os09g07300.1	2.5	4132	4112
osa-miR164f	LOC_Os08g10080.1	2.2	792	772
osa-miR413	LOC_Os04g30010.1	2.5	2483	2463
osa-miR414	LOC_Os01g70470.1	2.2	1320	1300
osa-miR414	LOC_Os08g35860.1	1.8	1718	1698
osa-miR414	LOC_Os01g36720.1	2.5	1550	1531
osa-miR414	LOC_Os03g64350.1	1.8	995	974
osa-miR414	LOC_Os03g64350.2	1.8	990	969
osa-miR414	LOC_Os03g15870.1	2.5	997	976
osa-miR414	LOC_Os08g06090.1	2.2	1252	1232
osa-miR414	LOC_Os08g06344.2	2.2	1102	1082
osa-miR414	LOC_Os08g06344.3	2.2	1102	1082
osa-miR414	LOC_Os08g06344.1	2.2	1146	1126
osa-miR414	LOC_Os08g09270.1	1.5	1848	1828
osa-miR414	LOC_Os08g09270.1	2	341	321
osa-miR414	LOC_Os05g43170.1	2.2	875	855
osa-miR414	LOC_Os11g17290.1	2	962	942
osa-miR414	LOC_Os11g17290.1	2.5	938	918
osa-miR414	LOC_Os06g50040.1	2.2	871	852
osa-miR414	LOC_Os11g17290.2	2	1040	1020
osa-miR414	LOC_Os11g17290.2	2.5	1016	996
osa-miR414	LOC_Os11g17290.3	2	962	942
osa-miR414	LOC_Os11g17290.3	2.5	938	918
osa-miR414	LOC_Os08g31510.1	2.2	247	226
osa-miR415	LOC_Os03g02514.1	2.5	1342	1322
osa-miR415	LOC_Os03g02514.2	2.5	1269	1249
osa-miR415	LOC_Os09g31260.1	2	635	614
osa-miR418	LOC_Os05g33630.2	2.5	665	645
osa-miR435	LOC_Os03g61890.2	2.5	1017	998
osa-miR435	LOC_Os03g61890.1	2.5	1017	998
osa-miR390-3p	LOC_Os10g30790.2	2.5	2650	2631
osa-miR390-3p	LOC_Os10g30790.1	2.5	2265	2246
osa-miR528-5p	LOC_Os03g03724.1	2.5	166	146
osa-miR528-5p	LOC_Os03g03724.2	2.5	166	146
osa-miR529a	LOC_Os03g11890.1	2.2	2793	2774
osa-miR529a	LOC_Os07g13980.1	2.5	1927	1908
osa-miR530-5p	LOC_Os05g48200.1	2.5	2789	2770
osa-miR530-5p	LOC_Os03g63950.1	2.5	147	128
osa-miR530-5p	LOC_Os03g63950.2	2.5	147	128
osa-miR530-5p	LOC_Os01g01120.1	2	68	49
osa-miR530-3p	LOC_Os01g17214.1	2.5	279	260
osa-miR812a	LOC_Os10g10170.6	1.5	1307	1286
osa-miR812a	LOC_Os03g12620.1	0.8	1629	1608
osa-miR812a	LOC_Os03g12620.2	0.8	1617	1596
osa-miR812a	LOC_Os07g26690.1	0.8	1347	1326
osa-miR812a	LOC_Os07g26690.2	0.8	1471	1450
osa-miR812b	LOC_Os10g10170.6	1.5	1307	1286
osa-miR812b	LOC_Os03g12620.1	0.8	1629	1608
osa-miR812b	LOC_Os03g12620.2	0.8	1617	1596
osa-miR812b	LOC_Os07g26690.1	0.8	1347	1326
osa-miR812b	LOC_Os07g26690.2	0.8	1471	1450
osa-miR812c	LOC_Os10g10170.6	1.5	1307	1286
osa-miR812c	LOC_Os03g12620.1	0.8	1629	1608
osa-miR812c	LOC_Os03g12620.2	0.8	1617	1596
osa-miR812c	LOC_Os07g26690.1	0.8	1347	1326
osa-miR812c	LOC_Os07g26690.2	0.8	1471	1450
osa-miR812d	LOC_Os10g10170.6	1.5	1307	1286
osa-miR812d	LOC_Os07g26690.1	0.8	1347	1326
osa-miR812d	LOC_Os07g26690.2	0.8	1471	1450
osa-miR812d	LOC_Os03g12620.1	0.8	1629	1608
osa-miR812d	LOC_Os03g12620.2	0.8	1617	1596
osa-miR812e	LOC_Os10g10170.6	1.5	1307	1286
osa-miR812e	LOC_Os07g26690.1	0.8	1347	1326
osa-miR812e	LOC_Os07g26690.2	0.8	1471	1450
osa-miR812e	LOC_Os03g12620.1	0.8	1629	1608
osa-miR812e	LOC_Os03g12620.2	0.8	1617	1596
osa-miR816	LOC_Os11g02400.1	2.5	947	928
osa-miR816	LOC_Os11g02400.2	2.5	1045	1026
osa-miR816	LOC_Os12g02330.2	2	903	884
osa-miR818a	LOC_Os08g37700.1	2	3215	3194
osa-miR818a	LOC_Os08g37700.2	2	3093	3072
osa-miR818a	LOC_Os08g37700.3	2	3574	3553
osa-miR818a	LOC_Os01g41240.1	2.5	1219	1198
osa-miR818a	LOC_Os01g41240.1	2	1162	1141
osa-miR818a	LOC_Os09g37020.1	2	1119	1098
osa-miR818a	LOC_Os09g37020.3	2	1234	1213
osa-miR818b	LOC_Os08g37700.1	2	3215	3194
osa-miR818b	LOC_Os08g37700.2	2	3093	3072
osa-miR818b	LOC_Os08g37700.3	2	3574	3553
osa-miR818b	LOC_Os01g41240.1	2.5	1219	1198
osa-miR818b	LOC_Os01g41240.1	2	1162	1141
osa-miR818b	LOC_Os09g37020.1	2	1119	1098
osa-miR818b	LOC_Os09g37020.3	2	1234	1213
osa-miR818c	LOC_Os08g37700.1	2	3215	3194
osa-miR818c	LOC_Os08g37700.2	2	3093	3072
osa-miR818c	LOC_Os08g37700.3	2	3574	3553
osa-miR818c	LOC_Os01g41240.1	2.5	1219	1198
osa-miR818c	LOC_Os01g41240.1	2	1162	1141
osa-miR818c	LOC_Os09g37020.1	2	1119	1098
osa-miR818c	LOC_Os09g37020.3	2	1234	1213
osa-miR818d	LOC_Os08g37700.1	2	3215	3194
osa-miR818d	LOC_Os08g37700.2	2	3093	3072
osa-miR818d	LOC_Os08g37700.3	2	3574	3553
osa-miR818d	LOC_Os01g41240.1	2.5	1219	1198
osa-miR818d	LOC_Os01g41240.1	2	1162	1141
osa-miR818d	LOC_Os09g37020.1	2	1119	1098
osa-miR818d	LOC_Os09g37020.3	2	1234	1213
osa-miR818e	LOC_Os08g37700.1	2	3215	3194
osa-miR818e	LOC_Os08g37700.2	2	3093	3072
osa-miR818e	LOC_Os08g37700.3	2	3574	3553
osa-miR818e	LOC_Os01g41240.1	2.5	1219	1198
osa-miR818e	LOC_Os01g41240.1	2	1162	1141
osa-miR818e	LOC_Os09g37020.1	2	1119	1098
osa-miR818e	LOC_Os09g37020.3	2	1234	1213
osa-miR1425-3p	LOC_Os09g10010.1	2.5	430	410
osa-miR1427	LOC_Os04g32560.1	1.2	330	310
osa-miR1427	LOC_Os04g32560.2	1.2	190	170
osa-miR1428a-5p	LOC_Os08g07540.1	2.5	919	898
osa-miR1428a-5p	LOC_Os08g07540.3	2.5	1039	1018
osa-miR1428a-5p	LOC_Os08g07540.2	2.5	919	898
osa-miR1428a-5p	LOC_Os01g55880.1	2.5	1069	1048
osa-miR169r-5p	LOC_Os03g48970.1	2	1256	1236
osa-miR169r-5p	LOC_Os03g48970.3	2	1955	1935
osa-miR169r-5p	LOC_Os03g48970.2	2	1785	1765
osa-miR169r-5p	LOC_Os03g48970.4	2	1248	1228
osa-miR444d.3	LOC_Os08g33710.1	2.5	249	229
osa-miR1436	LOC_Os10g01080.1	2.5	1186	1166
osa-miR1436	LOC_Os08g37700.1	2	3207	3187
osa-miR1436	LOC_Os08g37700.2	2	3085	3065
osa-miR1436	LOC_Os08g37700.3	2	3566	3546
osa-miR1436	LOC_Os06g12455.1	2	825	805
osa-miR1436	LOC_Os11g13390.1	1.5	226	206
osa-miR1436	LOC_Os06g19990.1	2.5	673	653
osa-miR1436	LOC_Os06g19990.2	2.5	594	574
osa-miR1436	LOC_Os06g19990.3	2.5	728	708
osa-miR1436	LOC_Os06g19990.4	2.5	820	800
osa-miR1436	LOC_Os08g03579.1	2.2	430	410
osa-miR1436	LOC_Os07g26690.1	2.5	1304	1284
osa-miR1436	LOC_Os07g26690.2	2.5	1428	1408
osa-miR1436	LOC_Os05g02754.1	2.5	285	265
osa-miR1436	LOC_Os09g37020.1	1.5	1111	1091
osa-miR1436	LOC_Os09g37020.3	1.5	1226	1206
osa-miR1436	LOC_Os12g02330.2	2.5	812	792
osa-miR1439	LOC_Os12g21784.1	1.8	444	424
osa-miR1439	LOC_Os04g46610.2	2.2	2291	2271
osa-miR1439	LOC_Os04g46610.1	2.2	2447	2427
osa-miR1439	LOC_Os08g44210.1	1.5	717	697
osa-miR1439	LOC_Os07g26690.1	2.5	1301	1280
osa-miR1439	LOC_Os07g26690.2	2.5	1425	1404
osa-miR531b	LOC_Os12g19530.2	1.5	34	14
osa-miR531b	LOC_Os12g19530.1	1.5	34	14
osa-miR1848	LOC_Os05g12040.1	2.5	1345	1325
osa-miR1848	LOC_Os05g22960.1	2.5	112	92
osa-miR1848	LOC_Os04g39980.1	2.2	1301	1282
osa-miR1848	LOC_Os01g03940.1	2	256	237
osa-miR1858a	LOC_Os04g34230.1	2	190	170
osa-miR1858a	LOC_Os07g26000.1	1.2	677	657
osa-miR1858b	LOC_Os04g34230.1	2	190	170
osa-miR1858b	LOC_Os07g26000.1	1.2	677	657
osa-miR1846a-5p	LOC_Os01g41240.1	2	395	375
osa-miR1846a-5p	LOC_Os07g41400.1	2.2	266	246
osa-miR1846b-5p	LOC_Os01g41240.1	2	395	375
osa-miR1846b-5p	LOC_Os07g41400.1	2.2	266	246
osa-miR1861d	LOC_Os05g12400.1	2.5	854	834
osa-miR1862a	LOC_Os05g12400.1	2.2	1144	1121
osa-miR1862b	LOC_Os05g12400.1	2.2	1144	1121
osa-miR1862c	LOC_Os05g12400.1	2.2	1144	1121
osa-miR812f	LOC_Os04g47140.1	2	678	655
osa-miR812g	LOC_Os04g47140.1	1.5	681	658
osa-miR812h	LOC_Os04g47140.1	1.5	681	658
osa-miR812i	LOC_Os04g47140.1	1.5	681	658
osa-miR812j	LOC_Os04g47140.1	1.5	681	658
osa-miR1320-5p	LOC_Os10g36000.3	2.5	675	655
osa-miR1320-5p	LOC_Os06g43800.1	2.5	1611	1591
osa-miR1320-5p	LOC_Os06g43800.2	2.5	1776	1756
osa-miR1846c-5p	LOC_Os01g41240.1	2	395	375
osa-miR1846c-5p	LOC_Os07g41400.1	2.2	266	246
osa-miR1846c-3p	LOC_Os04g58200.1	2.5	931	912
osa-miR1846c-3p	LOC_Os04g58200.2	2.5	903	884
osa-miR1846c-3p	LOC_Os04g58200.3	2.5	1051	1032
osa-miR1846e	LOC_Os11g41710.1	2.5	363	344
osa-miR2096-3p	LOC_Os08g41880.1	2.5	379	359
osa-miR2098-5p	LOC_Os08g37940.1	1.2	228	209
osa-miR2100-5p	LOC_Os05g02250.1	2.5	733	712
osa-miR2102-5p	LOC_Os03g60840.1	2.5	333	314
osa-miR2102-5p	LOC_Os11g07960.1	2.5	192	173
osa-miR2102-5p	LOC_Os01g02130.1	2.5	411	391
osa-miR2864.2	LOC_Os01g55880.1	2.5	587	567
osa-miR2868	LOC_Os08g07080.1	2.5	743	724
osa-miR2905	LOC_Os08g33710.1	1.8	1104	1083
osa-miR2872	LOC_Os08g01770.1	2.5	1041	1021
osa-miR2872	LOC_Os08g01770.2	2.5	1255	1235
osa-miR2919	LOC_Os01g71620.1	2	378	360
osa-miR2919	LOC_Os03g61220.1	2	61	43
osa-miR2919	LOC_Os03g61220.2	2	61	43
osa-miR2919	LOC_Os05g50550.1	2.2	1796	1778
osa-miR2919	LOC_Os01g14514.1	2.5	196	179
osa-miR2919	LOC_Os01g14514.2	2.5	196	179
osa-miR2919	LOC_Os06g15820.1	2.5	1867	1850
osa-miR2919	LOC_Os04g39060.2	2.5	28	11
osa-miR2919	LOC_Os04g39060.1	2.5	28	11
osa-miR2919	LOC_Os12g34510.1	2.5	610	593
osa-miR2919	LOC_Os01g25540.1	2.2	622	604
osa-miR2919	LOC_Os06g41010.4	2	29	11
osa-miR2919	LOC_Os08g02900.1	1.5	70	52
osa-miR2919	LOC_Os03g48970.3	2.5	70	53
osa-miR2919	LOC_Os03g48970.2	2.5	70	53
osa-miR2919	LOC_Os03g51650.1	2.5	70	53
osa-miR2919	LOC_Os03g55070.2	2.5	375	358
osa-miR2919	LOC_Os07g45074.1	2.5	45	27
osa-miR2924	LOC_Os01g07500.1	2.5	1172	1152
osa-miR2925	LOC_Os02g08170.1	2.5	235	218
osa-miR2925	LOC_Os01g45470.1	0	170	152
osa-miR2925	LOC_Os06g15330.1	2.5	97	79
osa-miR2925	LOC_Os11g19240.1	2.2	208	190
osa-miR2925	LOC_Os10g35950.1	2.5	1429	1411
osa-miR2927	LOC_Os11g25780.1	2	220	199
osa-miR2928	LOC_Os02g05470.1	2.5	622	603
osa-miR2928	LOC_Os02g05470.2	2.5	622	603
osa-miR2929	LOC_Os06g14030.1	2.5	1713	1693
osa-miR2930	LOC_Os02g48150.1	1.8	36	15
osa-miR1862f	LOC_Os03g34040.1	2.2	1060	1042
osa-miR1862f	LOC_Os03g34040.2	2.2	943	925
osa-miR1862f	LOC_Os03g34040.3	2.2	1187	1169
osa-miR1862f	LOC_Os05g12400.1	2	1144	1125
osa-miR1862f	LOC_Os02g46920.1	2.2	1980	1962
osa-miR1862g	LOC_Os03g34040.1	2.2	1060	1042
osa-miR1862g	LOC_Os03g34040.2	2.2	943	925
osa-miR1862g	LOC_Os03g34040.3	2.2	1187	1169
osa-miR1862g	LOC_Os05g12400.1	2	1144	1125
osa-miR1862g	LOC_Os02g46920.1	2.2	1980	1962
osa-miR3979-3p	LOC_Os02g53770.1	2.5	61	42
osa-miR3980a-3p	LOC_Os08g35860.1	2.2	754	734
osa-miR3980b-3p	LOC_Os08g35860.1	2.2	754	734
osa-miR812o-5p	LOC_Os10g10170.6	1.8	2289	2269
osa-miR812o-3p	LOC_Os03g12620.1	2	1626	1602
osa-miR812o-3p	LOC_Os03g12620.2	2	1614	1590
osa-miR3981-5p	LOC_Os03g22634.1	1.5	2461	2441
osa-miR5074	LOC_Os12g06280.1	2.5	118	98
osa-miR5075	LOC_Os10g07440.1	2.5	364	345
osa-miR5075	LOC_Os01g07880.1	2.2	648	629
osa-miR5075	LOC_Os01g07880.1	2.5	558	539
osa-miR5075	LOC_Os02g10780.1	2.5	254	233
osa-miR5075	LOC_Os06g04230.1	1.8	285	265
osa-miR5075	LOC_Os06g04230.1	2	213	193
osa-miR5075	LOC_Os01g10210.1	2	235	216
osa-miR5075	LOC_Os12g23280.1	2.5	773	754
osa-miR5075	LOC_Os12g23280.2	2.5	731	712
osa-miR5075	LOC_Os12g23280.4	2.5	728	709
osa-miR5075	LOC_Os10g22560.1	2.5	2441	2422
osa-miR5075	LOC_Os12g23280.3	2.5	584	565
osa-miR5075	LOC_Os12g24020.1	2	107	88
osa-miR5075	LOC_Os10g22560.2	2.5	1676	1657
osa-miR5075	LOC_Os12g24020.2	2	107	88
osa-miR5075	LOC_Os10g22560.3	2.5	1595	1576
osa-miR5075	LOC_Os12g24020.3	2	106	87
osa-miR5075	LOC_Os06g06290.1	2.5	594	575
osa-miR5075	LOC_Os10g26850.1	1.8	495	476
osa-miR5075	LOC_Os06g08250.1	2.5	392	373
osa-miR5075	LOC_Os11g02540.1	2.5	279	259
osa-miR5075	LOC_Os03g03990.1	2.2	914	893
osa-miR5075	LOC_Os06g11760.1	1.8	168	148
osa-miR5075	LOC_Os08g37580.1	2.2	621	602
osa-miR5075	LOC_Os05g01950.1	2.5	243	223
osa-miR5075	LOC_Os01g22900.1	2	709	689
osa-miR5075	LOC_Os01g22900.3	2	697	677
osa-miR5075	LOC_Os01g22900.2	2	697	677
osa-miR5075	LOC_Os05g04830.1	2.5	198	179
osa-miR5075	LOC_Os05g05950.1	2.2	453	433
osa-miR5075	LOC_Os05g05950.1	2.5	252	233
osa-miR5075	LOC_Os05g08420.1	2.2	183	163
osa-miR5075	LOC_Os05g08420.2	2.2	183	163
osa-miR5075	LOC_Os05g10670.1	2.5	362	341
osa-miR5075	LOC_Os02g35080.1	2.5	3897	3878
osa-miR5075	LOC_Os03g19720.1	2.5	438	418
osa-miR5075	LOC_Os06g35140.1	2.5	1702	1683
osa-miR5075	LOC_Os06g35140.1	2.5	1515	1496
osa-miR5075	LOC_Os02g35080.2	2.5	4161	4142
osa-miR5075	LOC_Os01g37690.1	2.5	227	208
osa-miR5075	LOC_Os01g37920.1	2.5	219	199
osa-miR5075	LOC_Os02g35080.3	2.5	4161	4142
osa-miR5075	LOC_Os01g41240.1	2.5	247	226
osa-miR5075	LOC_Os03g28160.2	2.5	328	309
osa-miR5075	LOC_Os03g28160.1	2.5	233	214
osa-miR5075	LOC_Os02g35080.4	2.5	4007	3988
osa-miR5075	LOC_Os02g35080.5	2.5	4396	4377
osa-miR5075	LOC_Os08g06344.2	2.5	379	359
osa-miR5075	LOC_Os08g06344.3	2.5	379	359
osa-miR5075	LOC_Os04g54240.1	2.2	293	274
osa-miR5075	LOC_Os04g54300.1	2.2	313	294
osa-miR5075	LOC_Os03g38730.1	2.5	348	327
osa-miR5075	LOC_Os08g06344.1	2.5	423	403
osa-miR5075	LOC_Os03g38730.2	2.5	348	327
osa-miR5075	LOC_Os02g35080.6	2.5	2769	2750
osa-miR5075	LOC_Os03g38730.3	2.5	348	327
osa-miR5075	LOC_Os08g07720.1	2	309	289
osa-miR5075	LOC_Os05g32460.1	2.5	278	258
osa-miR5075	LOC_Os04g55610.1	1.2	249	230
osa-miR5075	LOC_Os07g05000.1	2.5	306	287
osa-miR5075	LOC_Os05g33630.1	2.5	328	309
osa-miR5075	LOC_Os05g33630.1	2.5	217	197
osa-miR5075	LOC_Os05g33630.2	2.5	163	144
osa-miR5075	LOC_Os05g33630.2	2.5	52	32
osa-miR5075	LOC_Os01g48950.1	2.5	188	169
osa-miR5075	LOC_Os05g33630.3	2.5	328	309
osa-miR5075	LOC_Os05g33630.3	2.5	217	197
osa-miR5075	LOC_Os09g20240.1	2.5	338	319
osa-miR5075	LOC_Os09g20240.1	2.5	287	266
osa-miR5075	LOC_Os06g48560.1	2.5	963	943
osa-miR5075	LOC_Os05g33630.4	2.5	328	309
osa-miR5075	LOC_Os05g33630.4	2.5	217	197
osa-miR5075	LOC_Os05g33630.5	2.5	328	309
osa-miR5075	LOC_Os05g33630.5	2.5	217	197
osa-miR5075	LOC_Os05g33630.6	2.5	328	309
osa-miR5075	LOC_Os05g33630.6	2.5	217	197
osa-miR5075	LOC_Os06g50230.1	2.5	848	829
osa-miR5075	LOC_Os08g20420.1	2.5	29	9
osa-miR5075	LOC_Os03g48970.3	2	478	459
osa-miR5075	LOC_Os08g20420.2	2.5	29	9
osa-miR5075	LOC_Os03g48970.2	2	478	459
osa-miR5075	LOC_Os09g25040.1	2	660	641
osa-miR5075	LOC_Os09g25040.1	2.5	438	419
osa-miR5075	LOC_Os12g02470.1	2.5	205	185
osa-miR5075	LOC_Os07g08390.2	2.2	351	332
osa-miR5075	LOC_Os07g08710.1	2.5	208	188
osa-miR5075	LOC_Os07g08710.2	2.5	208	188
osa-miR5075	LOC_Os07g08710.3	2.5	208	188
osa-miR5075	LOC_Os07g13969.1	1.5	262	243
osa-miR5075	LOC_Os02g43350.1	2.5	516	497
osa-miR5075	LOC_Os07g14910.1	2.2	213	192
osa-miR5075	LOC_Os07g29410.1	2.5	439	420
osa-miR5075	LOC_Os07g29410.2	2.5	347	328
osa-miR5075	LOC_Os02g48150.1	2.5	126	107
osa-miR5075	LOC_Os09g38090.1	2.5	2645	2625
osa-miR5075	LOC_Os02g52390.1	2.5	4260	4240
osa-miR5075	LOC_Os02g53530.1	2.2	502	483
osa-miR5077	LOC_Os03g28940.1	2	364	346
osa-miR5077	LOC_Os03g28940.2	2	108	90
rgl-miR5137	LOC_Os04g31870.1	2.5	159	140
rgl-miR5137	LOC_Os01g50070.1	2	210	190
rgl-miR5140	LOC_Os09g13440.1	2.5	517	500
rgl-miR5140	LOC_Os09g13440.2	2.5	517	500
rgl-miR5140	LOC_Os09g17600.2	2.5	1199	1182
rgl-miR5140	LOC_Os09g17600.1	2.5	1222	1205
rgl-miR5140	LOC_Os09g17600.3	2.5	1383	1366
osa-miR5490	LOC_Os05g38040.4	2.2	1735	1715
osa-miR5490	LOC_Os09g35970.1	2	1050	1030
osa-miR5527	LOC_Os05g48200.1	2.2	3096	3076
osa-miR5788	LOC_Os11g02400.1	1	952	932
osa-miR5788	LOC_Os11g02400.2	1	1050	1030
osa-miR5788	LOC_Os12g02330.2	1	908	888
osa-miR812p	LOC_Os04g47140.1	2.5	679	655
osa-miR5795	LOC_Os07g42370.1	2.5	386	364
osa-miR5795	LOC_Os07g42370.2	2.5	386	364
osa-miR5795	LOC_Os07g42370.3	2.5	386	364
osa-miR5795	LOC_Os03g28940.1	2.5	342	320
osa-miR812s	LOC_Os03g12620.1	2.2	1631	1608
osa-miR812s	LOC_Os03g12620.2	2.2	1619	1596
osa-miR812s	LOC_Os07g26690.1	2.2	1349	1326
osa-miR812s	LOC_Os07g26690.2	2.2	1473	1450
osa-miR812v	LOC_Os10g10170.6	0.5	1275	1252
osa-miR5809	LOC_Os04g09604.1	2.5	110	91
osa-miR5809	LOC_Os03g56950.2	2.5	516	498
osa-miR5809	LOC_Os10g07450.2	2.5	477	458
osa-miR5809	LOC_Os03g56950.1	2.5	516	498
osa-miR5809	LOC_Os03g56950.4	2.5	505	487
osa-miR5809	LOC_Os03g56950.3	2.5	648	630
osa-miR5809	LOC_Os08g35190.1	2.5	791	772
osa-miR5809	LOC_Os08g35190.2	2.5	1252	1233
osa-miR5809	LOC_Os03g56950.7	2.5	516	498
osa-miR5809	LOC_Os08g35190.3	2.5	575	556
osa-miR5809	LOC_Os03g56950.6	2.5	516	498
osa-miR5809	LOC_Os03g56950.5	2.5	604	586
osa-miR5809	LOC_Os01g10640.1	2.5	370	351
osa-miR5809	LOC_Os03g62200.1	2.2	72	53
osa-miR5809	LOC_Os04g44300.1	2.5	523	505
osa-miR5809	LOC_Os04g44300.2	2.5	415	397
osa-miR5809	LOC_Os12g37650.1	2.5	671	652
osa-miR5809	LOC_Os07g08710.1	2.2	963	944
osa-miR5809	LOC_Os07g08710.2	2.2	783	764
osa-miR5809	LOC_Os07g08710.3	2.2	450	431
osa-miR5809	LOC_Os04g54630.1	2	437	418
osa-miR5809	LOC_Os11g25260.1	2	198	180
osa-miR5809	LOC_Os05g05680.1	2	944	925
osa-miR5809	LOC_Os03g53710.1	2	941	922
osa-miR5809	LOC_Os01g68269.1	1.8	607	588
osa-miR5817	LOC_Os12g38180.1	2.5	3627	3604
osa-miR5819	LOC_Os03g50960.1	2.5	423	402
osa-miR5819	LOC_Os03g50960.2	2.5	392	371
osa-miR5819	LOC_Os11g25260.1	2.2	153	132
osa-miR1319b	LOC_Os10g38610.1	2.5	1192	1169
osa-miR5827	LOC_Os09g24924.1	2.5	1970	1950
osa-miR5831	LOC_Os09g13440.2	1.5	786	763
osa-miR5832	LOC_Os04g55230.1	2.5	2103	2083
osa-miR6248	LOC_Os01g73250.1	2.5	936	916
osa-miR6248	LOC_Os05g02754.1	2.5	284	264
osa-miR6249a	LOC_Os08g33710.1	2.5	949	929
osa-miR6249a	LOC_Os03g28160.2	2.5	469	449
osa-miR6249a	LOC_Os03g28160.1	2.5	374	354
osa-miR7695-3p	LOC_Os04g58280.2	2.5	336	316
osa-miR7695-3p	LOC_Os04g58280.1	2.5	336	316
rgl-miR7803b-5p	LOC_Os09g10760.1	2.5	1148	1129
osa-miR6249b	LOC_Os08g33710.1	2.5	949	929
osa-miR6249b	LOC_Os03g28160.2	2.5	469	449
osa-miR6249b	LOC_Os03g28160.1	2.5	374	354
osa-miR11336-5p	LOC_Os06g12455.1	1	927	904
osa-miR11336-3p	LOC_Os06g19990.1	2	699	675
osa-miR11336-3p	LOC_Os06g19990.2	2	620	596
osa-miR11336-3p	LOC_Os06g19990.3	2	754	730
osa-miR11336-3p	LOC_Os06g19990.4	2	846	822
osa-miR11339-5p	LOC_Os06g12455.1	1	918	898
osa-miR11339-3p	LOC_Os06g19990.1	1	702	682
osa-miR11339-3p	LOC_Os06g19990.2	1	623	603
osa-miR11339-3p	LOC_Os06g19990.3	1	757	737
osa-miR11339-3p	LOC_Os06g19990.4	1	849	829
osa-miR11339-3p	LOC_Os03g54130.1	2.5	1208	1188
osa-miR11343-5p	LOC_Os06g12455.1	1	925	905
osa-miR11343-3p	LOC_Os06g19990.1	2	700	680
osa-miR11343-3p	LOC_Os06g19990.2	2	621	601
osa-miR11343-3p	LOC_Os06g19990.3	2	755	735
osa-miR11343-3p	LOC_Os06g19990.4	2	847	827
osa-miR11343-3p	LOC_Os03g54130.1	2.5	1206	1186
osa-miR11344-5p	LOC_Os03g10880.1	2	2308	2287
osa-miR11344-5p	LOC_Os03g10880.2	2	2328	2307
osa-miR6245b-3p	LOC_Os10g38610.1	2.5	1181	1162
