# Supplementary material for: Pesticide application has little influence on coding and non-coding gene expressions in rice
Source: BMC Genomics. 2019 Dec 23;20:1009. doi: 10.1186/s12864-019-6381-y (PMC6927115; doi:10.1186/s12864-019-6381-y)
Supplement: Supplementary file 9 — Additional file 9. DE TEs identified in rice under two pesticides treatments [file 12864_2019_6381_MOESM9_ESM.xlsx]

## Sheet: data
Additional file 9. DE TEs identified in rice under two pesticides treatments
ID	genome annotation ID	Genome loci				TE name	TE types	Overlapped with lncRNA	Sample with differentially expressed TE						Expression level (FPKM)
									A-1d	A-3d	A-3h	T-1d	T-3d	T-3h	A-1d-1	A-1d-2	A-1d-3	A-3d-1	A-3d-2	A-3d-3	A-3h-1	A-3h-2	A-3h-3	CK-1d-1	CK-1d-2	CK-1d-3	CK-3d-1	CK-3d-2	CK-3d-3	CK-3h-1	CK-3h-2	CK-3h-3	T-1d-1	T-1d-2	T-1d-3	T-3d-1	T-3d-2	T-3d-3	T-3h-1	T-3h-2	T-3h-3
TE-89995	516030	Chr2	24166511	24166566	+	ORSgTEMT00800029	Note=Amy%252FLTP-like%2520MITE%252C%2520putative	No	0	0	0	1	0	0	11.9	4.56	5.84	7.98	1.85	15.56	48.74	38.51	76.78	36.08	38.26	7.74	33.75	0	10.55	94.09	43.32	77.23	0	4.75	10.04	9.81	14.24	19.81	48.87	53.64	47.07
TE-422487	516029	Chr11	5238513	5238666	+	ORSgTEMT00600283	Note=Castaway-like%2520MITE%252C%2520putative	No	1	0	0	0	0	0	15.74	12.23	20.4	0	6.31	7.78	3.77	2.5	13.22	0	0	0	8.06	0	0.11	2.62	14.89	9.03	0.05	5.03	4.7	0.07	7.45	3.17	3.11	10.56	16.92
TE-234313	516029	Chr6	165553	165916	+	ORSgTEMT00600127	Note=Castaway-like%2520MITE%252C%2520putative	No	0	1	0	0	1	0	29.4	60.11	22.09	110.52	106.53	136.73	25.6	47.75	37.12	55.73	8.8	59.24	34.91	26.57	55.79	31.58	57.84	57.01	24.81	44.85	62.32	138.75	110.94	137.06	108.21	50.49	131.89
TE-117395	516029	Chr3	11065176	11065516	+	ORSgTEMT00600392	Note=Castaway-like%2520MITE%252C%2520putative	No	0	0	0	1	0	0	8.81	8.52	106.61	13.02	0	41.15	29.86	17.55	62.75	8.02	1.72	9.47	35.93	2.12	99.93	19.54	102.66	156.02	51.09	37.3	118.75	32.07	32.97	100.07	52.22	114.57	247.42
TE-12923	516029	Chr1	9653118	9653477	+	ORSgTEMT00600341	Note=Castaway-like%2520MITE%252C%2520putative	No	0	0	0	1	0	0	12.34	11.66	118.67	22.48	8.71	43.81	13.86	22.48	28.08	3.35	2.75	0.15	21.49	8.22	146.98	16.86	81.52	79.07	58.63	41.08	177.89	49.92	44.28	99.48	87.57	34.48	173.22
TE-145205	516029	Chr3	31017845	31018020	+	ORSgTEMT00600010	Note=Castaway-like%2520MITE%252C%2520putative	No	0	0	0	1	0	0	2.93	23.54	48.1	37.43	17.19	129.98	0	3.68	0	3.18	0	18.94	8.72	0	55.96	0	2.23	1.41	33.33	40.36	70.8	49.86	23.06	117.4	8.74	5.64	9.2
TE-145206	516029	Chr3	31017960	31018290	+	ORSgTEMT00600518	Note=Castaway-like%2520MITE%252C%2520putative	No	0	0	0	1	0	0	0	15.49	38.81	46.82	8.35	90.94	0	4.68	0.06	0.51	0.04	7.31	12.83	0.47	47.85	0.58	2.42	0.36	33.62	27.15	63.01	51.97	21.23	61.47	1.57	6.11	11.08
TE-145207	516029	Chr3	31018293	31018537	+	ORSgTEMT00600420	Note=Castaway-like%2520MITE%252C%2520putative	No	0	0	0	1	0	0	2.75	29.44	102.17	107.27	11.84	259.04	4.58	2.84	5.47	3.45	3.21	21.01	25.51	6.16	103.43	2.21	6.91	2.68	87.67	45.47	144.24	121.4	54.02	106.24	8.72	13.49	9.53
TE-303596	516029	Chr7	20101247	20101611	+	ORSgTEMT00600178	Note=Castaway-like%2520MITE%252C%2520putative	No	0	0	0	1	0	0	4.29	17.38	65.7	12.29	16.66	55.55	6.36	1.14	21.67	0.32	1.66	8.64	17.68	2.73	50.17	9.18	27.33	11.74	46.24	27.91	57.84	12.73	13.43	26.53	21.24	12.95	29.49
TE-66200	516030	Chr2	7016168	7016332	+	ORSgTEMT00600099	Note=Castaway-like%2520MITE%252C%2520putative	No	0	0	0	1	0	0	0.54	19.57	56.04	24.93	12.57	35.76	20.54	4.24	27.94	0.06	0.48	6.43	13.2	23.58	67.14	9.34	34.96	34.43	17.98	57.66	70.04	17.95	36.76	41.62	29.98	31.7	44.76
TE-225229	516029	Chr5	22654883	22654960	+	ORSgTEMT00300003	Note=Crackle-like%2520MITE%252C%2520putative	No	1	0	0	0	0	0	0.12	2.4	0	17.84	0.11	9.87	0.09	27.53	2.54	14.6	16.91	4.5	3.32	0.14	6.38	4.58	1.57	0.09	0.56	11.01	1.89	10.91	2.49	3.7	0.53	2.51	0.5
TE-456855	516029	Chr12	2177879	2177996	+	ORSgTEMT00300148	Note=Crackle-like%2520MITE%252C%2520putative	No	0	0	0	1	0	0	3.79	27.25	72.02	40.08	0	61.44	15.22	0	43.74	5.5	0	5.22	19.55	0.15	101.96	9.77	16.6	36.64	57.13	17.99	87.75	54.28	71.67	114.79	1.98	20.68	49.62
TE-17085	516029	Chr1	12622036	12622110	+	ORSgTEMT00901554	Note=Ditto-like%2520MITE%252C%2520putative	No	1	0	0	1	0	0	3.77	8.62	19.08	9.73	9.3	12.42	10.9	3.02	2.38	0.49	0	0	2.73	1.04	20.75	0	12.75	6.61	12.47	7.56	30.24	5.55	3.01	7.19	5.94	12.98	18.63
TE-166902	516029	Chr4	12428508	12428757	+	ORSgTEMT00901141	Note=Ditto-like%2520MITE%252C%2520putative	No	0	0	1	0	0	0	3.64	15.1	7.86	12.5	10.6	10.49	11.77	13.32	25.2	3.75	1.15	6.52	1.83	4.07	3.6	0.38	2.14	4.73	3.1	4.89	0.8	11.68	8.03	7.63	2.45	1.33	3.66
TE-48273	516029	Chr1	36352274	36352393	+	ORSgTEMT00900462	Note=Ditto-like%2520MITE%252C%2520putative	No	0	0	1	1	0	0	1.36	4.62	40.6	5.25	0.02	27.26	0.28	0	0	0	0	0.96	14.57	0.15	27.65	0	17.8	21.29	9.72	17.32	12.97	22.24	24.86	24.95	12.99	13.2	7.81
TE-117404	516029	Chr3	11067642	11067866	+	ORSgTEMT00900558	Note=Ditto-like%2520MITE%252C%2520putative	No	0	0	0	1	0	0	28.11	27.41	137.6	26.21	4.34	72.46	44.12	13.77	125.35	1.61	2.21	37.61	68.53	5.33	131.98	44.93	180.77	171.63	116.8	84.76	165.35	66.45	82.45	103.63	118.79	216.83	315.07
TE-117407	516029	Chr3	11067972	11068264	+	ORSgTEMT00901695	Note=Ditto-like%2520MITE%252C%2520putative	No	0	0	0	1	0	0	8.86	0.51	10.71	0.92	0.08	0.26	5.07	2.48	21.28	0.18	0.01	0.39	0.31	0.18	19.65	10.94	31.44	44.98	17.51	25.36	33.56	7.99	7.93	19.36	17.15	48.57	97.48
TE-17089	516029	Chr1	12622630	12622840	+	ORSgTEMT00901266	Note=Ditto-like%2520MITE%252C%2520putative	No	0	0	0	1	0	0	1.56	1.22	50.93	14.65	6.54	33.71	19.82	4.25	18.26	0.46	1.84	0.27	17.58	1.2	28.99	3.68	44.94	19.39	27.73	17.88	60.85	7.42	2.54	10.37	2.32	8.8	31.56
TE-270702	516029	Chr6	26481339	26481372	+	ORSgTEMT00900663	Note=Ditto-like%2520MITE%252C%2520putative	No	0	0	0	1	0	0	0	20.79	26.85	19.37	15.33	48.72	5.49	4.4	3.24	1.9	0	3.32	19.77	17.11	73.59	3.55	6	6.38	35.93	16.55	48.3	10.65	7.7	28.52	15.04	10.2	21.39
TE-64402	516030	Chr2	5682536	5682752	+	ORSgTEMT00901416	Note=Ditto-like%2520MITE%252C%2520putative	No	0	0	0	0	1	0	1.86	6.33	9.12	1.17	7.3	6.76	0	0	0.7	0.26	0	0.35	10.11	15.49	16.99	1.33	0	0	6.08	2	2.72	0.28	1.63	2.19	0	3.07	0
TE-463235	516029	Chr12	6824075	6824131	+	ORSgTEMT04200020	Note=ECR-like%2520MITE%252C%2520putative	No	0	0	0	1	0	0	0	6.66	41.44	7.68	11.2	14.81	3.54	3.21	9.89	0	0	0	14.75	0	91.65	4.67	26.42	9.82	14.19	7.44	19.66	26.69	19.6	6.21	2.27	0	14.16
TE-57090	516030	Chr1	43231780	43231864	+	ORSgTEMT04200025	Note=ECR-like%2520MITE%252C%2520putative	No	0	0	0	1	0	0	0	1.79	6.39	0	4.73	0.82	7.65	6.16	6.19	3.79	9.82	14.66	0	3.15	0.08	3.49	0	0.24	0	0	0	3.03	0.27	4.16	0.91	0	0.31
TE-117391	516029	Chr3	11064475	11064607	+	ORSgTEMT00400009	Note=Explorer-like%2520MITE%252C%2520putative	No	0	0	0	1	0	0	10.82	15.4	82.78	10.15	1.04	13.96	17.18	16.23	17.63	0	9.32	4.12	17.75	10.28	55.19	15.72	56.27	78.65	53.63	27.12	104.86	18.4	25.25	37.78	42.67	60.21	107.83
TE-304608	516029	Chr7	20822655	20822803	+	ORSgTEMT00502378	Note=Gaijin%252FGaigin-like%2520MITE%252C%2520putative	No	1	0	0	0	0	0	3.87	14.59	20.02	7.52	2.18	6.63	8.25	4.6	11.68	0	0	0	8.02	3.96	24.9	4.37	12.59	21.8	2.08	6.45	3.71	5.3	5.27	5.32	10.45	4.62	12.86
TE-454319	516029	Chr11	28893726	28893878	+	ORSgTEMT00500021	Note=Gaijin%252FGaigin-like%2520MITE%252C%2520putative	No	1	0	0	1	0	0	7.8	4.71	6.92	4.65	7.73	6.81	6.7	11.88	13.86	35.12	29.24	28.04	25	56.07	13.85	35.23	5.63	6.57	2.04	13.2	0.64	4.55	9.71	5.63	4.07	12.43	10.23
TE-11598	516029	Chr1	8723751	8723877	+	ORSgTEMT00500379	Note=Gaijin%252FGaigin-like%2520MITE%252C%2520putative	No	0	0	1	0	0	0	0.43	51.73	26.76	10.55	29.61	0.33	31.39	43.2	0.39	39.38	101.25	42.99	37.79	0.32	29.3	81.13	131.1	98.04	72.58	91.13	64.45	0.52	34.71	126.75	47.69	16.2	102.59
TE-144425	516029	Chr3	30400420	30400567	+	ORSgTEMT00501853	Note=Gaijin%252FGaigin-like%2520MITE%252C%2520putative	No	0	0	1	0	0	0	132.92	116.87	190.33	177.96	175.02	198.29	89.28	90.5	128.94	38.37	122.38	43.82	108.34	96.73	139.11	15.87	66.26	30.73	61.6	52.62	84.81	138.28	247.94	199.26	61.47	19.95	38.8
TE-239160	516029	Chr6	3994841	3994980	+	ORSgTEMT00501526	Note=Gaijin%252FGaigin-like%2520MITE%252C%2520putative	No	0	0	0	1	0	0	21.95	42.61	27.29	20.86	31.13	29.8	54.6	85.79	62.76	37.56	61.11	24.17	27.59	42.88	36.65	89.07	48.29	44.61	14.53	5.48	16.4	49.25	29.91	41.43	46.21	14.55	37.92
TE-57269	516030	Chr2	84487	84602	+	ORSgTEMT00501876	Note=Gaijin%252FGaigin-like%2520MITE%252C%2520putative	No	0	0	0	1	0	0	0	0	8.15	1.27	0	1.61	0	0	7.23	0	0	0	1.7	0	15.02	0	0.77	2.44	22.98	6.58	16.45	0.61	2.37	8	1.48	7.54	16.91
TE-56335	516030	Chr1	42557325	42557412	+	ORSgTEMT04300007	Note=Helia-like%2520MITE%252C%2520putative	No	0	0	0	1	0	0	4.7	9.17	4.59	11.34	0.8	8.33	6.88	9.59	8.86	21.86	29.76	11.94	7.54	16.89	5.82	9.26	2.7	6.02	0.98	7.68	1.99	13.67	13.85	2.51	12.02	6.38	0
TE-48269	516029	Chr1	36350470	36350756	+	ORSgTEMT04500005	Note=ID-3-like%2520MITE%252C%2520putative	No	1	0	0	1	0	0	9.07	30.12	41.44	30.28	33.74	63.23	2.07	4.41	8.32	2.23	1.84	1.33	9.99	13.25	25.56	6.69	22.92	21.38	29.55	9.7	30.64	20.47	23.29	28.55	11.91	14.13	19.82
TE-2064	516029	Chr1	1812826	1813142	+	ORSgTEMT04500002	Note=ID-3-like%2520MITE%252C%2520putative	No	0	0	0	1	0	0	65.57	46.13	42.62	33.7	65.81	47.48	72.88	152.52	87.39	87.87	105.9	71.44	22.98	35.55	25.39	84.78	38.98	80.63	38.06	41.27	43.34	48.1	26.87	36.3	53.83	60.74	63.77
TE-264517	516029	Chr6	22083578	22083628	+	ORSgTEMT04500004	Note=ID-3-like%2520MITE%252C%2520putative	No	0	0	0	1	0	0	3.91	15.86	25.67	10.15	8.77	20.47	19.69	25.55	28.18	1.04	0	3.98	15.35	2.44	19.12	28.22	27.48	43.9	25.33	15.87	31.97	9.91	28.64	22.36	28.72	22.73	35.86
TE-482465	516029	Chr12	22283161	22283315	+	ORSgTEMT04600039	Note=ID-4-like%2520MITE%252C%2520putative	No	1	0	0	1	0	0	736.54	756.51	475.15	485.99	724	392.92	1372.28	1588.72	1246	1481.8	1278.91	977.32	602.55	936.17	625.34	1752.81	1092.19	1192.64	673.68	510.78	548.62	620.64	674.63	641.34	954.29	1256.48	982.29
TE-193527	516029	Chr4	34161179	34161380	+	ORSgTEMT04600012	Note=ID-4-like%2520MITE%252C%2520putative	No	0	0	0	1	0	0	181.43	115.46	96.01	138.23	167.85	120.57	90.96	290.92	91.75	314.86	422.74	129.63	85.19	219.7	49.09	128.82	67.63	44.87	53.42	61.09	34.71	79.09	70.76	88.42	68.37	96.36	59.91
TE-193529	516029	Chr4	34161532	34161612	+	ORSgTEMT04600004	Note=ID-4-like%2520MITE%252C%2520putative	No	0	0	0	1	0	0	723.65	527.9	578.47	495.43	655.15	523.63	461.87	717.35	592.03	734.57	598.87	720.35	356.41	680.97	313.21	548.37	349.23	333.99	377.16	410.58	258.71	272.37	380.91	395.24	489.55	538.93	546.28
TE-247174	516029	Chr6	9252825	9252901	+	ORSgTEMT06100023	Note=Kiddo-like%2520MITE%252C%2520putative	No	0	0	0	1	0	0	10.11	15.59	185.57	28.53	21.05	49.64	5.48	0	0	1.63	3.82	6.22	0	47.52	24.74	1.38	19.09	7.48	30.36	46.87	55.19	7.44	31.76	6.65	7.97	20.68	2.46
TE-284770	516029	Chr7	5654551	5654636	+	ORSiTEMT06300001	Note=MDM-1%2520MITE%252C%2520putative	No	0	1	0	0	0	0	39.57	79.64	83.12	119.76	83.2	149.78	40.98	16.66	60.23	28.66	42.8	24.08	29.03	22.86	24.27	19.8	66.53	45.13	41.1	50.42	105.31	66.96	31.35	42.94	41.64	63.29	62.59
TE-284771	516029	Chr7	5654811	5654907	+	ORSiTEMT06300001	Note=MDM-1%2520MITE%252C%2520putative	No	0	1	0	0	0	0	86.48	76.75	95.05	137.51	124.95	155.58	57.32	31.49	74.96	59.05	73.07	57.17	38.2	52.83	52.7	40.61	63.32	47.94	67.91	93.83	80.23	44.63	46.19	47.6	52.64	64.33	62.87
TE-189418	516029	Chr4	30396551	30396617	+	ORSgTEMT01500004	Note=MITE-adh%252C%2520type%2520A-like%2520MITE%252C%2520putative	No	0	0	0	1	0	0	3.38	0	17.55	5.28	0	3.82	1.8	6.05	20.25	0.25	0	1.91	0	0	12.55	1.8	7.72	17.29	17.83	5.75	22.6	1.38	1.25	6.52	6.78	2.77	14.11
TE-73609	516030	Chr2	12386825	12386859	+	ORSiTEMT01600009	Note=MITE-adh%252C%2520type%2520B%252C%2520putative	No	0	0	0	1	0	0	27.01	29.09	82.75	39.31	24.27	42.69	86.53	27.47	102.11	7.37	18.86	2.52	60.38	43.39	53.53	60.81	111.43	90.83	39.37	33.15	74.32	23.47	41.59	63.96	124.27	94.15	122.75
TE-175899	516029	Chr4	19420607	19420767	+	ORSgTEMT01602211	Note=MITE-adh%252C%2520type%2520B-like%2520MITE%252C%2520putative	G21060	1	0	0	0	0	0	1.45	6.05	7.03	4.11	21.5	10.08	25.99	16.37	52.4	32.05	33.7	35.69	12.22	12.94	23.9	12.96	7.83	42.63	15.29	14.28	37.71	6.59	2.4	6.35	22.07	24.38	27.47
TE-175900	516029	Chr4	19420645	19420783	+	ORSgTEMT01601084	Note=MITE-adh%252C%2520type%2520B-like%2520MITE%252C%2520putative	G21060	1	0	0	0	1	0	1.7	3.75	3.27	3.17	20.8	2.43	26.68	1.43	40.36	31.76	29.63	44.95	10.14	34.14	21.32	9.48	3.72	15.45	6.63	3.37	30.53	2.63	1.1	5.92	9.23	20.63	18.48
TE-203384	516029	Chr5	6381023	6381247	+	ORSgTEMT01601589	Note=MITE-adh%252C%2520type%2520B-like%2520MITE%252C%2520putative	No	1	0	0	1	0	0	38.48	31.11	51.73	19.57	28.55	17.22	41.08	78.65	51.44	143.21	180.1	133.57	22.83	25.76	15.38	53.48	18.19	34.34	31.8	42.92	37.07	39.38	34.16	24.75	26.93	20.14	39.9
TE-230887	516029	Chr5	27229000	27229116	+	ORSgTEMT01600899	Note=MITE-adh%252C%2520type%2520B-like%2520MITE%252C%2520putative	No	1	0	0	1	0	0	67.52	45.09	46.7	34.68	41.74	36.06	53.01	96.64	73.99	77.93	191.44	101.87	23.07	41.22	22.58	74.21	83.52	68.74	37.07	42.24	28.91	26.06	23.68	31.49	48.33	45.24	66.9
TE-230888	516029	Chr5	27229026	27229114	+	ORSgTEMT01600965	Note=MITE-adh%252C%2520type%2520B-like%2520MITE%252C%2520putative	No	1	0	0	1	0	0	156.71	110.78	130.83	76.68	95.69	110.26	118.84	236.76	181.94	186.46	441.35	241.83	54.28	83.12	51.21	181.39	201.68	171.92	91.24	118.13	77.94	51.95	57.48	85.29	106.21	122.61	160.25
TE-277812	516029	Chr7	674984	675189	+	ORSgTEMT01600537	Note=MITE-adh%252C%2520type%2520B-like%2520MITE%252C%2520putative	No	1	0	0	1	0	0	64.69	18.34	52.23	47.26	51.36	38.64	78.87	156.32	162.46	87.08	144.59	74.8	40.87	61.7	59.99	62.49	46.04	54.98	42.38	21.43	26.48	63.99	57.43	76.98	77.99	76.74	73.89
TE-404084	516029	Chr10	14763294	14763512	+	ORSgTEMT01601003	Note=MITE-adh%252C%2520type%2520B-like%2520MITE%252C%2520putative	No	1	0	0	1	0	0	211.05	158.36	92.79	133.35	230.73	110.29	123.55	278.3	192.57	275.16	482	221.33	65.35	226.7	86.67	106.61	92.05	75.88	77.83	104.65	88.22	88.85	78.7	62.22	95.46	138.77	112.78
TE-54063	516030	Chr1	40810311	40810393	+	ORSgTEMT01600550	Note=MITE-adh%252C%2520type%2520B-like%2520MITE%252C%2520putative	No	1	0	0	1	0	0	5.67	36	37.52	19.29	5.18	18.94	13.32	0.68	40.51	1.01	1.56	1.49	46.46	1.5	37.06	8.25	70.52	82.08	35.4	23.82	97.6	64.26	28.58	48.65	47.91	29.56	102.58
TE-58730	516030	Chr2	1369087	1369170	+	ORSgTEMT01600940	Note=MITE-adh%252C%2520type%2520B-like%2520MITE%252C%2520putative	No	1	0	0	1	0	0	40.95	25.6	9.1	18.46	40.87	21.26	33.36	45.5	27.18	62.92	102.17	35.25	40.77	51.02	10.49	28.46	18.83	16.42	12.22	20.03	14.25	22.24	18.64	18.95	19.59	20.29	20.92
TE-265285	516029	Chr6	22595781	22595973	+	ORSgTEMT01600699	Note=MITE-adh%252C%2520type%2520B-like%2520MITE%252C%2520putative	No	0	1	0	0	1	0	6.54	11.59	7.1	4.82	12.41	6.28	5.87	5.23	8.18	6.28	11.28	8.09	46.16	35.78	17.94	0.58	11.04	2.75	1.74	8.53	19.25	3.46	4.65	10.04	10.2	4.8	4.01
TE-38029	516029	Chr1	28261052	28261265	+	ORSgTEMT01601122	Note=MITE-adh%252C%2520type%2520B-like%2520MITE%252C%2520putative	No	0	1	0	0	0	0	0.51	0.48	17.25	27.8	32.92	0.68	0.57	0.41	0.67	0.59	0.74	48.52	0.38	0.56	0.57	0.42	0.75	27.18	0.69	0.56	21.21	9.64	0.63	21.35	0.75	0.33	0.48
TE-136322	516029	Chr3	24693090	24693211	+	ORSgTEMT01602701	Note=MITE-adh%252C%2520type%2520B-like%2520MITE%252C%2520putative	No	0	0	1	0	0	0	1.97	4.86	1.65	0.28	0.27	0	12.83	0.29	17.46	0	0	0	0	1.01	0	0.42	0	0	2.23	0	0	4.23	0	5.62	0	0	1.35
TE-145195	516029	Chr3	31002506	31002677	+	ORSgTEMT01602105	Note=MITE-adh%252C%2520type%2520B-like%2520MITE%252C%2520putative	No	0	0	1	0	0	0	0	0	0.4	0	0	0	0	0	0	0	0	0	5.02	0	1.52	9.73	5.07	6.71	0.76	2.32	0	2.29	2.59	2.07	0	2.72	0
TE-458857	516029	Chr12	3633314	3633534	+	ORSgTEMT01600913	Note=MITE-adh%252C%2520type%2520B-like%2520MITE%252C%2520putative	No	0	0	1	1	0	0	1.22	21.58	33.42	3.92	4.07	24.47	0	0.54	3.39	0	1.9	15.66	11.34	0	45.5	6.64	14.79	17.74	47.54	19.63	42.95	22.94	7.59	27.03	16.26	5.56	42.52
TE-86653	516030	Chr2	21625833	21626070	+	ORSgTEMT01602620	Note=MITE-adh%252C%2520type%2520B-like%2520MITE%252C%2520putative	No	0	0	1	0	0	0	16.87	36.3	26.52	17.75	31.07	36.76	42.93	14.05	56.42	2.89	7.62	14.83	1.4	14.29	4.74	8.27	3.62	8.64	4.61	7.27	0.31	2.72	4.33	2.67	0	4.87	0.81
TE-117392	516029	Chr3	11064707	11064939	+	ORSgTEMT01601299	Note=MITE-adh%252C%2520type%2520B-like%2520MITE%252C%2520putative	No	0	0	0	1	0	0	5.98	17.64	50.74	19.62	3.68	9.86	13.31	13.45	33.02	1	0	6.65	21.6	9.61	56.25	18.6	79.42	85.05	34.85	31.31	84.15	13.96	19.91	41.26	76.86	66.75	132.76
TE-228960	516029	Chr5	25546508	25546578	+	ORSgTEMT01602134	Note=MITE-adh%252C%2520type%2520B-like%2520MITE%252C%2520putative	No	0	0	0	1	0	0	95.33	55.92	25.45	135.52	100.4	123.59	96.8	227.13	133.87	110.31	185.39	67.67	131.15	335.48	109.17	126.98	89.54	59.05	48.21	46.02	46.57	128.39	129.02	174.53	149.58	69.02	69.79
TE-277810	516029	Chr7	674872	675189	+	ORSgTEMT01602719	Note=MITE-adh%252C%2520type%2520B-like%2520MITE%252C%2520putative	No	0	0	0	1	0	0	14.33	8.07	13.07	5.28	15.84	14.45	16.43	31.62	41.33	20.06	42.33	17.31	10.12	24.99	14.78	14.25	11.6	13.65	12.22	5.55	3.47	18.23	17.84	14.44	18.07	9.9	27.96
TE-326663	516029	Chr8	8116714	8116805	+	ORSgTEMT01600997	Note=MITE-adh%252C%2520type%2520B-like%2520MITE%252C%2520putative	No	0	0	0	1	0	0	27.46	19.8	1.47	1.45	1.48	105.79	0.55	30.94	1.17	0.52	0.41	1.28	85.35	33.92	1.37	50.64	46.44	23.54	48.43	31.32	46.74	0.63	110.57	113.64	16.8	32.68	33.82
TE-381514	516029	Chr9	20371669	20371754	+	ORSgTEMT01600178	Note=MITE-adh%252C%2520type%2520B-like%2520MITE%252C%2520putative	No	0	0	0	1	0	0	0.12	21.92	0.24	0	27.42	0.26	0	16.87	13.86	0.17	61.78	60.64	0	0	0.33	31.97	0	0	0	1.39	0	29.49	0.31	8.45	5.9	20.46	0.28
TE-423612	516029	Chr11	6113211	6113449	+	ORSgTEMT01600936	Note=MITE-adh%252C%2520type%2520B-like%2520MITE%252C%2520putative	No	0	0	0	1	0	0	155.05	103.98	107.74	94.66	130.93	83.72	143.95	144.73	113.34	177.47	205.21	164.38	118.88	193.08	95.73	164.17	129.88	122.47	83.14	90.92	81.98	96.07	117.94	117.24	112.65	110.97	127.8
TE-461749	516029	Chr12	5740261	5740494	+	ORSgTEMT01602381	Note=MITE-adh%252C%2520type%2520B-like%2520MITE%252C%2520putative	No	0	0	0	1	0	0	165.13	81.22	97.09	81.33	131.09	58.64	121.54	205.94	112.07	84.92	172.2	83.11	60.36	153.09	45.1	120.99	77.9	64.59	49.62	80.66	33.83	94.68	75.23	58.3	98.71	114.03	105.44
TE-54064	516030	Chr1	40810327	40810540	+	ORSgTEMT01601122	Note=MITE-adh%252C%2520type%2520B-like%2520MITE%252C%2520putative	No	0	0	0	1	0	0	5.33	20.34	29.15	8.97	1.73	10.67	7.6	3.98	27.72	4.97	1.3	4.06	18.76	6.77	17.45	11.93	39.07	36.11	29.29	15.92	57.95	13.2	10.53	36.1	21.65	20.15	59.2
TE-54074	516030	Chr1	40811957	40812148	+	ORSgTEMT01600989	Note=MITE-adh%252C%2520type%2520B-like%2520MITE%252C%2520putative	No	0	0	0	1	0	0	16.74	19.06	20.52	12.36	7.63	23.07	21.62	15.51	33.75	3.98	0	9.43	12.98	25.71	30.64	34.83	69.88	57.44	28.64	27.5	51.44	36.88	16.92	36.39	35.2	18.19	79.1
TE-61374	516030	Chr2	3558096	3558329	+	ORSgTEMT01602536	Note=MITE-adh%252C%2520type%2520B-like%2520MITE%252C%2520putative	No	0	0	0	1	0	0	4.47	7.08	40.48	10.26	5.43	33.01	6.33	0	1.95	0.78	0	3.3	17.73	5.83	43.64	0.58	8.43	11.31	26.78	10.28	49.3	5.71	7.25	16.69	2.2	4.71	8.2
TE-61376	516030	Chr2	3558747	3558985	+	ORSgTEMT01602537	Note=MITE-adh%252C%2520type%2520B-like%2520MITE%252C%2520putative	No	0	0	0	1	0	0	35.66	76.83	274.15	91.1	65.52	196.34	38.02	9.05	109.02	9.88	19.34	33.1	133.26	52.41	298.09	18.85	55.93	100.49	170.2	113.24	335.43	85.47	101.54	198.77	33.24	38.51	96.12
TE-66642	516030	Chr2	7310998	7311221	+	ORSgTEMT01602094	Note=MITE-adh%252C%2520type%2520B-like%2520MITE%252C%2520putative	No	0	0	0	1	0	0	36.97	20.3	20.41	31.12	38.34	20.74	38.35	31.9	26.36	46.07	90.3	55.92	11.26	26.3	14.1	20.17	15.22	12.74	24.99	5.68	24.04	30.92	29.05	31.24	24.67	9.6	18.22
TE-455334	516029	Chr12	760422	760753	+	ORSgTEMT01602719	Note=MITE-adh%252C%2520type%2520B-like%2520MITE%252C%2520putative	No	0	0	0	0	0	1	0	0	0	0	0	0	0	0	0	0	92.93	0	0	0	0	0	0	0	0	0	0	0	0	0	256.87	44.3	26.94
TE-455335	516029	Chr12	760516	760753	+	ORSgTEMT01600140	Note=MITE-adh%252C%2520type%2520B-like%2520MITE%252C%2520putative	No	0	0	0	0	0	1	0.33	1.14	0	0	0	0	0	0	0	0	129.64	0	0	0	0	0	0	0	0	0	0.44	0	0	0	358.35	61.8	37.58
TE-284792	516029	Chr7	5671433	5671566	+	ORSgTEMT01701604	Note=MITE-adh%252C%2520type%2520D-like%2520MITE%252C%2520putative	No	1	1	0	1	0	0	4.16	0.1	0.36	0.31	0	0	2.57	0	2.22	11.41	21.64	26.24	13.86	13.41	0	0	0	0	0	0	2.37	2.57	0.27	0.11	0.21	0	0
TE-455917	516029	Chr12	1302157	1302310	+	ORSgTEMT01702002	Note=MITE-adh%252C%2520type%2520D-like%2520MITE%252C%2520putative	No	0	1	1	1	0	0	102.48	109.91	133.2	73.73	117.19	93.21	98.76	172.08	199.23	122.84	176.95	136.5	28.29	18.87	44.43	50.69	51.36	73.49	53.99	75.32	105.84	62.28	24.01	50.54	44.78	75.9	101.53
TE-121698	516029	Chr3	14265105	14265256	+	ORSgTEMT01700767	Note=MITE-adh%252C%2520type%2520D-like%2520MITE%252C%2520putative	No	0	0	1	0	0	0	5.57	2.83	6.56	5.56	1.8	15.42	40.74	18.92	52.92	1.8	4.61	4.34	1.8	1.45	17.3	105.88	125.01	241.16	1.43	5.83	22.09	20.02	37.07	33.92	55.19	43.05	85.61
TE-205503	516029	Chr5	7746458	7746543	+	ORSgTEMT01702264	Note=MITE-adh%252C%2520type%2520D-like%2520MITE%252C%2520putative	No	0	0	1	0	0	0	2.05	6.27	2.34	5.75	0.09	0.31	6.41	15.19	20.48	5.13	1.65	4.57	4.94	8.69	4.01	2.14	0	0	2.76	1.71	0.01	9.7	3.37	11.59	3.23	0	3.23
TE-448505	516029	Chr11	24507085	24507201	+	ORSgTEMT01702256	Note=MITE-adh%252C%2520type%2520D-like%2520MITE%252C%2520putative	No	0	0	1	1	0	0	108.15	55.52	39.52	8.35	9.17	2.02	21.14	12.39	15.83	15.69	15.73	24.82	4.36	6.5	0	2.46	1.84	3.22	9.12	2.01	0	20.99	6.9	13.06	3.7	2.55	0
TE-448506	516029	Chr11	24507173	24507243	+	ORSgTEMT01700257	Note=MITE-adh%252C%2520type%2520D-like%2520MITE%252C%2520putative	No	0	0	1	1	0	0	114.22	62.41	35.88	8.29	12.42	3.33	22.02	13.54	16.66	17.61	22.01	28.72	2.43	6.58	0.54	2.53	1.27	3.26	9.5	0.33	2.16	15.08	9.18	11.47	5.14	3.08	0
TE-11921	516029	Chr1	8948631	8948685	+	ORSgTEMT01701947	Note=MITE-adh%252C%2520type%2520D-like%2520MITE%252C%2520putative	No	0	0	0	1	0	0	30.43	44.04	25.57	53.31	47.28	36.91	18.41	50.69	21.27	65.98	42.41	55.78	21.6	40.59	38.3	60.12	4.42	21.17	8.58	16.94	21.84	40.6	32.18	51.77	16.79	11.72	21.35
TE-151175	516029	Chr3	35805867	35806019	+	ORSgTEMT01702233	Note=MITE-adh%252C%2520type%2520D-like%2520MITE%252C%2520putative	No	0	0	0	1	0	0	9.28	10.55	3.34	9.42	11.7	11.7	2.03	17.31	3.45	16.84	15.74	9.05	5.22	8.26	14.86	0.53	7.55	1.82	0.43	0.26	3.99	7.11	1.61	5.9	0.63	0.77	1.56
TE-178804	516029	Chr4	21428484	21428637	+	ORSgTEMT01701804	Note=MITE-adh%252C%2520type%2520D-like%2520MITE%252C%2520putative	No	0	0	0	1	0	0	87.35	63.33	49.67	34.4	53.86	31.57	102.66	109.7	91.8	106.09	160.91	90.89	65.81	87.29	30.79	87.21	64.05	80.57	55.77	53.26	39.42	45.22	58.44	36.99	47.46	81.01	63
TE-193528	516029	Chr4	34161380	34161533	+	ORSgTEMT01700696	Note=MITE-adh%252C%2520type%2520D-like%2520MITE%252C%2520putative	No	0	0	0	1	0	0	128.77	70.59	64.13	75.52	111.51	64.19	63.49	148.91	76.55	205.94	187.74	87.84	64.4	125.49	42.78	90.13	50.04	38.59	48.2	57.31	36.05	46.46	58.09	50.03	56.09	78.79	64.43
TE-240748	516029	Chr6	5027611	5027727	+	ORSgTEMT01702361	Note=MITE-adh%252C%2520type%2520D-like%2520MITE%252C%2520putative	No	0	0	0	1	0	0	11.19	13.98	18.94	8.03	2.14	10.78	43.14	13.66	75.96	4.05	0.02	5.12	15.75	7.89	18.25	33.14	57.42	98.69	30.28	29.34	43.57	11.15	12.33	25.6	77.19	75.24	103.54
TE-255730	516029	Chr6	15668972	15669127	+	ORSgTEMT01701274	Note=MITE-adh%252C%2520type%2520D-like%2520MITE%252C%2520putative	No	0	0	0	1	0	0	61.27	44.3	29.73	68.24	69.62	29.69	45.04	66.16	58.2	78.62	87.79	84.42	13.99	67.39	15.82	59.06	26.99	63.52	16.75	32.66	29.66	20.77	35.21	26.87	43.4	46.71	24.04
TE-275195	516029	Chr6	29816891	29817033	+	ORSgTEMT01702210	Note=MITE-adh%252C%2520type%2520D-like%2520MITE%252C%2520putative	No	0	0	0	1	0	0	80.45	129.66	96.09	159.34	145.69	200.35	39.95	116.09	177.86	187.98	158.79	221.6	64.47	117.76	93.91	70.12	58.88	63.41	82.12	121.23	108.86	87.15	104.34	145.47	81.32	37.62	56.63
TE-416355	516029	Chr11	462072	462140	+	ORSgTEMT01700663	Note=MITE-adh%252C%2520type%2520D-like%2520MITE%252C%2520putative	No	0	0	0	1	0	0	32.55	41.3	18.67	51.55	43.51	38.67	32.21	47.59	30.62	78.48	51.94	39.93	49.21	71.75	25.02	11.91	19.57	19.75	16.14	9.43	9.15	47.31	24.99	31.42	54.91	16.14	22.97
TE-418259	516029	Chr11	2127788	2127945	+	ORSgTEMT01701136	Note=MITE-adh%252C%2520type%2520D-like%2520MITE%252C%2520putative	No	0	0	0	1	0	0	7.71	18.15	54.19	28.05	10.63	35.47	10.54	9.88	24.62	0.09	0	9.3	10.59	20.81	49.17	10.7	11.6	20.57	29.79	20.31	37.94	11.74	14.02	34.05	11.86	12.93	34.92
TE-454842	516029	Chr12	330018	330168	+	ORSgTEMT01702239	Note=MITE-adh%252C%2520type%2520D-like%2520MITE%252C%2520putative	No	0	0	0	1	0	0	4.11	9.77	24.62	10.77	12.66	29.62	1.66	1.54	2.63	0	0.4	1.94	18.53	11.44	23.01	3.99	9.31	4.45	18.32	9.31	26.89	15.17	23.01	28.47	4.58	1.93	17.41
TE-66643	516030	Chr2	7311228	7311383	+	ORSgTEMT01700500	Note=MITE-adh%252C%2520type%2520D-like%2520MITE%252C%2520putative	No	0	0	0	1	0	0	28.24	14.88	35.78	18.82	27.93	10.97	30.46	35.8	32.92	54.73	76.33	41.81	34.32	41.81	21.55	12.81	5.19	13.9	25.72	10	18.43	28.83	19.12	19.74	20.62	0.99	16.69
TE-34293	516029	Chr1	25475935	25476088	+	ORSgTEMT01701980	Note=MITE-adh%252C%2520type%2520D-like%2520MITE%252C%2520putative	No	0	0	0	0	0	1	15.96	4.1	27.45	14.87	11.82	11.74	36.51	20.13	56.9	16.99	11.85	15.37	9.76	7.45	20.68	28.2	8.53	15.86	18.29	17.2	53.82	26.59	14.66	22.22	55.12	40.13	89.75
TE-249418	516029	Chr6	10927752	10928019	+	ORSgTEMT01800031	Note=MITE-adh%252C%2520type%2520G-like%2520MITE%252C%2520putative	No	0	0	1	0	0	0	1.37	3.48	2.35	13.01	4.39	17.41	9.35	3.78	30.03	1.03	0	1.06	16.05	15.15	23	64.15	37.24	76.34	5.72	5.26	13.05	18.19	39.45	33.17	19.56	25.7	55.49
TE-219009	516029	Chr5	18395873	18395962	+	ORSgTEMT02000052	Note=MITE-adh%252C%2520type%2520I-like%2520MITE%252C%2520putative	No	1	0	0	0	0	0	0	0	0	0.88	0	1.5	0	0	0.74	5.64	12.36	5.41	0	0	0	9.05	0	4.39	3.85	0	0	5.12	0	0	0	1.58	0.88
TE-368864	516029	Chr9	11619396	11619528	+	ORSgTEMT02000063	Note=MITE-adh%252C%2520type%2520I-like%2520MITE%252C%2520putative	No	1	0	0	1	0	0	10.68	7.67	35.65	5.6	3.07	13.2	21.77	0	32.34	0	0	0.58	9.48	0	28.21	7.09	83.2	52.65	21.68	5.87	31.36	19.15	29.85	49.89	14.82	80.32	55.85
TE-293971	516029	Chr7	12993909	12994115	+	ORSgTEMT02000055	Note=MITE-adh%252C%2520type%2520I-like%2520MITE%252C%2520putative	No	0	0	1	0	0	0	5.87	17.29	12.65	15.48	4.81	11.44	9.76	5.43	14.25	1.21	4.88	9.54	19.52	12.74	37.01	30.87	52.65	58.38	12.83	23.46	50.58	3.29	13.38	6.44	38.15	41.52	86.82
TE-125666	516029	Chr3	16917596	16917780	+	ORSgTEMT02000023	Note=MITE-adh%252C%2520type%2520I-like%2520MITE%252C%2520putative	No	0	0	0	1	0	0	11.62	3.99	3.05	13.56	6.91	1.51	6.84	5.52	0	12.65	10.08	1.53	1.4	4.01	1.32	1.18	6.22	2.54	0	0.14	0	5.16	11.25	0	3.17	1.32	1.54
TE-54062	516030	Chr1	40809489	40809595	+	ORSgTEMT02000040	Note=MITE-adh%252C%2520type%2520I-like%2520MITE%252C%2520putative	No	0	0	0	1	0	0	2.95	14.3	19.96	12.24	0	10.63	17.73	0.2	9.61	2.62	0	2.63	3.61	0	13.57	8.37	10.2	19.58	22.58	19.37	47.04	5.79	16.13	22.79	8.49	32.65	37.97
TE-131564	516029	Chr3	21289133	21289329	+	ORSgTEMT02000001	Note=MITE-adh%252C%2520type%2520I-like%2520MITE%252C%2520putative	No	0	0	0	0	0	1	0.44	3.58	0	3.38	4.07	0	6.36	5.52	0	0	13.26	0.01	7.88	0	2.03	6.17	7.93	20.26	0	0.54	5.67	0	0.03	0.59	0.88	1.43	1.01
TE-265207	516029	Chr6	22556564	22556712	+	ORSiTEMT02100003	Note=MITE-adh%252C%2520type%2520J%252C%2520putative	No	1	0	0	0	0	0	119.19	69.68	242.59	13.5	21.13	14.17	45.02	44.22	72.72	0.36	21.64	8.47	30.69	34.17	16.58	21.72	28.47	4.27	26.2	15.29	16.12	11.68	20.64	37.41	5.25	19.3	15.2
TE-184677	516029	Chr4	26318279	26318384	+	ORSiTEMT02100002	Note=MITE-adh%252C%2520type%2520J%252C%2520putative	No	0	0	0	1	0	0	2.56	10.8	0.69	3.76	0	6.54	5.59	7.03	8.69	24	29.35	3.23	6.42	0	1.38	4.62	1.02	6.79	0	5.48	0	4.35	0.84	0	4.34	5.7	8.63
TE-452763	516029	Chr11	27727517	27727652	+	ORSiTEMT02100001	Note=MITE-adh%252C%2520type%2520J%252C%2520putative	No	0	0	0	1	0	0	21.16	56.01	105.96	68.21	86.57	71.35	102.47	44.18	92.89	14.56	18.38	25.45	48.43	50.39	53.18	72.02	143.23	94.6	88.81	61.66	103.59	31.84	56.51	75.59	68.79	109.39	121.96
TE-73608	516030	Chr2	12385843	12385942	+	ORSiTEMT02100001	Note=MITE-adh%252C%2520type%2520J%252C%2520putative	No	0	0	0	1	0	0	3.12	2.92	25.52	15.25	5.23	17.02	29.03	6.35	24.95	1.9	0	1.17	2.67	0	28.28	5.92	23.95	41.56	18.09	8.64	37.12	6.97	13.04	18.31	31.03	25.46	60.65
TE-82754	516030	Chr2	19049755	19049822	+	ORSiTEMT02100001	Note=MITE-adh%252C%2520type%2520J%252C%2520putative	No	0	0	0	1	0	0	170.3	413.76	1249.12	332.58	209.44	769	280.26	139.51	519.03	107.02	73.55	299.72	841.42	174.18	1813.52	514.03	1079.92	1476.19	1159.71	569.49	1967.16	549.76	774.2	1325.52	749.43	983.88	1682.62
TE-150281	516029	Chr3	35052160	35052262	+	ORSgTEMT02100001	Note=MITE-adh%252C%2520type%2520J-like%2520MITE%252C%2520putative	No	0	0	0	1	0	0	30.53	26.3	5.62	10.49	15.07	8.84	13.01	20.36	8.9	46.25	65.05	27.69	11.37	36.11	4.41	8.76	11.38	15.62	6.75	23.74	8.62	5.8	14.02	12.89	13.27	7.19	5.82
TE-144436	516029	Chr3	30406284	30406384	+	ORSiTEMT02200002	Note=MITE-adh%252C%2520type%2520K%252C%2520putative	No	0	0	1	0	0	0	49.98	48.11	1.49	86.4	57.86	69.68	60.39	64.63	141.23	1.06	30.95	35.07	1.17	62.8	48.47	0.74	1.17	18.28	32.15	0.89	11.71	61.24	146.13	87.81	22.64	37.42	25.67
TE-170653	516029	Chr4	15391560	15391697	+	ORSgTEMT02200002	Note=MITE-adh%252C%2520type%2520K-like%2520MITE%252C%2520putative	No	0	0	0	1	0	0	7.37	32.18	197.01	70.55	20.85	191.48	64.96	30.82	98.03	3.41	0	4.06	91.81	15.07	186.56	48.63	182.17	197.43	26.56	65.21	175.72	97.08	100.43	223.19	87.55	129.87	358.14
TE-284358	516029	Chr7	5368388	5368481	+	ORSgTEMT02200002	Note=MITE-adh%252C%2520type%2520K-like%2520MITE%252C%2520putative	No	0	0	0	1	0	0	0	0.19	13.55	7.67	5.26	13.2	0	0	4.87	0	0	0	0.09	0	34.41	0	5.17	0.08	12.77	13.94	26.81	3.98	0	20.05	2.87	0	11.66
TE-10371	516029	Chr1	7874661	7874835	+	ORSgTEMT02200002	Note=MITE-adh%252C%2520type%2520K-like%2520MITE%252C%2520putative	No	0	0	0	0	0	1	0	11	8.81	1.89	11.14	2.77	8.76	6.57	5.31	0	4.23	2.82	15.51	9.53	30.8	12.7	14.98	10.91	3.26	7.85	7.24	6.44	5.4	15.22	0	0.49	2.14
TE-488121	516029	Chr12	26425130	26425246	+	ORSiTEMT02300001	Note=MITE-adh%252C%2520type%2520L%252C%2520putative	No	0	0	0	1	0	0	27.65	19.8	13.97	2.88	15	5.24	14.28	20.92	26.41	25.02	40.89	20.07	6.14	10.28	13.94	8.35	1.07	4.73	3.14	12.81	3.67	5.44	12.25	23.28	8.39	8.81	6.51
TE-488919	516029	Chr12	27039512	27039630	+	ORSgTEMT02300010	Note=MITE-adh%252C%2520type%2520L-like%2520MITE%252C%2520putative	No	0	0	0	1	0	0	50.92	101.86	186.17	92.01	53.11	119.34	122.22	49.54	121.98	22.54	40.5	39.4	57.67	52.68	133.08	26.71	135.94	95.68	119.4	123.17	225.62	59.2	62.38	149.55	69.21	114.63	158.46
TE-61010	516030	Chr2	3280344	3280472	+	ORSgTEMT02300013	Note=MITE-adh%252C%2520type%2520L-like%2520MITE%252C%2520putative	No	0	0	0	1	0	0	416.36	556.03	365.5	369.25	396.08	251.4	567.23	902.22	449.13	632.73	923.5	411.03	293.47	339.59	162.54	613.05	529.2	314.72	339.92	328.68	313.78	294.68	244.8	322.8	247.16	283.37	262.31
TE-281399	516029	Chr7	3264196	3264409	+	ORSgTEMT02400197	Note=MITE-adh%252C%2520type%2520M-like%2520MITE%252C%2520putative	No	0	1	0	0	0	0	148.9	82.58	128.01	127.31	232.32	140.61	0.06	0	0.11	62.6	185.64	0.34	11.31	53.45	89.72	1.45	0.2	0.84	57.04	0.31	71.07	61.06	47.7	33.84	0.79	3.48	1.44
TE-12068	516029	Chr1	9040913	9041057	+	ORSgTEMT02400173	Note=MITE-adh%252C%2520type%2520M-like%2520MITE%252C%2520putative	No	0	0	0	1	0	0	48.4	32.11	31.38	16.64	13.78	22.64	23.19	22.09	11.95	103.34	50.58	60	24.59	57.7	30.87	41.08	19.73	11.11	13.65	35.52	15.9	29.02	19.83	28.73	9.68	19.85	6.24
TE-302129	516029	Chr7	19090654	19090770	+	ORSgTEMT02400183	Note=MITE-adh%252C%2520type%2520M-like%2520MITE%252C%2520putative	No	0	0	0	1	0	0	123.72	78.12	52.28	56.54	109.93	75.21	68.09	28.16	28.8	101.99	160.87	80.28	66.95	262.98	36.59	54.22	20.68	28.39	27.36	89.13	20.13	32.51	44.94	45.31	18.15	24.3	8.95
TE-342875	516029	Chr8	20387042	20387180	+	ORSgTEMT02400152	Note=MITE-adh%252C%2520type%2520M-like%2520MITE%252C%2520putative	No	0	0	0	1	0	0	161.53	143.9	166.67	124.67	150.5	179.45	174.5	150.68	157.22	210.6	233.76	274.27	221.17	171.63	154.9	208.06	118.52	166.61	118.22	137.49	113.07	97.67	124.96	123.45	172.37	178.46	142.38
TE-195272	516029	Chr5	143415	143604	+	ORSgTEMT02500002	Note=MITE-adh%252C%2520type%2520N-like%2520MITE%252C%2520putative	No	0	0	0	1	0	0	0	2.38	12.55	13.96	0	30.18	0	0	4.91	0	0	0	2.28	7.36	33.93	0	0	5.98	11.46	4.97	19.89	3.9	19.65	40.25	0	1.19	11.47
TE-150091	516029	Chr3	34870447	34870635	+	ORSgTEMT03500002	Note=MITE-adh-10-like%2520MITE%252C%2520putative	No	1	0	1	0	0	0	42.78	24.94	28.95	6.35	19.84	11.68	33.86	20.4	38.2	8.89	3.02	2.36	9.92	1.26	3.36	0	0.97	1.59	8.28	1.73	1	6.26	2.23	2.46	1.59	2.87	2.39
TE-345167	516029	Chr8	21970520	21970713	+	ORSgTEMT03500002	Note=MITE-adh-10-like%2520MITE%252C%2520putative	No	0	0	0	1	0	0	133.04	82.25	86.34	126.09	106.45	125.71	88.42	83.14	118.15	134.56	133.6	115	128.64	70.2	74.33	98.64	74.91	112.17	61.93	56.51	66.8	95.98	97.73	105.87	80.09	86.88	87.97
TE-323080	516029	Chr8	5274604	5274684	+	ORSgTEMT03000051	Note=MITE-adh-5-like%2520MITE%252C%2520putative	No	1	0	0	1	0	0	83.47	97.79	234.61	226.02	77.47	166.38	86.93	111.58	70.89	6.72	13.71	17.98	120.17	58.91	134.41	52.14	151.62	31.31	108.09	104.7	101.5	106.98	161.72	182.5	41.88	43.27	64.95
TE-276747	516029	Chr6	31176665	31176791	+	ORSgTEMT03000025	Note=MITE-adh-5-like%2520MITE%252C%2520putative	No	0	0	0	1	0	0	1.54	26.39	139.07	46.16	5.42	59.39	1.61	0	14.36	0	1.93	7.57	84.55	15.66	185.8	1.7	58.71	30.81	57.32	28.11	142.57	97.33	41.49	126.73	68.26	34.97	118.59
TE-314119	516029	Chr7	28074967	28075204	+	ORSgTEMT03400035	Note=MITE-adh-9-like%2520MITE%252C%2520putative	No	0	0	0	1	0	0	27.76	14.96	13.14	12.24	22.28	20.45	21.95	23.83	20.04	61.62	35.51	45.27	9.18	34.67	12.15	39.9	11.27	19.23	12.57	21.44	5.82	15.43	22.4	16.51	13.08	15.53	13.08
TE-320177	516029	Chr8	3118159	3118209	+	ORSiTEMT06000032	Note=Pangrangja%2520MITE%252C%2520putative%252F	No	1	0	0	1	0	0	110.5	78.73	82.6	101.41	126.99	87.26	122.75	199.33	100.42	118.11	296.89	216.68	82.81	159.56	59.51	107.26	83.62	53.48	79.9	78.72	65.68	86.97	70.29	80.17	101.67	123.48	72.02
TE-350727	516029	Chr8	25934320	25934372	+	ORSiTEMT06000032	Note=Pangrangja%2520MITE%252C%2520putative%252F	No	1	0	0	1	0	0	6.88	6.62	3.57	8.1	11.25	7.23	6.71	8.27	4.51	21.48	42.51	19.94	4.04	11.57	6.93	10.47	4.56	7.31	3.78	4.56	8.29	3.89	6.71	4.58	4.42	1.93	9.24
TE-179879	516029	Chr4	22186989	22187051	+	ORSiTEMT06000031	Note=Pangrangja%2520MITE%252C%2520putative%252F	No	0	1	0	0	0	0	1.26	5.67	9.55	11.45	34.77	34.23	0	0	0.63	4.16	6.86	1.9	3.41	2.31	5.76	0.48	1.72	3.85	4.25	0.72	6.62	3.01	3.9	12.86	1.97	1.6	0.6
TE-310101	516029	Chr7	24806566	24806725	+	ORSgTEMT06000259	Note=Pangrangja%2520MITE%252C%2520putative%252F	No	0	0	0	1	0	0	1.36	2.98	7.17	2.55	1.53	2.43	1.89	0.83	1.35	0	0	0.24	3.32	1.31	5.25	2.06	8.12	2.61	12.26	5.13	16.14	8.55	10.7	15.87	9.09	3.57	12.51
TE-310102	516029	Chr7	24806570	24806712	+	ORSgTEMT06000313	Note=Pangrangja%2520MITE%252C%2520putative%252F	No	0	0	0	1	1	0	11.73	26.48	77.25	25.76	19.81	24.99	23.88	12.01	12.16	0	4.38	1.79	34.19	7.29	57.13	22.02	78.43	24.53	129	58.41	154.18	94.71	120.36	173.17	96.46	32.63	124.1
TE-78811	516030	Chr2	16341652	16341824	+	ORSiTEMT06000001	Note=Pangrangja%2520MITE%252C%2520putative%252F	No	0	0	0	1	0	0	17.69	67.15	15.73	15.99	59.03	70.11	76.74	89.96	85.59	28.17	44.37	88.99	21.5	28.13	28.13	94.3	67.06	21.78	11.04	19.52	13.19	24.62	63.13	64.89	53.09	22.93	60.16
TE-153163	516029	Chr4	970380	970463	+	ORSiTEMT01200001	Note=Pop_Ol2%2520MITE%252C%2520putative%2520	No	0	0	0	0	0	1	7.18	0	15.69	2.94	8.79	6.84	26.79	1.82	22.32	4.79	56.93	10.84	18.94	23.3	17.12	0.42	21.24	3.66	20.74	8.89	12.04	11.33	22.08	15.41	27.51	29.27	45.95
TE-378031	516029	Chr9	17965636	17965811	+	ORSgTEMT01400029	Note=Snabo-like%2520MITE%252C%2520putative	No	1	0	0	1	0	0	13.1	3.37	17.16	9.73	9.74	23.41	0.37	0.11	11	0	0	0.14	1.59	3.53	18.25	4.27	8.15	15.72	4.55	8.52	17.81	2.58	9.23	0.25	16.22	12.74	32.45
TE-82982	516030	Chr2	19176604	19176810	+	ORSgTEMT01400009	Note=Snabo-like%2520MITE%252C%2520putative	No	0	0	0	1	0	0	2.65	7.68	0	1.95	4.79	6.39	0.05	0	0	5.46	13.81	3.82	2.18	0	0	0.7	0	1.26	0	0	0.21	5.79	3.5	0	0	1.52	0
TE-351287	516029	Chr8	26332135	26332289	+	ORSiTEMT00700002	Note=Snap_Ol2%2520MITE%2520element%252C%2520putative	No	1	0	0	1	0	0	22.61	4.69	48.43	26.29	43.72	32.6	4.14	0.66	5.56	0	0	0	27.39	19.85	19	1.74	13.37	0.65	12.49	34.69	20.68	20.61	93.93	31.85	15.25	8.13	4.69
TE-219914	516029	Chr5	18957695	18957794	+	ORSiTEMT00200004	Note=Stowaway-like%2520MITE%252C%2520putative	G24732	1	0	0	1	0	0	19.75	64.47	117.94	20.89	31.93	42.25	17.08	0.19	12.07	4.77	0	3.32	31.11	11.66	75.63	11.49	11.65	19	105.06	25.72	115.45	53.87	55.67	25.23	19.36	22.85	23.91
TE-455270	516029	Chr12	738528	738569	+	ORSiTEMT00200004	Note=Stowaway-like%2520MITE%252C%2520putative	No	0	0	1	0	0	0	43.6	76.43	44.67	52.12	28.35	41.07	43.71	86.38	60.01	12.47	28.55	36.51	28.17	24.37	16.17	17.74	15.43	11.4	74.07	29.63	40.23	41.02	21.29	47.66	27.25	7.79	17.73
TE-412695	516029	Chr10	20702260	20702314	+	ORSiTEMT00200004	Note=Stowaway-like%2520MITE%252C%2520putative	No	0	0	0	1	0	0	1811.2	1010.47	974.36	1478.18	1780.85	983.83	650.93	806.12	744.11	1624.51	1803.28	1298.1	1108.05	1433.25	756.66	1051.37	583.16	536.65	658.24	888.48	614.11	787.8	965.25	861.5	793.93	689.41	606.18
TE-85882	516030	Chr2	21166397	21166425	+	ORSiTEMT00200004	Note=Stowaway-like%2520MITE%252C%2520putative	No	0	0	0	1	0	0	8.44	0.74	16.13	1.82	12.36	20.47	5.33	7.33	10.02	0	0	0	4.66	65.23	40.17	0	9.72	9.85	14.33	11.59	22.61	23.68	15.33	15.35	0	19.54	19.69
TE-274561	516029	Chr6	29344233	29344312	+	ORSiTEMT00200004	Note=Stowaway-like%2520MITE%252C%2520putative	No	0	0	0	0	0	1	0	0	0	2.12	0	0	0.4	3.18	10.81	5.93	0	0.24	0	0	1.22	12.77	13.3	17.52	3.03	0	0	1.77	3.44	9.88	0	2.7	0
TE-381162	516029	Chr9	20162045	20162102	+	ORSiTEMT04700001	Note=Target%2520site%2520duplication%252C%2520MITE%252C%2520putative%2520	No	0	0	0	0	0	1	16.38	16.35	9.97	3.86	14.91	10.13	24.44	26.96	14.07	39.35	3.92	33.73	1.37	21.28	33.47	31.06	11.89	22.87	12.65	2.05	2.21	32.55	11.75	20.48	3.12	2.5	0.77
TE-337028	516029	Chr8	16243678	16243897	+	ORSiTEMT00100008	Note=Tourist%2520MITE%252C%2520putative	No	0	0	0	1	0	0	2.59	45.61	14.64	7.83	0.93	5.48	2.93	2.22	19.04	0	0	0	1.64	0	3.91	0	0	0.63	7.12	9.27	15.56	5.99	1.4	11.78	0.52	0	4.33
TE-71378	516030	Chr2	10749604	10749907	+	ORSgTEMT00101623	Note=Tourist-like%2520MITE%252C%2520putative	No	1	0	0	0	0	0	19.96	5.25	18.74	7.16	23.03	16.26	1.2	0	6.1	0.8	0	0	0.72	20.57	1.76	0	0	0	8.53	4.74	6.2	1.13	3.01	7.59	0	8.34	1.82
TE-231505	516029	Chr5	27749194	27749257	+	ORSgTEMT00100257	Note=Tourist-like%2520MITE%252C%2520putative	No	0	0	1	0	0	0	18.04	4.25	1	19.85	69.61	17.77	8.28	5.63	9.18	2.67	1.41	2.39	0	5.18	0	0	0	0	1.34	0	0	0	0	0	1.97	1.42	0
TE-357072	516029	Chr9	2597072	2597208	+	ORSgTEMT00101428	Note=Tourist-like%2520MITE%252C%2520putative	No	0	0	1	0	0	1	0	0.46	14.15	1.6	7.15	0	0	0	0.58	0	0	6.48	0	0.32	0	13.74	1.56	17.36	0	0	0	18.81	0	0	0	0.17	0
TE-47747	516029	Chr1	35957808	35958160	+	ORSgTEMT00100694	Note=Tourist-like%2520MITE%252C%2520putative	No	0	0	1	1	0	0	39.39	62.98	19.49	37.82	74.51	20.31	62.23	12.06	48.37	41.7	52.95	83.32	10.29	59.53	7.85	3.1	2.78	0.81	4.05	10.48	9.56	0.35	3.79	0.06	1.63	0.89	1.19
TE-52006	516030	Chr1	39261437	39261615	+	ORSgTEMT00101178	Note=Tourist-like%2520MITE%252C%2520putative	No	0	0	1	1	0	0	99.65	109.67	45.92	108.02	211.49	122.41	104.5	151	179.04	100.69	83.47	80.73	70.42	208.5	126.85	69.48	31.99	18.95	52.3	35.63	33.77	117.24	127.02	133.09	24.1	8.02	37.96
TE-145202	516029	Chr3	31017481	31017551	+	ORSgTEMT00100880	Note=Tourist-like%2520MITE%252C%2520putative	No	0	0	0	1	0	0	2.47	9.36	19.5	33.21	10.83	68.13	2.33	0	0.27	5.05	0	1.81	11.19	0	24.11	3.73	3.13	1.65	27.69	21.28	35.91	40.81	17.27	41.89	8.91	1.51	11.15
TE-145203	516029	Chr3	31017486	31017576	+	ORSgTEMT00101611	Note=Tourist-like%2520MITE%252C%2520putative	No	0	0	0	1	0	0	1.62	8.45	27.62	37.39	0.9	116.05	3.51	0	0.82	3.61	0	2.6	17.03	0	32.95	3.57	4.11	2.27	24.28	21.76	45.67	48.31	19.37	57.27	5.72	2.07	12.63
TE-145204	516029	Chr3	31017574	31017721	+	ORSgTEMT00101691	Note=Tourist-like%2520MITE%252C%2520putative	No	0	0	0	1	0	0	2.99	21.06	48.41	32.79	1.97	156.4	3.28	0	2.29	0.57	0	4.22	28.79	0	47.69	0	2.89	4.01	31.31	25.93	65.14	44.36	17.3	70.02	7.9	5.28	8.43
TE-17978	516029	Chr1	13294593	13294778	+	ORSgTEMT00101325	Note=Tourist-like%2520MITE%252C%2520putative	No	0	0	0	1	0	0	352.33	199.88	145.76	215.32	276.93	192.9	169.3	266.92	163.53	308.95	418.3	344.18	204.16	263.09	145.66	242.48	124.25	158.36	131.81	190.22	126.95	190.23	155.78	153.48	167.67	136.64	164.07
TE-17979	516029	Chr1	13294613	13294875	+	ORSgTEMT00100694	Note=Tourist-like%2520MITE%252C%2520putative	No	0	0	0	1	0	0	105.05	46.58	43.31	63.26	85.73	58.29	40.94	85.06	53.88	83.64	164.96	124.16	50.28	89.66	44.54	67.3	36.5	52.31	38.45	46.19	36.14	51.16	40.51	50.79	30.14	41.59	54.96
TE-189477	516029	Chr4	30475631	30475878	+	ORSgTEMT00100865	Note=Tourist-like%2520MITE%252C%2520putative	No	0	0	0	1	0	0	2.4	5.71	8.96	3.6	6.14	19.27	5.06	14.18	19.47	2.29	0	0	0.66	0	16.32	7.74	11.8	24.55	10.26	18.74	17.52	10.37	4.13	12.26	14	7.27	23.23
TE-219912	516029	Chr5	18957344	18957637	+	ORSgTEMT00101623	Note=Tourist-like%2520MITE%252C%2520putative	G24732	0	0	0	1	0	0	19.11	47.88	175.63	16.53	30.36	51.17	6.24	0.65	16.66	0.74	2.41	4.71	15.17	0.95	71.04	3.24	19.83	36.34	72.63	23.15	136.11	29.42	37.5	58.42	17.89	19.4	39.94
TE-243460	516029	Chr6	6787210	6787374	+	ORSgTEMT00100813	Note=Tourist-like%2520MITE%252C%2520putative	No	0	0	0	1	0	0	52.9	58	61.26	42.29	57.29	61.6	31.31	47.61	36.48	65.04	49.84	80.1	19.65	62.76	48.45	29.61	14.02	27.43	0	28.89	49.07	46.2	19.57	56.91	19.64	21.86	24.34
TE-276258	516029	Chr6	30783802	30784144	+	ORSgTEMT00100406	Note=Tourist-like%2520MITE%252C%2520putative	No	0	0	0	1	0	0	501.76	369.68	441.09	448.32	578.75	417.62	394.51	542.78	594.32	683.87	888.71	759.35	401.06	483.96	305.04	538.21	347.9	405.46	375.14	324.16	322.81	325.98	348.78	388.27	334.79	329.35	408.49
TE-303597	516029	Chr7	20101615	20101960	+	ORSgTEMT00100694	Note=Tourist-like%2520MITE%252C%2520putative	No	0	0	0	1	0	0	6.25	25.81	62.2	23.67	14.83	44.91	14.11	5.98	26.81	0.15	6.53	13.99	10.1	4.67	42.99	2.48	26.69	10.63	32.68	32.74	51.95	21.72	15.06	30.28	12.06	18.66	41.75
TE-320333	516029	Chr8	3245659	3245701	+	ORSgTEMT00100257	Note=Tourist-like%2520MITE%252C%2520putative	No	0	0	0	1	0	0	59.06	17.1	34.76	53.02	44.82	38.28	30.95	80.96	22.15	54.08	83.44	90.8	67.14	42.83	17.05	42.09	21.9	24.66	44.74	21.11	28.04	90.31	35.87	37.9	53.59	28.91	24.38
TE-321881	516029	Chr8	4406656	4406730	+	ORSgTEMT00100828	Note=Tourist-like%2520MITE%252C%2520putative	No	0	0	0	1	0	0	26.83	14.99	16.41	14.56	22.55	15.07	15.55	22.08	25.38	30.69	46.97	25.43	19.52	22.28	16	20.36	16.71	17.94	12.18	11.79	9.14	11.19	11.95	14.12	13.11	16.67	10.73
TE-321882	516029	Chr8	4406656	4406722	+	ORSgTEMT00100200	Note=Tourist-like%2520MITE%252C%2520putative	No	0	0	0	1	0	0	143.46	96.11	90.06	96.86	126.82	86.72	101.8	142.07	153.66	173.09	260.81	137.62	110.37	126.24	100.64	128.87	105.67	100.85	68.1	68.29	56.07	75.76	78.3	86.05	90.74	113.84	75.03
TE-324060	516029	Chr8	5963905	5963958	+	ORSgTEMT00101574	Note=Tourist-like%2520MITE%252C%2520putative	No	0	0	0	1	0	0	46.18	35.03	14.65	28.36	47.52	22.59	13.48	26.4	1.89	32.37	62.75	41.25	33.83	63.91	9.53	16.12	17.09	10.35	11.6	8.76	8.39	19.45	13.55	32.85	24.11	7.17	16.24
TE-324061	516029	Chr8	5963930	5963983	+	ORSgTEMT00101505	Note=Tourist-like%2520MITE%252C%2520putative	No	0	0	0	1	0	0	38.21	39.62	28.83	24.51	44.99	13.21	13.3	13.2	6.48	43.87	31.03	28.73	28.05	34.88	6.14	13.38	9.36	6.91	4.96	6.07	7.55	11.96	8.22	12.31	27.23	3.38	7.55
TE-368867	516029	Chr9	11619573	11619905	+	ORSgTEMT00101526	Note=Tourist-like%2520MITE%252C%2520putative	No	0	0	0	1	0	0	0.33	3.55	37.96	2.53	0.5	6.9	10.8	0	12.61	0	0	0.17	3.48	0	30.08	1.16	50.05	37.7	7.23	7.53	22.76	5.85	14.41	34.62	10.89	36.39	48.3
TE-408855	516029	Chr10	17985946	17986274	+	ORSgTEMT00100736	Note=Tourist-like%2520MITE%252C%2520putative	No	0	0	0	1	0	0	50.67	35.12	30.21	35.43	42.49	43.54	0	67.01	64.31	40.33	74.52	60.05	22.27	62.48	45.08	55.12	45.15	43.52	22.49	42.94	0	53.32	33.82	0	36.76	49.96	55.99
TE-410281	516029	Chr10	19002121	19002201	+	ORSgTEMT00101649	Note=Tourist-like%2520MITE%252C%2520putative	No	0	0	0	1	0	0	32.57	12.41	56.79	28.56	28.3	45.14	24.91	14.78	49.01	6.49	9.84	17.39	21.69	19.01	47.96	28.22	46.09	66.4	57.32	69.48	72.18	27.9	27.49	69.56	61.85	55.6	65.33
TE-416110	516029	Chr11	268343	268686	+	ORSgTEMT00100406	Note=Tourist-like%2520MITE%252C%2520putative	No	0	0	0	1	0	0	116.32	78.75	84.61	61.65	125.63	81.85	97.36	72.4	125.04	109.52	184.35	123.6	99.74	93.21	67.31	96.18	64.28	90.4	80.53	70.31	63.67	90.42	84.23	100.28	100.2	92.54	117.89
TE-416669	516029	Chr11	731691	731824	+	ORSgTEMT00100043	Note=Tourist-like%2520MITE%252C%2520putative	No	0	0	0	1	0	0	13.49	34.46	12.62	78.29	20.04	96.86	19.2	10.67	20.69	6.16	0.45	12.36	29.22	28.52	20.21	5.7	6.45	12.82	26.25	40.37	63.98	69.01	81.29	61.03	71.37	16.22	43.3
TE-43392	516029	Chr1	32422604	32422665	+	ORSgTEMT00101356	Note=Tourist-like%2520MITE%252C%2520putative	No	0	0	0	1	0	0	35.96	51.02	85.85	19.49	36.97	62.64	72	45.27	100.69	8.72	3.1	26.37	34.03	16.34	50.21	40.3	151.08	138.33	74.19	53.76	88.49	35.34	54.79	81.25	106.25	128.25	171.63
TE-454840	516029	Chr12	328932	329280	+	ORSgTEMT00100865	Note=Tourist-like%2520MITE%252C%2520putative	No	0	0	0	1	0	0	2.24	18.46	45.72	9.11	14.98	46.61	5.18	5.39	10.58	0.07	1.05	10.65	21.49	4.6	53.48	5.85	11.09	8.83	22.93	27.92	37.91	13.9	15.85	37.45	6.17	3.81	14.85
TE-458858	516029	Chr12	3633728	3633791	+	ORSgTEMT00100531	Note=Tourist-like%2520MITE%252C%2520putative	No	0	0	0	1	0	0	7.37	17.44	35.05	5.78	2.15	21.2	13.25	4.73	3.26	0	0	5.43	16.02	0	27.48	2.28	14.68	13.78	28.59	21.12	54.64	20.61	15.88	38.6	9.61	7.03	35.07
TE-458859	516029	Chr12	3633735	3633797	+	ORSgTEMT00101651	Note=Tourist-like%2520MITE%252C%2520putative	No	0	0	0	1	0	0	6.23	15.15	29.24	4.2	2.03	16.08	11.89	4.05	2.63	0	0	5.12	15.89	8.14	29.87	2.12	12.47	12.88	26.1	18.65	49.14	16.23	16.1	32.98	9.34	6.86	30.3
TE-54065	516030	Chr1	40810616	40810905	+	ORSgTEMT00100849	Note=Tourist-like%2520MITE%252C%2520putative	No	0	0	0	1	0	0	2.96	18.69	22.99	1.25	2.86	8.42	17.8	7.1	28.81	4.67	0	0.86	19.43	2.93	22.25	6.41	39.91	48.14	43.46	15.76	51.65	11.89	2.17	36.6	15.02	29.78	34.94
TE-77082	516030	Chr2	14978726	14979038	+	ORSgTEMT00100762	Note=Tourist-like%2520MITE%252C%2520putative	No	0	0	0	1	0	0	31.42	28.74	32.55	35.86	37.2	29.68	33.41	66.45	94.9	48.11	73.21	31.1	48.36	23.63	16.31	66.97	31.45	38.55	12.84	17.48	28.34	44.14	37.45	52.61	31.96	29.38	61.01
TE-160026	516029	Chr4	6566992	6567328	+	ORSgTEMT00100813	Note=Tourist-like%2520MITE%252C%2520putative	No	0	0	0	0	1	0	0	5.5	1.45	14.82	2.73	12.28	11.14	15.98	7.79	0.55	0	6.34	4.43	2.06	4.22	13.64	24.82	11.95	7.31	4.52	9.65	19.44	37.08	24.63	68.8	5.81	52.89
TE-416671	516029	Chr11	732239	732519	+	ORSgTEMT00100406	Note=Tourist-like%2520MITE%252C%2520putative	No	0	0	0	0	1	0	9.86	29.2	16.3	56.45	36.11	53.32	14.74	6.33	19.58	5.03	1.28	18.65	10.91	14.48	20.25	3.5	16.74	17.24	28.96	25.05	32.33	43.6	56.45	93.54	37.57	15.48	35.95
TE-275344	516029	Chr6	29939756	29939851	+	ORSiTEMT01000001	Note=Wanderer%2520MITE%252C%2520putative	No	0	0	0	1	0	0	9.21	12.69	16.22	19.08	11.65	14.39	9.08	11.73	21.35	26.82	21.1	32.36	5.36	39.23	15.13	21.48	10.29	15.83	2.34	2.4	2.56	9.3	6.16	4.85	1.19	9.56	5.71
TE-73155	516030	Chr2	12053023	12053170	+	ORSiTEMT01000001	Note=Wanderer%2520MITE%252C%2520putative	No	0	0	0	1	0	0	12.42	12.55	13.73	9.72	7.21	13.65	16.22	0	4.85	0	0	1.85	2.96	0	17.4	10.5	15.75	6.09	9.32	11.26	30.75	0	8.91	17.69	2.21	9.55	13.2
TE-104611	516029	Chr3	323836	324008	+	ORSiTEMT01000003	Note=Wanderer_Os1%2520MITE%2520element%252C%2520putative	No	1	0	0	1	0	0	21.07	11.24	8.52	7.83	23.32	11.47	17.42	33.15	34.27	27.08	79.22	34.07	13.59	27.23	9.63	23.12	13.78	13.79	13.77	11.15	11.47	10.33	9.17	16.7	14.58	11.37	8.85
TE-440038	516029	Chr11	18492836	18492997	+	ORSiTEMT01000003	Note=Wanderer_Os1%2520MITE%2520element%252C%2520putative	No	0	0	0	0	1	0	3.15	6.02	2.19	10.47	4.9	8.86	5.21	2.05	2.25	0	11.6	0.66	6.77	8.73	20.06	0.75	13.69	1.48	0.47	9.13	9.94	0.35	1.35	0.6	2.56	0	3.32
TE-105965	516029	Chr3	1670137	1670214	+	ORSiTEMT01000008	Note=Wanderer-like%2520MITE%252C%2520putative	No	1	0	0	1	0	0	1.69	11.06	18.56	9.1	1.46	6.02	2.53	0	3.12	0	0	0	1.62	3.19	18.71	2.87	4.21	5.34	6.26	10.33	15.58	0.41	7.41	11.84	1.74	17.2	14.91
TE-138179	516029	Chr3	25859164	25859353	+	ORSiTEMT02000001	Note=Wanderer-like%2520MITE%252C%2520putative	No	0	0	1	0	0	0	0	5.01	36.59	2.65	0	18.29	1.76	2.94	10.62	1.92	0	4.2	2.16	4.56	34.53	13.23	45.67	49.89	23.3	16.6	75.07	1.81	3.25	30.18	33.01	16.86	137.09
TE-24803	516029	Chr1	18541215	18541406	+	ORSgTEMT01000005	Note=Wanderer-like%2520MITE%252C%2520putative	No	0	0	1	0	0	0	15.23	1.55	8.46	2.53	1.91	5.28	7.41	2.04	17.04	0	5.79	0.8	3.61	0	3.65	0	0.45	0	0	2.6	1.15	7.54	0.1	5.85	0	5.68	0
TE-82753	516030	Chr2	19048947	19049602	+	ORSiTERTOOT00073	Note=CRR1%2520retrotransposon%252C%2520putative	No	0	0	0	1	0	0	354.77	677	1155.85	503.77	297.51	708.73	563.59	272.91	784.9	303.71	188.32	494.55	1045.74	381.37	1698.09	861.12	1115.62	1573.52	1210.96	858.83	1884.99	874.59	1034.82	1294.85	887.33	1505.97	1721.26
TE-161873	516029	Chr4	8019267	8019366	+	ORSiTERTOOT00012	Note=Karma%2520DNA%2520retrotransposon%252C%2520putative	No	0	0	0	1	0	0	22.45	32.15	86.15	45.9	22.12	74.88	24.48	12.76	33.57	3.28	6.76	8.94	53.25	10.89	38.58	22.38	50.82	4.18	93.95	60.56	52.38	28.48	71.7	80.04	25.68	22.19	23.63
TE-18874	516029	Chr1	13937556	13938508	+	ORSiTERTOOT00112	Note=noaCRR1%2520retrotransposon%252C%2520putative	No	1	0	0	0	0	0	19.64	42.86	29.5	37.47	18.97	51.16	63.44	78.83	93.18	81.64	75.94	77.5	32.7	30.35	45.55	84.38	81.62	132.87	35.13	48.43	53.88	63.26	65.99	106.74	48.84	55.39	108.38
TE-413174	516029	Chr10	21064342	21064494	+	ORSiTERTOOT00224	Note=noaCRR1%2520retrotransposon%252C%2520putative	No	1	0	0	1	0	0	212.8	151.09	201.48	85.42	177.2	152.98	125.59	170.82	225.67	510.36	449.88	374.52	218.9	274.49	148.75	404.87	140.29	128.95	98.04	150.12	205.15	150.76	155.51	209.37	94.58	128.61	145.78
TE-162222	516029	Chr4	8301351	8301493	+	ORSiTERTOOT00112	Note=noaCRR1%2520retrotransposon%252C%2520putative	No	0	1	0	0	1	0	524.73	248.69	630.79	286.29	290.61	318.02	214.58	40.34	221.17	20.1	939.73	382.64	748.86	907.27	931.11	178.86	557.74	352.63	341.09	451.76	140.85	14.8	238.15	36.98	379.95	1435.82	424.82
TE-162223	516029	Chr4	8301485	8301583	+	ORSiTERTOOT00187	Note=noaCRR1%2520retrotransposon%252C%2520putative	No	0	1	1	0	1	0	620.48	285.17	814.37	385.23	346.46	399.04	199.2	48	248.6	295.4	1114.2	479.01	983.9	1108.01	1106.95	262.45	679.02	446.19	410.07	565.81	214.65	27.9	301.74	72.17	433.14	1673.69	493.31
TE-162224	516029	Chr4	8301585	8301795	+	ORSiTERTOOT00112	Note=noaCRR1%2520retrotransposon%252C%2520putative	No	0	1	1	0	1	0	461.74	215.71	613.6	289.64	307.94	230.9	129.35	53.4	165.02	316.7	1351.22	492.76	893.3	935.47	769.73	244.83	495.74	295.27	256.11	390.53	164.72	47.54	216.74	44.64	303.8	1146.53	290.39
TE-254754	516029	Chr6	14958737	14958853	+	ORSiTERTOOT00104	Note=noaCRR1%2520retrotransposon%252C%2520putative	No	0	0	0	1	0	0	113.01	194.92	222.31	162.54	133.29	161.54	126.88	45.65	115.05	50.67	119.9	66.1	200.59	80.04	204.02	95.11	270.57	169.28	213.36	218.21	257.24	148.06	153.4	175.89	219.88	231.65	173.23
TE-336330	516029	Chr8	15731616	15731736	+	ORSiTERTOOT00104	Note=noaCRR1%2520retrotransposon%252C%2520putative	No	0	0	0	1	0	0	21.34	50.94	84.92	61.47	28.96	35.11	48.04	17.49	15.4	6.66	18.89	8.19	44.15	12.32	35.8	21.21	35.48	20.64	72.13	45.05	39.08	59.43	39.56	22.35	28.84	37.26	11.64
TE-386192	516029	Chr10	1030322	1030384	+	ORSiTERTOOT00056	Note=noaCRR1%2520retrotransposon%252C%2520putative	No	0	0	0	1	0	0	37.35	25.62	30.02	17.92	49.71	17.33	49.3	17.02	76.31	65.59	83.62	40.47	11.52	43.86	8.04	12.28	59.38	37.06	31.44	24.13	16.63	47	56.38	11.63	68.76	75.07	54.9
TE-111540	516029	Chr3	6353038	6353162	+	ORSiTERTOOT00035	Note=noaCRR1%2520retrotransposon%252C%2520putative	No	0	0	0	0	0	1	19.18	15.9	14.86	19.86	15.26	71.28	132.24	12.35	136.45	20.14	22.68	25.06	22.66	58.52	12.09	23.34	105.88	99.26	14.68	15.73	17.82	12.98	16.89	11.97	14.9	22.98	18.2
TE-275938	516029	Chr6	30488951	30489244	+	ORSiTERTOOT00056	Note=noaCRR1%2520retrotransposon%252C%2520putative	No	0	0	0	0	0	1	0	6.22	0	0	5.07	0	0	1.7	0	45.34	3.53	5.57	2.82	0	4.1	0	0	0	0	0	0	2.79	0	2.59	44.3	9.51	42.08
TE-424898	516029	Chr11	7062289	7062591	+	ORSiTERTOOT00056	Note=noaCRR1%2520retrotransposon%252C%2520putative	No	0	0	0	0	0	1	26.71	26.43	12.68	6.24	0	13.38	14.07	31.66	0	0	10.44	39.4	12.83	0	0	27.07	0	31.72	0	27.7	42.39	10.26	4.03	33.79	0	0	0
TE-332381	516029	Chr8	12428533	12428632	+	ORSiTERTOOT00141	Note=noaCRR2%2520retrotransposon%252C%2520putative	No	1	0	0	1	0	0	108.19	128.77	129.64	112.5	111.36	103.96	103.95	136.37	157.4	247.59	327.66	244.16	158.79	228.3	158.54	182.77	147.49	186.51	145.59	189.28	103	135.91	157.02	144.5	132.95	178.32	175.32
TE-37619	516029	Chr1	27886168	27886436	+	ORSiTERTOOT00141	Note=noaCRR2%2520retrotransposon%252C%2520putative	No	1	0	0	0	0	0	38.73	30.75	28.41	20.68	1.12	18.31	26.91	1.07	53.57	1.08	0.48	7.74	1.06	1.29	15.85	18.4	62.62	42.77	17.55	21.99	9.53	15.72	29.9	1.08	16.02	1.22	34.85
TE-419888	516029	Chr11	3329625	3330085	+	ORSiTERTOOT00141	Note=noaCRR2%2520retrotransposon%252C%2520putative	No	0	1	0	1	0	0	17.26	23.13	42.57	18.18	7.89	11.03	44.96	33.76	68.55	11.06	6.85	6.67	58.18	26.39	73.56	50.92	86.68	103.83	45.4	30.66	56.3	37.4	53.16	58.51	60.75	116.2	128.35
TE-104302	516029	Chr3	104151	104469	+	ORSiTERTOOT00141	Note=noaCRR2%2520retrotransposon%252C%2520putative	No	0	0	0	1	0	0	18.18	10.87	15.78	21.93	20.99	5.52	32.72	48.22	27.15	47.53	49.33	19.01	17.29	32.56	16.93	68.78	33.68	16.87	13.32	8.67	7.56	16.41	17.6	18.74	24.22	32.38	11
TE-117389	516029	Chr3	11063705	11064165	+	ORSiTERTOOT00141	Note=noaCRR2%2520retrotransposon%252C%2520putative	No	0	0	0	1	0	0	6.18	10.52	74.15	14.58	5.82	10.37	25.54	5.73	28.29	3.47	6.76	9.39	31.27	11.1	68.85	21.53	82.54	119.91	54.85	40.47	117.66	22.77	30.49	58.65	77.11	84.02	130.08
TE-117390	516029	Chr3	11064099	11064405	+	ORSiTERTOOT00141	Note=noaCRR2%2520retrotransposon%252C%2520putative	No	0	0	0	1	0	0	10.59	4.1	48.46	10.1	1.16	15.67	22.15	11.49	17.51	0.02	1.39	12.49	19.67	0.86	30.38	22.89	43.29	59.72	33.8	32.58	65.37	7.69	16.2	27.79	64.73	58.9	80.1
TE-149475	516029	Chr3	34351373	34351738	+	ORSiTERTOOT00141	Note=noaCRR2%2520retrotransposon%252C%2520putative	No	0	0	0	1	0	0	85.26	46.06	26.07	29.88	42.69	27.16	49.1	39.97	23.34	95.54	109.89	80.65	92.15	92.61	28.52	98.26	51.85	46.02	30.15	43.3	29.95	53.41	47.89	26.31	41.56	56.23	28.18
TE-320332	516029	Chr8	3245164	3245658	+	ORSiTERTOOT00141	Note=noaCRR2%2520retrotransposon%252C%2520putative	No	0	0	0	1	0	0	119.49	67.12	69.66	88.51	122.17	81.68	68.33	82.26	84.27	153.94	167.68	109.05	112.27	108.35	55.8	74.13	46.23	60.28	49.44	57.24	42.65	105.17	80.07	85.67	78.04	81.66	54.98
TE-384211	516029	Chr9	22546139	22546422	+	ORSiTERTOOT00141	Note=noaCRR2%2520retrotransposon%252C%2520putative	No	0	0	0	0	0	1	6.73	5.35	3.35	0	7.5	0	0.14	10.76	3.18	2.14	0	0	0	0	0.3	5.9	8.56	6.11	6.64	0.21	0.78	0.04	3.41	6.57	0	0	0
TE-395052	516029	Chr10	7781298	7781429	+	ORSiTERT00100014	Note=Osr1%2520retrotransposon%252C%2520putative	No	1	0	0	1	0	0	46.39	35.42	18.91	48.12	55.18	20.49	22.59	75	28.96	76.17	143.33	52.34	20.85	39.72	8.38	11.63	15.86	15.75	23.33	16.01	12.68	27.87	22.08	29.48	22.94	24.04	15.86
TE-457601	516029	Chr12	2727583	2727762	+	ORSiTEMT01100057	Note=p-SINE1-r406%2520retrotransposon%252C%2520putative	No	0	0	0	1	0	0	8.29	27.28	41.27	35.63	18.8	27.82	28	8.43	19.85	3.51	3.89	6.35	62.22	30.05	42.94	9.63	33.97	10.23	51.45	22.89	58.35	39.23	23.31	40.47	11.44	29.18	29.1
TE-30948	516029	Chr1	23119818	23119871	+	ORSiTEMT01100039	Note=p-SINE1-r448%2520retrotransposon%252C%2520putative	No	0	0	0	1	0	0	12.68	21.79	25.52	20.02	2.19	28.95	7.26	10.9	26.73	7.28	3.45	8.27	12.18	1.99	42.19	10.67	17.83	25.67	30.15	30.52	52.05	17.63	11.39	18.56	36.99	42.62	42.94
TE-298317	516029	Chr7	16346632	16346793	+	ORSiTEMT01100018	Note=p-SINE1-r607%2520retrotransposon%252C%2520putative	No	1	0	0	1	0	0	12.76	8.35	5.6	10.05	8.19	21.75	5.31	36.54	11.41	363.76	564.35	768.74	18.61	10.63	34.62	0	6.53	10.73	4.36	7.51	9.88	4.49	7.62	7.22	0	3.29	24.87
TE-41647	516029	Chr1	30917419	30917502	+	ORSiTEMT01100018	Note=p-SINE1-r607%2520retrotransposon%252C%2520putative	No	0	0	0	1	0	0	20.99	17.09	25.11	28.01	34.74	14.29	23.72	20.74	11.79	51.16	33.36	46.15	28.36	18.07	18.65	24.53	11.07	15.03	3.43	20.37	2.46	23.87	30.49	22.6	14.24	32.44	8.53
TE-230459	516029	Chr5	26911693	26911808	+	ORSiTEMT01100007	Note=p-SINE1-r901%2520retrotransposon%252C%2520putative	No	0	0	1	0	0	0	47.16	67.37	141.67	48.09	80.28	52.18	41.64	6.18	32.77	21.13	2.61	93.85	9.37	26.33	32.44	1.81	0.77	0.19	21.1	10.74	25.23	3.66	11.39	1.88	4.73	8.84	7.23
TE-219913	516029	Chr5	18957691	18957722	+	ORSiTERT00400041	Note=p-SINE2-r2010%2520retrotransposon%252C%2520putative	G24732	1	0	0	1	0	0	25.84	90.69	170.3	4.46	52.37	63.58	18.81	0.87	3.55	0.7	0	0.69	3.81	1.04	16.28	13.03	16.01	28.25	129.97	38.47	172.44	8.29	9.44	45.21	3.84	27.7	33.74
TE-342613	516029	Chr8	20184686	20184723	+	ORSiTERT00400041	Note=p-SINE2-r2010%2520retrotransposon%252C%2520putative	G33419	1	0	0	1	0	0	19.72	3.81	35.39	14.66	44.9	23.5	9.45	14.88	13.44	51.57	82.74	33.4	3.74	18.53	12.28	11.79	19.28	0.61	4.98	6.44	18.14	1.77	3.99	15.77	14.33	1.63	11.73
TE-149884	516029	Chr3	34677197	34677261	+	ORSiTERT00400041	Note=p-SINE2-r2010%2520retrotransposon%252C%2520putative	No	0	0	0	1	0	0	0	6.19	0	4.05	1.9	5.93	3.26	10.93	2.03	8.11	15.73	6.6	1.78	0	3.19	2.74	1.35	6.19	0.93	0	0	10.21	0	3.75	4.6	4.36	2.7
TE-456360	516029	Chr12	1718598	1718662	+	ORSiTERT00400041	Note=p-SINE2-r2010%2520retrotransposon%252C%2520putative	No	0	0	0	1	0	0	51.33	18.54	20.17	12.12	50.67	9.3	26.1	7.74	37.89	19.21	64.32	73.09	5.45	6.65	37.11	45.44	28.42	57.4	10.38	14.34	8.84	40.8	23.09	7.07	12.53	32.67	6.64
TE-267802	516029	Chr6	24399386	24399506	+	ORSiTERT00400073	Note=p-SINE2-r2012%2520retrotransposon%252C%2520putative	No	0	1	0	0	0	0	144.97	79.39	95.06	123.16	166.05	152.27	58.24	116.49	86.51	33.35	39.34	58.57	25.33	36.31	39.07	26.1	51.55	67	35.1	56.04	77.94	46.76	34.76	42.71	69.89	75.67	66.95
TE-276351	516029	Chr6	30850429	30850576	+	ORSiTERT00400072	Note=p-SINE2-r2013%2520retrotransposon%252C%2520putative	No	0	0	0	1	0	0	561.49	365.64	297.65	351.29	444.4	335.21	622.73	617.82	639.79	479.63	844.36	458.52	359.11	498.75	168.02	608.51	529.94	425.72	355.79	276.53	234.14	239.38	286.93	216.32	432.31	512.06	383.28
TE-303677	516029	Chr7	20164009	20164217	+	ORSiTERT00400064	Note=p-SINE3-r3002%2520retrotransposon%252C%2520putative	No	0	0	0	1	0	0	82.85	34.19	38.07	55.14	78.92	40.69	64.61	63.26	77.95	78.79	158.79	63.99	40.06	33.8	13.24	57.99	37.92	46.66	34.86	31.37	20.11	30.85	22.47	40.95	43.49	41.54	47.32
TE-197192	516029	Chr5	1782422	1782650	+	ORSiTERT00400053	Note=p-SINE3-r3013%2520retrotransposon%252C%2520putative	No	1	0	0	1	0	0	10.78	27.89	17.35	46.87	71.06	17.7	13.69	114.83	26.55	70.36	46.08	91.37	76.68	122.88	43.48	13.58	0.65	3.7	10.89	16.25	51.21	116.9	75.65	156.72	8.21	6.45	11.31
TE-150388	516029	Chr3	35150976	35151126	+	ORSiTERT00400053	Note=p-SINE3-r3013%2520retrotransposon%252C%2520putative	No	0	0	0	1	0	0	17.66	49.81	117.55	23.73	19.16	81.31	54.75	42.06	107.25	2.4	2.17	17.46	59.85	19.9	103.67	58.63	106.24	133.5	103.28	61.76	89.79	114.52	74.91	100.38	91.87	124.15	147.46
TE-179883	516029	Chr4	22187460	22187805	+	ORSiTERTOOT00022	Note=putative%2520retrotransposon	No	0	0	0	1	0	0	2.26	14.56	13.26	14.5	6.8	40.72	0	0	1.45	0	0	0	14.94	4.43	20.88	0	7.95	3.08	4.24	14.46	19.69	28.98	11.38	44.38	8.67	2.47	7.44
TE-284361	516029	Chr7	5380107	5381455	+	ORSiTERTOOT00022	Note=putative%2520retrotransposon	No	0	0	0	1	0	0	1.46	63.74	95.14	65.54	26.39	92.37	45.79	2.84	74.94	4.14	1.1	1.69	42.72	27.21	81.26	51.7	49.16	115.02	72.41	76.28	124.53	64.31	67.83	109.26	62.16	84.28	110.44
TE-104303	516029	Chr3	104151	104348	+	ORSiTERTOOT00377	Note=retrotransposon%252C%2520putative	No	1	0	0	1	0	0	31.97	18.81	23.7	38.59	40.04	14.5	52.19	71.07	37.57	64.75	104.52	36.84	45.91	80.71	18.78	89.94	47.39	36.13	33.91	20.04	25.83	49.44	24.4	23.87	30.57	51.3	22.74
TE-127139	516029	Chr3	17862188	17862699	+	ORSiTERTOOT00274	Note=retrotransposon%252C%2520putative	No	1	0	0	1	0	0	0	0.56	32.82	0.34	0.68	0	0	0	0	30.79	56.34	41.01	0.03	0	0.33	0.02	0	0	0	0	0.14	0.26	0.1	36.01	4.33	0	0
TE-148745	516029	Chr3	33744000	33744114	+	ORSiTERTOOT00383	Note=retrotransposon%252C%2520putative	No	1	0	0	1	0	0	168.4	173.4	107.28	179.1	144.1	96.79	311.27	496.4	379.29	362.71	469.68	216.66	205.51	218.52	141.3	427.71	282.03	243.45	172.88	163.91	122.5	280.27	234.29	193.84	263.81	269.71	296.84
TE-15078	516029	Chr1	11192256	11192323	+	ORSiTERTOOT00351	Note=retrotransposon%252C%2520putative	No	1	0	0	0	0	0	36.88	33.26	0	34.88	46.63	28.34	60.88	102.71	72.77	44.61	95.74	56.18	19.72	35.36	20.78	60.61	46.17	43.35	30.81	40.99	20.8	19.22	30.1	25.04	42.44	45.52	45.33
TE-256557	516029	Chr6	16279268	16279491	+	ORSiTERTOOT00335	Note=retrotransposon%252C%2520putative	No	1	0	0	0	0	0	105.82	45.63	112.21	78.99	49.28	45.47	308.68	44.96	329.59	418.38	1380.55	458.55	86.64	269.34	132.99	20.9	409.22	37.62	242.08	476.45	415.36	13.07	109.01	20.82	217.51	261.44	219.41
TE-256560	516029	Chr6	16280856	16281045	+	ORSiTERTOOT00416	Note=retrotransposon%252C%2520putative	G27677	1	0	0	0	0	0	112.08	0.49	49.03	1.42	1.9	1.61	301.77	0.68	193.79	774.86	2094.27	375.98	0.37	315.29	0.43	19.03	376.67	1.15	245.55	426.62	0.18	0.56	0.99	7.33	0.32	0.32	0.54
TE-265209	516029	Chr6	22558525	22558640	+	ORSiTERTOOT00351	Note=retrotransposon%252C%2520putative	No	1	0	0	0	0	0	68.23	36.77	49.77	2.99	9.07	6.17	14.97	23.77	20.1	0.46	9.71	5.56	3.69	12.01	4.01	4.24	9.47	1.47	8.73	3.36	0	1.02	10.26	8.9	3.05	10.53	0.35
TE-324048	516029	Chr8	5945737	5949391	+	ORSiTERTOOT00369	Note=retrotransposon%252C%2520putative	G32555	1	0	0	1	0	0	50.74	79.15	168.88	38.3	66.02	91.76	37.1	16.75	41.13	0.64	0.81	0.81	93.54	30.98	151.87	35.68	73.61	66.9	121.55	92.27	193.75	30.09	74.86	69.3	42.65	59.25	92.98
TE-334039	516029	Chr8	13910234	13910463	+	ORSiTERTOOT00377	Note=retrotransposon%252C%2520putative	No	1	0	0	1	0	0	18.12	17.57	13.45	19.24	0.21	8.05	19.56	23.14	18.57	56	63	43.49	24.73	31.66	13.27	29.99	20.53	23.63	10.22	23.11	13.83	12.06	17.26	5.61	13.92	34.67	3.39
TE-351978	516029	Chr8	26818599	26818899	+	ORSiTERTOOT00024	Note=Retrotransposon%252C%2520putative	No	1	0	0	1	0	0	1.97	3.06	6.14	1.23	1.29	0	20.19	22.17	30.14	64.97	34.74	59.18	0.6	0.38	8.01	25.84	57.97	47.21	2.45	1.4	11.09	0	0.53	0	15.67	21.42	16.3
TE-358692	516029	Chr9	3844218	3847059	+	ORSiTERTOOT00374	Note=retrotransposon%252C%2520putative	No	1	0	0	0	0	0	24.82	40.77	60.68	50.83	23.71	0.3	1.13	0.74	39.89	0.06	12.17	0.2	0.39	2.7	44.06	7.24	65.57	1.07	1.13	42.15	50.14	0.34	1.5	1.68	0.82	1.03	1.4
TE-381968	516029	Chr9	20693181	20693334	+	ORSiTERTOOT00400	Note=retrotransposon%252C%2520putative	No	1	0	0	1	0	0	897.55	560.47	552.96	272.17	615.47	195.54	760.6	598.88	718.23	2367.05	2488.05	1509.89	361.88	366.15	253.65	813.04	580.76	890.43	393.92	620.52	559.6	332.18	237.21	293.34	542.75	607.48	638.5
TE-472717	516029	Chr12	14446197	14447101	+	ORSiTERTOOT00300	Note=retrotransposon%252C%2520putative	No	1	0	0	1	0	0	146.08	206.33	126.96	214.92	239.95	165.42	117.42	133.52	207.98	324.64	435.58	295.29	140.65	216.7	190.05	193.17	211.27	157.46	133.9	181.61	145.97	192.12	227.51	193.91	147.28	144.71	180.02
TE-75700	516030	Chr2	13889977	13890311	+	ORSiTERTOOT00388	Note=retrotransposon%252C%2520putative	No	1	0	0	1	0	0	61.89	81.06	87.58	85.14	124.99	59.61	100.09	165.57	114.2	164.47	222.24	139.67	51.95	64.06	89.08	81.6	106.49	189.44	54.42	80.39	94.63	87.98	84.99	153.58	126.58	117.56	115.47
TE-82743	516030	Chr2	19040832	19041105	+	ORSiTERTOOT00401	Note=retrotransposon%252C%2520putative	No	1	0	0	1	0	0	24.86	18.38	5.32	16.33	34.65	19.86	32.39	27.13	26.17	28.48	63.89	79.08	7.68	26.39	7	31.66	14.74	16.39	7.99	13.62	12.6	14.09	20.88	11.9	9.22	12.24	15.18
TE-102195	516029	Chr2	34052032	34052535	+	ORSiTERTOOT00351	Note=retrotransposon%252C%2520putative	No	0	1	0	0	0	0	6.46	2.25	10.55	0	0	0	8.71	20.03	14.53	3.41	9.07	0	0	17.27	17.27	14.31	27.92	19.69	5.51	5.81	3.14	13.3	14.36	5.2	20.5	13.62	10.18
TE-10362	516029	Chr1	7872851	7873064	+	ORSiTERTOOT00377	Note=retrotransposon%252C%2520putative	No	0	1	0	0	0	0	20.23	40.97	21.59	0.45	28.87	21.44	0.25	0.23	57.7	21.57	69.16	42.75	88.64	35.35	74.01	126.96	0.14	0.18	18.07	2.23	32.67	0.25	0.21	70.49	72	0.21	58.48
TE-108446	516029	Chr3	3797492	3797663	+	ORSiTERTOOT00300	Note=retrotransposon%252C%2520putative	No	0	1	0	0	0	0	0.28	0.51	43.89	1.86	14.95	10.69	0.37	0.31	0	1.1	0.59	46.22	0	0	0	0.37	0	0.39	1.54	1.71	0	17.21	0	0.64	0.9	0	0.3
TE-150320	516029	Chr3	35096288	35098404	+	ORSiTERTOOT00437	Note=retrotransposon%252C%2520putative	G19739	0	1	0	0	0	0	42.41	22.27	4.58	12.8	12.34	4.2	49.75	16.11	25.29	9.79	35.19	54.63	39.44	29.07	47.88	134.69	6.29	13.92	5.49	65.64	30.74	32.08	11.29	26.54	26.79	20.07	32.67
TE-150321	516029	Chr3	35097941	35098779	+	ORSiTERTOOT00341	Note=retrotransposon%252C%2520putative	G19739	0	1	1	0	0	1	46.99	39.85	53.69	6.39	12.61	19.71	18.51	4.78	12.43	14.75	0.53	24.1	51.84	47.96	43.65	49.81	57.48	27.48	41.44	41.99	19.88	12.35	104	49.98	9.47	10.84	18.71
TE-162225	516029	Chr4	8301787	8302590	+	ORSiTERTOOT00274	Note=retrotransposon%252C%2520putative	No	0	1	0	0	1	0	1195.71	437.2	1523.23	708.13	814.95	753.22	370.34	129.7	391.1	607.53	1791.46	1033.54	2352.8	2371.5	1719.09	463.29	800.84	797.33	781.59	1185.4	504.18	90.49	491.51	147.11	646	2432.8	687.39
TE-376147	516029	Chr9	16589066	16590474	+	ORSiTERTOOT00283	Note=retrotransposon%252C%2520putative	No	0	1	0	0	1	1	0	0	0	0	0	0	0.76	0	0.66	0	0	12.41	126.69	0.37	117.32	0	0	0	0	4.99	472.82	0	0	0	284.27	0	327.97
TE-419891	516029	Chr11	3330084	3330275	+	ORSiTERTOOT00439	Note=retrotransposon%252C%2520putative	No	0	1	0	1	0	0	45.08	27.5	171.32	14.59	26.26	49.26	108.85	37.54	168.79	21.71	9	37.72	181.98	59.89	264.05	129.78	22.44	310.32	117.56	96.37	127.33	117.93	107.48	179.72	135.55	298.36	392.32
TE-419892	516029	Chr11	3330125	3330369	+	ORSiTERTOOT00439	Note=retrotransposon%252C%2520putative	No	0	1	0	0	0	0	6.67	1.49	32.58	2.03	1.94	4.73	14.35	12.37	30.9	2.82	1.06	5.9	21.91	13.4	46	19.56	123.78	56.52	17.64	9.29	22.5	19.95	21.95	35.69	23	45.59	77.46
TE-42796	516029	Chr1	31907384	31911642	+	ORSiTERTOOT00369	Note=retrotransposon%252C%2520putative	No	0	1	0	0	0	0	21.63	20.41	0	0	0	0	14.8	14	23.54	0	0	21.03	0	14.52	16.55	20.6	15.67	0	0	0	0	0	13.01	18.38	14.6	13.11	25.21
TE-82756	516030	Chr2	19050582	19050761	+	ORSiTERTOOT00351	Note=retrotransposon%252C%2520putative	No	0	1	1	1	0	0	212.19	334.11	570.51	282.28	187.66	279.01	267.89	265.98	223.03	230.31	161.1	159.7	641.25	324.53	844.57	530.79	883.96	576.35	948.49	636.59	879.23	710.25	668.23	625.02	609.96	751.19	723
TE-11225	516029	Chr1	8470845	8470896	+	ORSiTERTOOT00309	Note=retrotransposon%252C%2520putative	No	0	0	1	0	0	0	13.11	6.43	1.88	0	2.48	1.91	5.91	24.09	8.35	8.68	0	2.61	0	5.18	3.48	0	0	0	0	0	1.1	0	4.94	7.32	0	0	0
TE-281703	516029	Chr7	3534576	3534843	+	ORSiTERTOOT00393	Note=retrotransposon%252C%2520putative	No	0	0	1	1	0	0	0	78.31	0	0	97.25	130.82	0	0	0	0	0	0	0	0	85.77	35.66	75.26	49.61	88.5	117.83	55.44	97.96	158.51	0	104.74	51.39	45.27
TE-319457	516029	Chr8	2569919	2570017	+	ORSiTERTOOT00283	Note=retrotransposon%252C%2520putative	No	0	0	1	1	0	0	2.3	26.93	35.27	7.41	2.7	13.61	9.73	19.59	13.66	2.22	0	6.09	19.21	4.32	50.65	34.59	53.62	87.41	21.05	21.89	35.13	14.98	19.26	23.87	42.05	49.42	74.5
TE-322685	516029	Chr8	5030058	5030170	+	ORSiTERTOOT00313	Note=retrotransposon%252C%2520putative	No	0	0	1	0	0	0	40.25	9.41	63.53	13.51	32.28	17.24	28.87	51.89	22.04	15.11	39.67	12.43	28.21	45.71	20.54	5.55	3.97	8.83	32.04	22.95	23.86	23.65	20.64	13.68	36.09	7.32	25.35
TE-377313	516029	Chr9	17422555	17422725	+	ORSiTERTOOT00295	Note=retrotransposon%252C%2520putative	No	0	0	1	1	0	0	155.14	172.97	131.36	122.25	176.88	130.41	89.85	162.57	120.73	243.28	194.39	286.34	52.98	96.52	79.17	31.77	36.61	55.17	78.83	94.67	150.89	58	48.03	91.94	27.03	58.95	50.5
TE-106987	516029	Chr3	2615648	2615758	+	ORSiTERTOOT00323	Note=retrotransposon%252C%2520putative	No	0	0	0	1	0	0	71.53	45.8	49.78	50.75	80.91	52.3	68.55	47.85	66.36	87.41	118.6	54.29	47.16	59.39	44.25	86.7	32.83	52.29	18.13	40.27	29.36	38.2	50.38	39.27	38.21	48.02	54.43
TE-108647	516029	Chr3	3936547	3936577	+	ORSiTERTOOT00378	Note=retrotransposon%252C%2520putative	No	0	0	0	1	0	0	105.63	101.47	25.08	51.61	80.42	38.23	89.99	128.61	80.5	122.03	203.86	62.55	11.85	83.18	36.17	72.45	48.39	72.69	27.51	45.56	32.71	34.22	42.28	11.07	55.06	43.91	34.16
TE-121552	516029	Chr3	14165413	14165520	+	ORSiTERTOOT00351	Note=retrotransposon%252C%2520putative	No	0	0	0	1	0	0	70.45	49.6	34.99	40.34	46.15	35.83	98.98	112.29	76.12	100.74	160.77	60.46	56.17	96.07	82.67	116.22	87.15	81.41	34.73	42.33	45.21	36.85	37.72	47.68	67.57	41.38	105.72
TE-148744	516029	Chr3	33743829	33743991	+	ORSiTERTOOT00383	Note=retrotransposon%252C%2520putative	No	0	0	0	1	0	0	23.21	30.18	12.08	26.61	17.81	10.51	44.71	76.98	53.5	51.85	69.26	26.48	25.61	30.03	14.1	61.1	32.1	30.61	20.85	15.05	17.03	28.04	34.44	24.99	27.17	28.86	33.56
TE-160693	516029	Chr4	7081822	7081984	+	ORSiTERTOOT00377	Note=retrotransposon%252C%2520putative	No	0	0	0	1	0	0	116.06	105.9	104.05	91.44	86.72	62.54	92.35	104.65	104.67	146.46	304.09	142.69	73.69	128.3	88.69	126.11	86.94	109.85	90.47	100.63	88.75	37.59	102.46	76.45	77.36	129.25	68.88
TE-210701	516029	Chr5	12005622	12008444	+	ORSiTERTOOT00270	Note=retrotransposon%252C%2520putative	No	0	0	0	1	0	0	2.46	7.63	22.13	9.69	2.85	19.28	8.08	1.92	8.94	0.81	2.91	1.22	11.26	3.5	29.11	6.1	33.55	16.21	17.74	14.88	33.32	10.52	14.13	20.94	17.27	28.16	36.5
TE-210702	516029	Chr5	12008680	12010248	+	ORSiTERTOOT00270	Note=retrotransposon%252C%2520putative	No	0	0	0	1	0	0	9.95	21.96	34.82	32.69	10.93	44.14	25.79	8.16	38.65	4.52	4.39	6.65	28.13	8.37	40.48	20.26	40.46	63.81	39.76	30.65	54.83	29.83	31.98	45.6	36.26	66.17	84.72
TE-210703	516029	Chr5	12010080	12011048	+	ORSiTERTOOT00270	Note=retrotransposon%252C%2520putative	No	0	0	0	1	0	0	37.69	64.17	61.01	69.72	54.43	104.77	101.43	44.03	105.37	2.07	0.95	36.86	48.1	1.06	53.24	59.4	117.99	130.62	57.01	75.66	74.35	48.5	79.39	61.3	79.78	127.37	137.17
TE-220459	516029	Chr5	19337937	19338102	+	ORSiTERTOOT00339	Note=retrotransposon%252C%2520putative	No	0	0	0	1	0	0	24.58	29.34	92.88	33.06	27.27	85.92	33.61	4.08	23.07	8.1	5.46	28.07	60.31	40.44	82.39	15.4	37.55	38.06	69.87	72.69	125	27.31	53.78	86.5	43.73	52.67	34.2
TE-244267	516029	Chr6	7290269	7290839	+	ORSiTERTOOT00319	Note=retrotransposon%252C%2520putative	No	0	0	0	1	0	0	90.53	70.01	61.54	68.77	64.36	71.62	63.13	57.52	91.78	108.61	148	116.32	61.28	63.88	44.24	82.38	50.32	65.45	54.32	74.97	46.5	62.68	59.43	54.32	63.69	71.59	65.68
TE-255502	516029	Chr6	15496461	15496561	+	ORSiTERTOOT00439	Note=retrotransposon%252C%2520putative	No	0	0	0	1	0	0	0.93	7.01	23.56	8.79	0.87	17.3	8.83	0	4.91	3.01	0	2.11	4.69	5.93	14.5	1.28	6.54	11.22	30.94	7.65	38.18	1.88	13.03	18.92	21.91	16.61	5.44
TE-27610	516029	Chr1	20788795	20788931	+	ORSiTERTOOT00377	Note=retrotransposon%252C%2520putative	No	0	0	0	1	0	0	7.58	16.94	14.3	6.24	6.24	24.66	20.7	16.05	11.5	1.29	0	0.84	16.45	0	11.76	12.39	24.47	14.92	12.05	21.26	35.13	2.11	12.87	13.77	8.48	15.75	17.35
TE-280261	516029	Chr7	2502501	2504722	+	ORSiTERTOOT00366	Note=retrotransposon%252C%2520putative	No	0	0	0	1	0	0	22.8	0	80.57	0	33.75	0	0	26.59	56.9	8.04	10.77	0	43.61	0	106.17	0	99.36	78.48	59.02	33.3	87.86	0	54.87	0	0	65.07	0
TE-284355	516029	Chr7	5367385	5367750	+	ORSiTERTOOT00339	Note=retrotransposon%252C%2520putative	No	0	0	0	1	0	0	86.72	86.28	81.56	70.3	82.25	79.93	88.27	142.81	126.79	148.19	216.89	147.09	56.16	79.56	75.92	98.85	78.16	117.71	64.53	56.73	82.74	75.83	72.87	70.65	98.76	99.03	100.91
TE-310100	516029	Chr7	24806343	24806380	+	ORSiTERTOOT00400	Note=retrotransposon%252C%2520putative	No	0	0	0	1	0	0	0	8.24	22.33	4.82	0	6.87	0	0.91	0	0	0	0	8.08	0	15.57	0	5.45	4.62	33.68	18.66	62.36	24.36	7.37	22.26	7.33	8.13	30.77
TE-31515	516029	Chr1	23542979	23543089	+	ORSiTERTOOT00322	Note=retrotransposon%252C%2520putative	No	0	0	0	1	0	0	85.43	159.9	321.28	240.76	142.99	287.5	108.4	44.12	134.53	71.97	13.47	128.56	157.08	95.64	244.95	89.65	131.89	163.06	233.72	222.74	339.75	178.34	163.74	174.75	175.84	223.09	252.01
TE-316008	516029	Chr7	29667973	29668293	+	ORSiTERTOOT00275	Note=retrotransposon%252C%2520putative	No	0	0	0	1	0	0	23.4	13.94	50.8	29.06	22.02	31.51	7.17	8.72	22.89	13.2	5.55	15.07	38.67	4.93	49.69	15.61	43.8	47	67.46	38.45	52.46	45.41	11.58	58.08	27.93	35.49	76.78
TE-322573	516029	Chr8	4953199	4953411	+	ORSiTERTOOT00377	Note=retrotransposon%252C%2520putative	No	0	0	0	1	0	0	32.41	31.8	209.45	59.48	62.85	114.98	19.64	3.89	44.07	8.8	7.47	16.29	134.11	78.84	320.51	49.15	41.74	20.82	41.36	53.17	70.03	14.65	53.37	55.78	10.87	39.25	25.12
TE-329957	516029	Chr8	10460490	10461703	+	ORSiTERTOOT00268	Note=retrotransposon%252C%2520putative	No	0	0	0	1	0	0	14.06	9.73	3.96	9.63	25.62	10.89	7.02	14.44	8.06	30.05	25.51	24.74	6.28	31.18	12.85	16.99	6.81	6.39	5.99	9.84	6.18	10.32	9.43	10.03	4.04	10.94	7.32
TE-350016	516029	Chr8	25331259	25331417	+	ORSiTERTOOT00385	Note=retrotransposon%252C%2520putative	No	0	0	0	1	0	0	2.09	1.22	5.09	0	3.35	5.14	1.82	1.78	0	0	0	0.1	6.84	0	12.49	0	2.72	7.52	6.71	7.84	17.96	1.07	7.05	10.44	3.72	2	6.31
TE-358694	516029	Chr9	3847062	3849254	+	ORSiTERTOOT00374	Note=retrotransposon%252C%2520putative	No	0	0	0	1	1	1	82.63	25.07	29.83	30.51	77.29	21.97	115.12	70.96	103.14	39.95	91.37	69.37	74.9	93.06	66.18	91.18	85.58	94.78	18.93	24	22.98	15.19	19.19	24.79	21.92	24.2	17.54
TE-371218	516029	Chr9	13130569	13131004	+	ORSiTERTOOT00377	Note=retrotransposon%252C%2520putative	No	0	0	0	1	0	0	25.5	13.02	17.36	11.04	22.81	18.1	23.48	39.61	29.38	49.27	51.04	33.28	27.98	35.13	8.55	50.28	12.58	16.64	14.38	7.99	9.71	26.56	13.26	18.82	17.95	6.4	15.66
TE-41387	516029	Chr1	30761687	30761763	+	ORSiTERTOOT00351	Note=retrotransposon%252C%2520putative	No	0	0	0	1	0	0	60.04	79.84	43.3	43.53	62.93	62.03	55.15	72.74	39.35	92.57	176.84	83.18	45.67	74.97	43.53	78.39	37.1	51.28	54.82	57.12	40.05	56.29	31.65	39.5	32.99	46.56	48.81
TE-426811	516029	Chr11	8542933	8543017	+	ORSiTERTOOT00388	Note=retrotransposon%252C%2520putative	No	0	0	0	1	0	0	8.67	5.94	12.52	5.76	5.7	11.96	35.12	9.2	13.9	16.19	47.3	27.94	5.54	25.98	8.38	31.64	13.78	12.63	5.63	4.96	8.41	19.38	15.05	4.36	15.81	21.96	12.84
TE-428251	516029	Chr11	9667871	9667992	+	ORSiTERTOOT00292	Note=retrotransposon%252C%2520putative	No	0	0	0	1	0	0	15.29	22.6	8.16	15.54	17.9	2.75	51.67	13.01	10.56	73.27	50.4	10.53	21.8	51.38	3.03	41.55	10.73	4.79	2.62	5.23	3.89	4.78	15.39	5.13	21.37	2.86	9.61
TE-450580	516029	Chr11	25963028	25963234	+	ORSiTERTOOT00351	Note=retrotransposon%252C%2520putative	No	0	0	0	1	0	0	56.12	45.53	33.85	72.17	72.17	25.32	51.2	77.23	60.51	103.61	91.95	93.82	45.05	77.77	36.99	89.44	58.63	42.77	28.89	49.92	30.9	64.76	74.22	70.98	47.57	70.19	31.07
TE-450581	516029	Chr11	25963162	25963266	+	ORSiTERTOOT00351	Note=retrotransposon%252C%2520putative	No	0	0	0	1	0	0	75.01	55.11	35.21	56.47	72.22	18.14	61.61	83.09	47.62	97.64	108.26	40.82	71.35	38.53	51.84	112.51	45.51	39.11	14.8	51.23	23.98	69.31	46.04	45.1	49.3	73.98	36.01
TE-456775	516029	Chr12	2096908	2097235	+	ORSiTERTOOT00442	Note=retrotransposon%252C%2520putative	No	0	0	0	1	0	0	217.42	86.04	72.08	133.79	168.81	94.85	143.98	82.87	76.3	205.02	189.84	114.37	115.46	161.74	54.13	181.45	89.06	76.33	78.04	91.07	59.98	54.39	83.82	80.11	78.86	109.21	61
TE-481522	516029	Chr12	21563456	21563513	+	ORSiTERTOOT00339	Note=retrotransposon%252C%2520putative	No	0	0	0	1	0	0	10.07	29.83	45.08	38.45	34.13	35.53	33.08	14.85	30.1	3.79	20.5	9.57	27.51	7.5	59.08	27.85	92.64	66.95	52.19	34.06	73.27	28.39	64.99	34.22	66.35	58.58	162.32
TE-68477	516030	Chr2	8535500	8535574	+	ORSiTERTOOT00388	Note=retrotransposon%252C%2520putative	No	0	0	0	1	0	0	587.59	422.57	256.91	352.46	311.2	266.76	438.05	420.36	492.4	662.04	955.76	513.48	261.19	591.95	245.92	577.65	365.31	390.26	261.81	309.9	221.24	386.7	302.95	262.63	270.96	360.69	351.95
TE-69605	516030	Chr2	9407868	9408040	+	ORSiTERTOOT00439	Note=retrotransposon%252C%2520putative	No	0	0	0	1	0	0	17.41	15.1	68.37	17.35	14.59	32.95	34.94	10.14	26.39	7.49	6.01	10.18	35.61	25.79	77.5	11.38	56.21	21.21	55.84	26.51	79.82	34.26	28.27	42.92	19.23	37.32	44.87
TE-82755	516030	Chr2	19050172	19050501	+	ORSiTERTOOT00351	Note=retrotransposon%252C%2520putative	No	0	0	0	1	0	0	300.7	442.61	830.93	416.26	259.4	553.62	352.35	289.98	392.88	374.38	261.66	335.03	677.15	413.32	1317.42	653.97	809.27	845.12	938.32	690.05	1364.5	689.31	842.04	925.91	581.14	867.8	966.12
TE-162220	516029	Chr4	8300043	8300099	+	ORSiTERTOOT00272	Note=retrotransposon%252C%2520putative	No	0	0	0	0	1	0	46.7	40.78	194.26	102.47	67.71	63.39	13.06	11.42	57.05	9.12	98.33	11.12	144.18	70.57	281.12	57.38	331.75	111.91	85.62	48.75	54.24	0	53.02	4.05	104.04	474.65	165.24
TE-285085	516029	Chr7	5915358	5917898	+	ORSiTERTOOT00410	Note=retrotransposon%252C%2520putative	No	0	0	0	0	1	0	10.34	3.67	12.69	0	0	0.89	20.49	0	24.53	4.1	20.96	5.41	15.82	4.41	3.96	16.24	0	8.55	11.59	4.01	4.77	0	0	0	41.68	2.91	22.42
TE-329961	516029	Chr8	10462114	10462452	+	ORSiTERTOOT00268	Note=retrotransposon%252C%2520putative	No	0	0	0	0	1	0	10.31	0	4.99	11.67	20.21	13.78	5.29	2.79	4.86	17.93	9.43	10.46	15.36	31.09	16.97	0.82	5.32	3.65	3.13	8.06	4.5	0.98	5.24	4.17	6.54	8.85	3.33
TE-358693	516029	Chr9	3844401	3848817	+	ORSiTERTOOT00386	Note=retrotransposon%252C%2520putative	No	0	0	0	0	1	1	0.02	17.3	24.18	16.37	14.49	64.85	26.67	14.57	1.17	29.45	0.04	8.3	21.15	24.86	0.03	8.65	0.03	24.75	57.33	12.71	22.9	51.2	63.8	79.09	48.83	58.61	67.1
TE-150319	516029	Chr3	35094426	35097862	+	ORSiTERTOOT00318	Note=retrotransposon%252C%2520putative	G19739	0	0	0	0	0	1	1.16	1.11	12.41	0.61	22.62	5.63	2.56	1.23	0.51	26.12	8.95	0.18	26.91	42.96	0.8	4.89	18.51	16.83	18.34	0.68	0.79	0.88	34.19	3.61	2.1	1.19	0.99
TE-258108	516029	Chr6	17444125	17444344	+	ORSiTERTOOT00366	Note=retrotransposon%252C%2520putative	No	0	0	0	0	0	1	11.33	0.91	12.37	5.07	5.02	0.58	12.82	6.51	27.23	2.27	15.35	40.91	4.24	13.88	0.63	22.69	11.96	21.91	16.13	2.22	7.58	18.07	1.31	3.49	6.91	1.13	2.85
TE-256561	516029	Chr6	16280878	16282067	+	ORSiCMCM00100013	Note=Rice%2520chromosome%25208%2520centromere-like%2520LTR%2520retrotransposon%252C%2520putative	G27677	1	0	0	0	0	0	4.4	7.97	2.4	9.57	8.72	6.69	18.35	14.07	15.32	47.32	106.29	24.86	21.7	15.94	25.97	0.37	24.6	4.97	12.02	20.39	50.6	3.6	22.56	3.93	41.77	46.2	20.22
TE-82750	516030	Chr2	19044917	19045028	+	ORSiCMCM00100013	Note=Rice%2520chromosome%25208%2520centromere-like%2520LTR%2520retrotransposon%252C%2520putative	No	1	0	0	1	0	0	9.25	12.72	7.43	12.12	12.51	8.23	13.56	16.36	17.13	201.74	139.54	154.71	26.5	31.98	18.5	18.6	8.12	42.09	10.39	13.58	13.17	17.3	16.35	96.38	7.22	11.22	14.56
TE-175730	516029	Chr4	19321796	19322085	+	ORSiCMCM00100019	Note=Rice%2520chromosome%25208%2520centromere-like%2520LTR%2520retrotransposon%252C%2520putative	No	0	1	0	0	0	0	0.81	0.83	1.87	1.14	4.96	1.38	34.81	33.38	43.45	1.87	1.58	16.27	21.3	21.56	29.59	26.88	16.77	29.05	0.74	23.8	15.15	14.15	16.82	20.75	22.36	20.15	26.72
TE-175884	516029	Chr4	19405759	19406201	+	ORSiCMCM00100011	Note=Rice%2520chromosome%25208%2520centromere-like%2520LTR%2520retrotransposon%252C%2520putative	No	0	0	1	0	0	0	0	0	0	0	0	29.05	0	0	0	0	0	0	4.85	0	0	21.01	58.74	0	0	0	0	0	0	0	10.9	0	0
TE-398388	516029	Chr10	10542531	10543173	+	ORSiCMCM00100010	Note=Rice%2520chromosome%25208%2520centromere-like%2520LTR%2520retrotransposon%252C%2520putative	No	0	0	1	0	0	0	0	0.01	0	2.11	0.88	0	0	0.84	0	0	0	0	1.88	0	17.94	8.5	10.9	21.31	0.33	0.1	3.66	7.03	2.31	3.32	4.89	2.38	4.8
TE-398389	516029	Chr10	10543081	10543445	+	ORSiCMCM00100010	Note=Rice%2520chromosome%25208%2520centromere-like%2520LTR%2520retrotransposon%252C%2520putative	No	0	0	1	0	0	0	0	0.43	0	0.85	0	1.25	0	0.69	0	0	0	0	0	0	1.74	12.15	1.91	15.43	2.88	2.39	5.02	6.56	0.12	0.61	2.46	0.83	5.11
TE-398390	516029	Chr10	10543264	10544534	+	ORSiCMCM00100014	Note=Rice%2520chromosome%25208%2520centromere-like%2520LTR%2520retrotransposon%252C%2520putative	No	0	0	1	0	0	0	0.2	1.01	1.65	1.33	1.63	1.67	2.45	4.69	2.73	12.22	6.92	13.84	2.63	4.27	23.52	33.66	20.34	58.53	5.43	0.29	9.33	10.74	9.37	21.59	9.37	13.36	24.55
TE-24663	516029	Chr1	18418626	18418802	+	ORSiCMCM00100011	Note=Rice%2520chromosome%25208%2520centromere-like%2520LTR%2520retrotransposon%252C%2520putative	No	0	0	0	1	0	0	4.54	6.75	4.72	5.71	7.85	4.55	14.77	11.29	16.86	17.43	31.5	11.51	7.73	4.92	4.3	17.06	8.11	13.85	2.43	2.69	4.05	5.08	5.16	5.07	9.84	5.28	8.97
TE-260292	516029	Chr6	19172177	19172827	+	ORSiCMCM00100017	Note=Rice%2520chromosome%25208%2520centromere-like%2520LTR%2520retrotransposon%252C%2520putative	No	0	0	0	1	0	0	197.75	242.77	97.9	346.87	567.17	265.28	609.25	281.26	315.66	269.34	223.48	174.45	256.96	601.28	131.57	397.89	115.91	188.58	110.75	129.49	64.09	174.48	244.33	153.27	187.09	164.93	156.31
TE-322577	516029	Chr8	4954771	4956547	+	ORSiCMCM00100011	Note=Rice%2520chromosome%25208%2520centromere-like%2520LTR%2520retrotransposon%252C%2520putative	No	0	0	0	1	0	0	0.72	0.52	88.64	0.8	27.75	51.34	15.41	0.27	14.69	1.21	1.15	0.16	44.12	0.59	146.32	9.02	12.24	4.85	28.72	23.55	35.26	10.82	1.07	21.49	6.34	14.01	0.31
TE-162221	516029	Chr4	8300394	8301351	+	ORSiCMCM00100018	Note=Rice%2520chromosome%25208%2520centromere-like%2520LTR%2520retrotransposon%252C%2520putative	No	0	0	0	0	1	0	80.04	40.58	301.22	29.61	42.31	101.61	42.55	15.45	69.57	75.71	168.42	56.65	130.97	120.92	366.09	20.09	154.41	160.19	82.72	61.21	66.37	3.71	18.23	23.44	82.01	423.2	160.89
TE-120552	516029	Chr3	13376052	13376256	+	ORSiTERTOOT00027	Note=RIRE3_P0698G03-1%2520gypsy-type%2520retrotransposon%252C%2520putative	No	0	0	0	1	0	0	10.65	3.9	6.33	9.44	11.56	15.66	25.96	2.4	13.14	9.72	25.21	9.67	0	0	4.88	19.94	12.72	19.07	0	4.28	0	2.28	1.72	0	8.77	24.1	14.7
TE-22222	516029	Chr1	16634240	16634315	+	ORSiTERT00100068	Note=RIRE5%2520gypsy-type%2520retrotransposon%252C%2520putative	No	1	0	0	1	0	0	7.97	7.44	4.77	11.89	13.17	13.79	19.74	20.19	19.86	22.32	38.77	26.9	13.52	42.44	5.86	26.1	12.57	12.24	5.96	14.14	1.36	9.1	19.22	4.16	7.76	8.61	29.12
TE-334959	516029	Chr8	14618631	14619553	+	ORSiTERT00200077	Note=RIRE8%2520gypsy-type%2520retrotransposon%252C%2520putative	No	1	0	0	1	0	0	24.28	22.9	15.54	11.28	9.94	10.4	16.34	19.72	31.49	67.64	48.38	61	26.75	36.98	20.32	54.22	38.51	40.93	18.53	16.68	16.91	12.97	10.98	0	16.3	27.67	31.82
TE-17809	516029	Chr1	13163392	13164227	+	ORSiTERT00200077	Note=RIRE8%2520gypsy-type%2520retrotransposon%252C%2520putative	G1455	0	0	0	0	0	1	0.23	0.88	0.66	0	0	0	0.32	10.74	0	0	3.69	5.48	3.03	1.76	4.3	0	0	0	0.5	2.66	0	0.48	0.54	0	1.74	8.27	17.84
TE-157451	516029	Chr4	4550811	4552435	+	ORSiTERTOOT00028	Note=Squiq%2520LTR%2520retrotransposon%252C%2520putative	No	0	0	0	0	1	0	18.64	18.36	28	21.33	1.59	19.05	8.69	4.88	12.3	53.09	8.35	4.38	28.51	6.02	50.44	33.25	0.63	53.45	17.41	0	24.06	0	0	0.19	0.43	32.33	1.51
TE-162865	516029	Chr4	8855540	8857195	+	ORSiTERTOOT00028	Note=Squiq%2520LTR%2520retrotransposon%252C%2520putative	No	0	0	0	0	0	1	0.3	0.04	0.26	0.21	0.19	1.3	0.36	3.69	1.58	0.2	2.47	4.85	3.5	0.6	3.58	4.55	9.7	19.24	0.3	0.81	3.69	0.68	4.38	0.76	0.06	0.76	0.17
TE-338511	516029	Chr8	17353039	17354374	+	ORSiTERTOOT00028	Note=Squiq%2520LTR%2520retrotransposon%252C%2520putative	No	0	0	0	0	0	1	0	14.16	1.13	9.97	14.91	19.32	17.57	12.03	20.92	18.73	0.84	6.44	14.79	16.32	28.27	25.48	27.43	26.85	4.09	1.04	21.62	9.84	18.82	15.56	14.59	0.69	0.93
TE-133849	516029	Chr3	22973679	22973894	+	ORSiTERTOOT00032	Note=TIM-1%2520retrotransposon%252C%2520putative	No	0	0	0	1	0	0	5.21	8.43	7.45	13.4	8.41	4.97	11.27	2.44	12.88	0.91	0	3.55	16.51	3.77	9.89	1.85	22.2	12.72	26.09	14.59	34.52	3.94	2.86	30.35	7.31	12.15	25.05
TE-34934	516029	Chr1	25933283	25933356	+	ORSiTERTOOT00031	Note=TIM-1%2520retrotransposon%252C%2520putative	No	0	0	0	1	0	0	13.27	28.22	18.93	24.24	17.11	25.92	35.54	47.88	39.81	36.58	68.54	34.56	30.48	33.16	18.78	11.61	13.92	18.74	11.71	16.72	15.01	33.92	32.33	44.87	35.58	38.57	13.22
TE-73332	516030	Chr2	12189293	12189326	+	ORSiTERTOOT00031	Note=TIM-1%2520retrotransposon%252C%2520putative	No	0	0	0	1	0	0	279.61	291.35	182.39	215.79	287.14	191	273.52	228.14	259.65	365.15	484.12	213.5	171.56	227.7	148.68	247	183.43	232.41	185.42	215.39	151.48	204.56	201.53	121.33	192.76	207.72	131.96
TE-333991	516029	Chr8	13855848	13855967	+	ORSiTERT00100063	Note=Ty1%252Fcopia%2520retrotransposon%252C%2520putative	No	0	0	0	0	0	1	0.82	0.78	2.59	4.66	6.28	3.92	7.24	8.09	7.82	1	0.95	1.86	5.6	0.67	2.62	12.67	20.98	10.45	3.63	5.4	5.62	5.55	0.04	11.37	3.43	0.38	3.38
TE-162406	516029	Chr4	8452805	8452857	+	ORSgTERT00100259	Note=Ty1-copia-like%2520retrotransposon%252C%2520putative	No	1	0	0	0	0	0	19.07	2.99	16.23	12.78	13.47	12.08	2.04	0	1.64	0	0	0.45	2.09	1.61	8.05	0.38	4.25	1.98	14.78	4.95	5	0.76	12.53	7.89	0	12.23	16.76
TE-218535	516029	Chr5	18020862	18020941	+	ORSiTERT00100073	Note=Ty1-copia-like%2520retrotransposon%252C%2520putative	No	1	0	0	0	0	0	4.8	17.18	6.25	19.48	25.47	13.8	33.12	43.93	33.83	63.37	37.8	57.92	16.82	50.99	17.93	72.34	29.68	18.44	19.96	45.8	29.33	18.97	27.16	34.89	21.9	26.54	21.16
TE-218536	516029	Chr5	18021001	18021208	+	ORSgTERT00100252	Note=Ty1-copia-like%2520retrotransposon%252C%2520putative	No	1	0	0	0	0	0	11.27	10.16	6.95	19.92	21.39	6.1	18.06	38.43	24.72	39.21	41.55	19.89	19.23	32.92	10.55	47.92	17.08	7.31	17.7	27.93	13.32	9.58	23.24	29.09	15.45	22.89	26.42
TE-256556	516029	Chr6	16279042	16279267	+	ORSgTERT00100590	Note=Ty1-copia-like%2520retrotransposon%252C%2520putative	No	1	1	0	0	1	0	49.61	20.09	98.34	41.12	17.01	46.88	223.25	30.52	279.79	229.42	794.35	284.59	87.04	195.95	139.05	11.13	281.03	30.77	187.15	327.82	351.77	7.95	56.27	27.73	148.46	143.93	186.85
TE-216518	516029	Chr5	16656106	16656264	+	ORSgTERT00100574	Note=Ty1-copia-like%2520retrotransposon%252C%2520putative	No	0	1	0	0	0	0	0	0	0.15	0	0	0	3.15	4.04	12.58	1.81	0	3.57	7.12	13.7	3.75	1.22	0	1.14	2.45	3.51	9.84	0.77	4.01	0.15	7.21	0.86	10.47
TE-249408	516029	Chr6	10909884	10909919	+	ORSiTERT00100071	Note=Ty1-copia-like%2520retrotransposon%252C%2520putative	No	0	1	1	0	0	0	3.84	19.94	33.76	1.42	18.78	1.27	1.39	1.09	15.33	8.97	15.22	12.17	42.91	58.08	28.82	31.06	28.28	22.88	1.41	11.8	1.47	1.42	36.22	24.95	39.06	1.31	13.56
TE-265504	516029	Chr6	22727972	22728163	+	ORSiTERT00100076	Note=Ty1-copia-like%2520retrotransposon%252C%2520putative	No	0	0	0	1	0	0	80.3	25.08	92.09	36.98	80.2	46.3	100.46	43.93	137.26	63.45	171.57	101.24	39.39	76.2	34.16	102.18	121.63	64.94	14.86	36.96	39.12	12.31	30.61	24.99	55.41	81.6	45.72
TE-428389	516029	Chr11	9751783	9751870	+	ORSiTERT00100078	Note=Ty1-copia-like%2520retrotransposon%252C%2520putative	No	0	0	0	1	0	0	73.38	112.07	64.92	72.72	79.5	59.72	60.38	75.15	57.95	226.35	115.47	147.37	51.1	119.16	48.1	88.68	55	66.21	86.87	36.65	40.53	72.48	77.84	34.47	85.22	45.31	54.85
TE-56155	516030	Chr1	42406933	42407123	+	ORSiTERT00100074	Note=Ty1-copia-like%2520retrotransposon%252C%2520putative	No	0	0	0	1	0	0	152.61	143.73	136.42	192.27	125.32	165.57	132.53	11.79	154.92	221.41	233.6	162.84	113.96	173.34	24.86	155.44	171.01	152.72	108.74	112.39	23.78	119.19	111.3	145.06	115.1	163.55	192.61
TE-56789	516030	Chr1	42965371	42965552	+	ORSiTERT00100078	Note=Ty1-copia-like%2520retrotransposon%252C%2520putative	No	0	0	0	0	1	0	74.46	16.2	39.6	2.22	9.64	1.22	8.21	1.45	23.64	5.55	0	8.17	0	0	0.11	9.2	4.39	10.93	2.34	1.17	6.83	6.07	8.64	16.99	6.58	4.32	18.99
TE-60305	516030	Chr2	2681980	2684962	+	ORSiTERT00100072	Note=Ty1-copia-like%2520retrotransposon%252C%2520putative	No	0	0	0	0	0	1	5.07	5.55	14.97	8.12	0.8	1.99	3.88	0.42	1.8	5.19	0	1.4	9.37	9.5	2.84	0.47	1.14	1.57	6.97	0.97	8.03	1.14	2.46	1.25	12.27	11.64	25.66
TE-75699	516030	Chr2	13889869	13889978	+	ORSiTERT00200142	Note=Ty3%252Fgypsy%2520LTR%2520retrotransposon%252C%2520putative	No	0	0	0	1	0	0	16.8	20.43	19.02	20.53	29.75	24.74	30.06	42.64	36.62	35.82	80.98	34.74	2.94	12.36	20.15	30.86	24.44	69.77	15.65	8.14	14.84	17.1	12.38	59.47	15.46	33.82	34.04
TE-322574	516029	Chr8	4953499	4953617	+	ORSiTERT00200080	Note=Ty3%252Fgypsy%2520retrotransposon%252C%2520putative	No	0	0	0	1	0	0	51.39	57.14	340.61	103.93	128.94	269.64	57.6	5.73	71.23	14.95	0	32.14	252.42	134.38	581.65	38.67	55.43	47.49	100.99	114.38	189.59	54.22	108.31	99	36.15	54.77	27.07
TE-322575	516029	Chr8	4953717	4954139	+	ORSiTERT00200080	Note=Ty3%252Fgypsy%2520retrotransposon%252C%2520putative	No	0	0	0	1	0	0	30.86	10.16	117.04	35.41	33.16	81.5	11.47	7.53	21.24	0	2.12	0.77	63.16	46.17	210.09	7.37	20.03	9.28	23.91	29.43	74.36	14.79	29.83	26.98	9.07	14.22	0.73
TE-170659	516029	Chr4	15393974	15394812	+	ORSiTERT00200074	Note=Ty3-Gypsy%2520type%2520Retrosat%25202%2520retrotransposon%252C%2520putative	No	0	0	0	1	0	0	6.71	12.36	23.08	11.09	5.09	25.31	10.82	2.18	7.73	0	1.8	2.02	18.36	3.05	28.34	11.82	37.9	13.59	30.02	19.88	26.85	15.61	28.23	26.56	18.78	25.42	29.49
TE-157452	516029	Chr4	4550972	4552629	+	ORSiTERT00200154	Note=Ty3-gypsy-like%2520retrotransposon%252C%2520putative	No	1	0	0	0	0	0	0.06	0.18	0.03	0.04	11.23	0.3	0.02	0.07	0.12	0.13	28.35	48.76	0.08	20.42	0.25	0.04	7.68	0.17	0.13	2.29	0.1	2.06	2.97	5.76	6.59	0.05	10.82
TE-358046	516029	Chr9	3349796	3349873	+	ORSiTERT00200145	Note=Ty3-gypsy-like%2520retrotransposon%252C%2520putative	No	1	0	0	0	0	0	0	0	0.07	0	3.52	0	0	0	0.15	13.74	3.47	13.28	5.97	5.64	6.79	5.21	0	0.72	0.68	1.27	0	4.84	3.1	1.33	0	0	0
TE-384002	516029	Chr9	22417554	22417734	+	ORSiTERT00200143	Note=Ty3-gypsy-like%2520retrotransposon%252C%2520putative	No	1	1	0	0	0	0	0	7.56	4.91	0	0	1.97	5.13	1.94	10.22	24.02	17.04	27.71	12.94	17.67	5.87	10.34	6.65	0	18.38	20.13	0	7.07	12.96	24.02	0	0	2.85
TE-398993	516029	Chr10	11081906	11082350	+	ORSiTERT00200147	Note=Ty3-gypsy-like%2520retrotransposon%252C%2520putative	No	1	0	0	1	0	0	22.26	11.68	0.26	15.18	5.11	24.36	11.05	19.56	0.64	31.89	56.8	44.38	0.78	13.35	0.32	23.69	1.87	25.78	13.47	0.32	23.06	17.03	0.59	0.59	0.68	15.62	16.85
TE-464160	516029	Chr12	7458531	7459157	+	ORSiTERT00200145	Note=Ty3-gypsy-like%2520retrotransposon%252C%2520putative	No	1	1	0	1	0	0	25.38	26.78	43.04	43.93	61	64.62	37.92	60.87	58.64	153.2	267.51	234.97	105.08	199.97	176.39	223.05	79.73	145.04	38.11	61.47	62.87	82.88	151.21	148.55	23.4	71.37	33.59
TE-464158	516029	Chr12	7454435	7455250	+	ORSiTERT00200145	Note=Ty3-gypsy-like%2520retrotransposon%252C%2520putative	No	0	1	0	0	0	0	0.61	4.27	2.72	12.14	4.16	14.48	17.58	3.34	12.39	6.59	5.26	11.19	31.01	27.74	59.23	41.16	21.7	37.79	15.11	14.98	25.97	19.71	48.78	31.41	8.97	18.64	8.78
TE-427267	516029	Chr11	8875804	8877146	+	ORSiTERT00200145	Note=Ty3-gypsy-like%2520retrotransposon%252C%2520putative	No	0	0	1	0	0	0	2.87	6.84	4.57	9.78	9.27	10.96	6.53	2.82	5.85	6.44	6.61	9.83	25.87	31.81	50.26	35.23	20.69	33.36	11.43	13.22	20.92	22.67	42.98	34.67	3.73	17.64	8.84
TE-465412	516029	Chr12	8403056	8404375	+	ORSiTERT00200145	Note=Ty3-gypsy-like%2520retrotransposon%252C%2520putative	No	0	0	1	0	0	0	2.47	4.95	3.8	9.05	9.47	13.02	6.54	4.6	7.32	4.76	2.95	8.99	25.51	21.38	48.86	36.93	17.39	41.77	9.64	18.37	20.15	23.62	48.81	37.07	6.82	15.96	11.4
TE-127150	516029	Chr3	17875670	17875771	+	ORSiTERT00200157	Note=Ty3-gypsy-like%2520retrotransposon%252C%2520putative	No	0	0	0	1	0	0	13.82	4.09	35.32	22.05	7.12	12.35	2.76	1.57	6.07	0.26	0	3	6.61	9.24	13.14	2.62	4.59	3.71	15.54	8.63	25.62	13.6	11.67	21.15	1.23	11.94	0.26
TE-164496	516029	Chr4	10430898	10432633	+	ORSiTERT00200154	Note=Ty3-gypsy-like%2520retrotransposon%252C%2520putative	No	0	0	0	1	0	0	0	6.13	0	0	0	0	0	0	0	6.12	11.95	8.48	0	0	0	0	0	0	0	0	0	0	0	0	0	0	0
TE-292410	516029	Chr7	11733337	11733438	+	ORSiTERT00200145	Note=Ty3-gypsy-like%2520retrotransposon%252C%2520putative	No	0	0	0	1	0	0	0.42	2.64	0	0	0	0	4.99	0	0	11.45	25.42	0	11.46	1.5	0	10.28	6.05	0	0	0.04	0.41	0	0	0	0.71	0.04	0
TE-293969	516029	Chr7	12993415	12993842	+	ORSiTERT00200154	Note=Ty3-gypsy-like%2520retrotransposon%252C%2520putative	No	0	0	0	1	0	0	15.74	22.85	66.16	31.98	14.41	32.08	26.95	23.67	67.83	16.12	11	4.8	29.78	11.79	58.52	64.55	121.02	125.98	30.76	47.66	72.58	44.27	38.81	62.54	77.31	105.78	134.93
TE-322581	516029	Chr8	4958740	4959510	+	ORSgTERT00200548	Note=Ty3-gypsy-like%2520retrotransposon%252C%2520putative	No	0	0	0	1	0	0	3.47	4.38	55	16.71	4.15	25.6	7.1	0	3.11	1.19	0.53	0.75	21.02	2.41	112.3	2.17	10.63	4.1	19.41	9.54	20.82	1.02	6.96	12.09	0.38	7.26	5.95
TE-322583	516029	Chr8	4959542	4960322	+	ORSgTERT00200548	Note=Ty3-gypsy-like%2520retrotransposon%252C%2520putative	No	0	0	0	1	0	0	2.71	5.48	40.85	6.97	8.98	24.74	6.29	0	3.06	0	0.37	2.32	13.15	9.58	105.52	3.09	7.43	2.14	21.2	8.76	31.82	1.87	6.19	7.95	0.76	7.21	5.66
TE-322586	516029	Chr8	4961630	4962011	+	ORSgTERT00200548	Note=Ty3-gypsy-like%2520retrotransposon%252C%2520putative	No	0	0	0	1	0	0	0	1.23	33.09	2.77	9.69	10.19	6.07	0.24	4.61	1.49	0	0	4.41	5.09	57.32	0.69	3.75	2.51	11.79	7.85	19.39	7.96	0.66	7.42	1.54	5.39	3
TE-426810	516029	Chr11	8542625	8542739	+	ORSiTERT00200145	Note=Ty3-gypsy-like%2520retrotransposon%252C%2520putative	No	0	0	0	1	0	0	30.81	20.88	26.44	23.86	41.84	17.94	59.05	28.76	50.13	58.58	60.06	51.7	36.29	62.13	13.07	58.19	21.45	26.16	10.37	23.99	15.39	25.07	44.86	24.53	37.57	44.79	13.4
TE-60205	516030	Chr2	2580420	2580555	+	ORSiTERT00200145	Note=Ty3-gypsy-like%2520retrotransposon%252C%2520putative	No	0	0	0	1	0	0	0.66	3.33	0.64	3.78	12.12	4.98	2.73	5.88	3.06	12.93	24.19	3.07	0.94	7.04	0	0	0	0.87	0.33	0	0	3.81	5.95	0	0.65	0	0
TE-351977	516029	Chr8	26818114	26818259	+	ORSgTERTOOT00007	Note=Unclassified%2520retrotransposon%252C%2520putative	No	1	0	0	1	0	0	2.66	0.22	7.65	4.82	0	0	17.41	19.19	12.44	64.65	7.42	74.76	0	0	9.7	23.58	43.7	31.06	3.07	0	2.63	4.54	6	0	3.65	17.28	9.45
TE-284360	516029	Chr7	5369351	5380955	+	ORSgTERTOOT00082	Note=Unclassified%2520retrotransposon%252C%2520putative	No	0	0	0	1	0	0	3.8	1.16	33.94	8.77	4.96	22.72	1	2.6	6.76	1.48	2.49	3.56	1.23	0.52	43.7	0.9	20.96	2.17	26.33	16.23	51.24	14.72	1.54	31.94	15.36	1.88	31.91
TE-114455	516029	Chr3	8841178	8841268	+	ORSgTETN00100207	Note=Ac%252FDs-like%2520transposon%252C%2520putative	No	0	1	0	0	0	0	34.4	52.54	20.24	36.7	60.93	58.23	37.51	72.68	55.76	66.57	54.81	54.18	11.95	2.14	15.47	45.07	33.46	26.41	16.5	35.87	26.9	25.93	14.4	40.76	1.88	25.09	28.73
TE-466537	516029	Chr12	9312865	9313081	+	ORSiTETN00100008	Note=AC1-1%2520transposon%252C%2520putative	No	0	0	0	1	0	0	6.29	24.27	29.78	51.93	30.09	60.58	43.12	5.35	6.32	3.35	6.75	3.46	29.62	32.66	35.2	9.55	17.93	6.05	24.06	31.7	37.32	10.38	21.35	38.79	26.89	24.74	25.29
TE-29137	516029	Chr1	21889290	21889770	+	ORSiTETNOOT00010	Note=adh1-adh2%2520region%2520transposon%252C%2520putative	No	1	0	0	1	0	0	0	0	0	24.02	0	0	43.52	33.79	0	91.16	83.45	66.43	79.71	58.9	15.55	89.33	48.61	0	28.14	56.91	24.73	37.92	60.63	38.39	28.05	0	25.55
TE-10052	516029	Chr1	7657123	7657315	+	ORSiTETNOOT00010	Note=adh1-adh2%2520region%2520transposon%252C%2520putative	No	0	1	0	0	0	0	10.07	63.86	3.77	2.62	11.17	0.35	26.61	70.28	42.25	84.82	8.67	56.44	31.41	22.24	35.88	46.09	17.02	18.62	28.41	4.59	20.37	61.36	29.46	44.33	16.44	9.09	4.69
TE-484052	516029	Chr12	23441907	23442073	+	ORSiTETNOOT00131	Note=AnacA1%2520transposon%252C%2520putative	No	0	0	0	1	0	0	0	4.73	4.16	6.55	0.85	21.26	2.27	0.65	18.24	0	0	0	12.75	8.7	76.54	5.72	3.77	11.75	17.05	2.22	29.9	62.04	79.49	172.22	35.57	0	41.24
TE-274945	516029	Chr6	29623897	29624318	+	ORSiTETNOOT00124	Note=AnacA10%2520transposon%252C%2520putative	No	1	0	0	0	0	0	11.38	26.44	59.55	7.56	1.56	16.48	0	1.52	33.3	0.79	0	5.04	0	0	20.13	3.72	35.1	13.33	2.78	31.53	79.86	5.85	15.62	2.33	0.67	0	26.04
TE-276750	516029	Chr6	31176927	31177084	+	ORSiTETNOOT00124	Note=AnacA10%2520transposon%252C%2520putative	No	0	0	0	1	0	0	0.29	13.11	32.53	4.6	7.65	24.03	0.33	0	10.4	0	0	1.85	34.37	7.42	53.12	0.65	14.04	11.99	20.79	13.45	43.24	21.33	7.91	20.47	13.62	6.44	38.05
TE-55080	516030	Chr1	41563705	41563801	+	ORSiTETNOOT00130	Note=AnacA2%2520transposon%252C%2520putative	No	1	0	0	0	0	0	0	0	1.39	0	2.66	1.65	8.26	15.01	3.43	9.49	20.38	14.45	10.8	6.38	7.35	21.55	4.17	12.07	8.4	0	5.91	0	3.67	0.96	9.75	10.34	7.07
TE-34933	516029	Chr1	25933157	25933254	+	ORSiTETNOOT00130	Note=AnacA2%2520transposon%252C%2520putative	No	0	0	1	0	0	0	9.9	12.64	13.06	12.4	11.3	12.41	17.2	26.91	20.44	19.43	32.3	17.72	8.04	15.04	7.93	3.16	1.19	4.59	3.51	10.01	7.83	23.37	16.55	20.29	19.83	19.91	1.2
TE-11588	516029	Chr1	8717321	8717420	+	ORSiTETNOOT00130	Note=AnacA2%2520transposon%252C%2520putative	No	0	0	0	1	0	0	6.29	9.25	40.63	8.08	4.48	19.4	0.18	0.81	27.54	0	0	0	43.82	3.91	46.69	0.66	19.83	13.7	25.73	22.96	25.83	13.46	20.59	35.62	18.22	23.55	41.11
TE-196009	516029	Chr5	813007	813082	+	ORSiTETNOOT00130	Note=AnacA2%2520transposon%252C%2520putative	No	0	0	0	1	0	0	30.57	44.22	54.06	31.48	34.27	31.24	39.31	15.74	29.44	6.82	8.26	39.85	31.93	24.83	31.84	26.4	61.26	81.66	108.04	48.3	79.68	33.69	30.88	33.38	56.54	96.96	56.19
TE-412613	516029	Chr10	20632083	20632184	+	ORSiTETNOOT00130	Note=AnacA2%2520transposon%252C%2520putative	No	0	0	0	1	0	0	295.64	160.91	186.21	215.65	378.02	194.35	68.28	133.29	78.49	397.11	429.23	248.51	74.29	195.09	122.05	67.16	50.57	75.98	107.88	136.44	122.09	137.39	114.37	94.79	83.49	110.33	67.07
TE-415941	516029	Chr11	136452	136544	+	ORSiTETNOOT00130	Note=AnacA2%2520transposon%252C%2520putative	No	0	0	0	1	0	0	12.23	20.43	16.86	15.24	15.38	27.64	12.04	8.68	26	1.43	0	9.65	23.32	16.38	39.7	24.58	44.32	32.91	49.4	12.58	46.27	26.7	17.81	18.49	36.22	40.77	55.74
TE-162212	516029	Chr4	8297451	8297730	+	ORSiTETNOOT00130	Note=AnacA2%2520transposon%252C%2520putative	No	0	0	0	0	1	0	8.68	2.85	17.39	9.37	11.39	5.86	3.96	2.44	7.89	3.45	19.9	3.85	13.39	12.56	26.05	8.11	23.19	17.37	10.29	8.96	3.24	0	4.32	0	9	59.29	15.65
TE-337050	516029	Chr8	16257340	16257476	+	ORSiTETNOOT00107	Note=AnacA3%2520transposon%252C%2520putative	No	1	0	0	0	0	0	6.67	10.45	26.95	1.2	0	2.6	0	0.71	0.06	0	0	0.28	0	3.45	0.52	2.82	4.43	5.35	0.73	0	0	1.77	0	0.84	2.31	8.14	0
TE-139867	516029	Chr3	26959406	26959518	+	ORSiTETNOOT00107	Note=AnacA3%2520transposon%252C%2520putative	No	0	0	1	0	0	0	2.48	12.32	6.43	0	3.54	4.61	724.28	802.9	753.22	6.18	0	4.24	4.92	0	2.48	416.75	216.27	310.38	20.43	16.19	11.28	4.99	0	5.3	292.57	343.85	426.46
TE-109748	516029	Chr3	4870563	4870685	+	ORSiTETNOOT00107	Note=AnacA3%2520transposon%252C%2520putative	No	0	0	0	1	0	0	0.16	3.24	2.9	1.45	10.08	4.79	10.47	0	6.83	17.12	5.62	12.5	2.94	12.6	14.51	6.12	8.71	9.17	0	1.4	0	0	2.01	5.43	22.92	2.1	17.66
TE-241339	516029	Chr6	5374466	5374644	+	ORSiTETNOOT00128	Note=AnacA4%2520transposon%252C%2520putative	No	0	0	0	1	0	0	39.83	14.14	18.1	31.8	24.17	30.12	36.14	31.83	13.35	36.23	59.44	58.45	31.71	76.14	8.81	16.71	20.04	7.18	11.61	11.47	7.35	5.41	15.69	7.31	14.45	34.07	9.83
TE-434982	516029	Chr11	14687888	14687951	+	ORSiTETNOOT00103	Note=AnacA5%2520transposon%252C%2520putative	No	0	0	1	0	0	0	121.63	161.37	108.38	217.91	99.03	169.42	50.13	36.15	62.13	105.26	91.52	160.83	327.6	160.37	310.73	175.57	201.95	247.45	297.26	250.73	218.89	418.45	406.02	356.5	117.7	156.98	166.66
TE-220824	516029	Chr5	19586132	19586305	+	ORSiTETNOOT00132	Note=AnacA6%2520transposon%252C%2520putative	No	0	0	0	1	0	0	0.14	3.38	0.13	0.17	1.97	0.62	0.13	0.18	0	7.95	23.95	2.23	0.25	0.35	0.09	6.4	0	0.39	0	0	0.48	2.61	3.44	0.78	3.06	0	1.17
TE-484051	516029	Chr12	23441562	23442034	+	ORSiTETNOOT00132	Note=AnacA6%2520transposon%252C%2520putative	No	0	0	0	1	0	0	0	9.19	0.76	15.78	1.7	22.19	11.29	6	30.99	0	0	0	28.38	12.08	161.33	9.62	10.01	12.81	39.41	2.96	70.32	145.31	149.32	327.65	36.21	0	64.51
TE-174707	516029	Chr4	18519727	18519866	+	ORSiTETNOOT00127	Note=AnacA7%2520transposon%252C%2520putative	No	1	0	0	0	0	0	0	0	2.07	4.54	4.21	6.9	2.77	5.44	7.48	11.29	34.14	7.22	0.97	12.02	7.87	4.87	2.86	2.35	0.7	0	5.08	0	3.74	1.34	13.1	2.98	3.33
TE-162214	516029	Chr4	8298671	8298773	+	ORSiTETNOOT00127	Note=AnacA7%2520transposon%252C%2520putative	No	0	0	1	1	1	0	30.4	7.9	142.59	42.76	12.98	55.99	16.62	1.62	28.07	0.35	21.43	14.2	123.33	38.69	232.18	26.85	166.29	105.66	67.08	68.67	33.17	0	35.27	7.09	98.03	392.18	100.41
TE-342164	516029	Chr8	19918899	19919036	+	ORSiTETNOOT00126	Note=AnacA8%2520transposon%252C%2520putative	No	1	0	0	1	0	0	70.47	136.39	218.08	98.18	51.99	139.66	38.85	11.95	27.53	13.48	17.23	36.04	138.5	65.67	124.73	14.72	42.8	50.21	152.16	149.46	213.78	81.88	109.71	167.51	45.26	59.92	77.31
TE-309432	516029	Chr7	24371761	24372273	+	ORSiTETNOOT00126	Note=AnacA8%2520transposon%252C%2520putative	No	0	0	1	0	0	1	0	0	3.7	0	0	0	27.58	0	26.79	0	0	0	0	0	0	0	0	0	0	0	9.37	0	0	0	20.14	0	18.25
TE-36606	516029	Chr1	27163831	27164116	+	ORSiTETNOOT00120	Note=AnacB1%2520transposon%252C%2520putative	No	1	0	0	0	0	0	33.58	37.82	20.85	29.47	43.77	24.35	62.03	60.03	75.98	63.1	123.78	76.53	63.22	105.34	86.09	104.06	65.3	127.51	35.76	39.56	64.51	77.6	55.46	59.91	69.75	73.83	67.82
TE-388813	516029	Chr10	2883275	2883642	+	ORSiTETNOOT00120	Note=AnacB1%2520transposon%252C%2520putative	No	1	0	0	1	1	0	69.17	97.89	38.38	6.06	37.28	20.04	150.76	157.17	108.74	304.77	360.72	401.61	15.89	74.66	41.03	215.44	145.36	404.98	49.36	101.91	127.77	101.48	157.36	142.79	48.92	72.14	161.32
TE-388816	516029	Chr10	2884772	2885135	+	ORSiTETNOOT00120	Note=AnacB1%2520transposon%252C%2520putative	No	1	0	0	1	0	0	0.89	52.36	1.27	3.88	9.65	1.35	1.72	0.91	2.29	99.19	201.8	210.62	1.81	1.87	1.61	1.43	2.09	1.81	1.43	2.12	1.49	2.1	1.84	1.61	3.1	4.03	2.1
TE-100834	516029	Chr2	32933835	32933936	+	ORSiTETNOOT00120	Note=AnacB1%2520transposon%252C%2520putative	No	0	0	0	1	0	0	8.55	1.11	15.39	0	6.03	0	7.21	2.68	4.11	11.15	28.96	4.62	0	0	4.26	7.19	14.93	10.46	0	0.72	2.19	3.24	8.7	7.57	8.62	12.43	12.36
TE-116454	516029	Chr3	10343052	10343332	+	ORSiTETNOOT00120	Note=AnacB1%2520transposon%252C%2520putative	No	0	0	0	1	0	0	4.9	2.44	10.04	0.9	13.05	2.62	1.47	5.06	8.81	11.87	28.19	6.91	0.87	4.13	1.36	9.16	18.5	12.97	0.65	1.32	4.03	2.4	3.06	4.74	11.44	6.88	3.56
TE-152403	516029	Chr4	406523	406877	+	ORSiTETNOOT00120	Note=AnacB1%2520transposon%252C%2520putative	No	0	0	0	1	0	0	0.4	8.29	6.63	18.71	2.03	7.26	6.95	8.01	16.65	17.11	22.36	13.33	2.67	21.05	4.61	3.73	3.31	10.61	3.29	4.57	0.85	0.28	3.69	6.78	5.21	6.35	5.64
TE-270738	516029	Chr6	26499938	26500143	+	ORSiTETNOOT00120	Note=AnacB1%2520transposon%252C%2520putative	No	0	0	0	1	0	0	16.72	7.33	13.17	9.47	19.41	0	18.25	8.03	12.61	34.6	35.99	20.11	47.18	37.72	9	39.44	7.49	4.37	2.16	12.15	7.61	9.17	20.89	1.6	11.25	13.99	0
TE-274946	516029	Chr6	29623911	29624280	+	ORSiTETNOOT00120	Note=AnacB1%2520transposon%252C%2520putative	No	0	0	0	1	0	0	18.83	14.28	47.95	30.32	14.23	70.7	0	8.98	18.42	1.49	11.16	3.53	0	0	39.31	2.37	22.05	24.16	56.1	16.9	42.53	24.42	9.85	58.27	19.14	0	30.76
TE-276751	516029	Chr6	31176987	31177141	+	ORSiTETNOOT00120	Note=AnacB1%2520transposon%252C%2520putative	No	0	0	0	1	0	0	2.44	7.07	37.18	2.13	0.92	18.54	1.34	0	3.76	0	0	7	11.55	1.26	49.79	0.06	12.34	4.91	46.22	14.17	59.57	12.35	9.87	61.59	8.81	19.26	33.77
TE-226773	516029	Chr5	23797919	23798288	+	ORSiTETNOOT00120	Note=AnacB1%2520transposon%252C%2520putative	No	0	0	0	0	0	1	10.53	0.27	9.6	6.8	12.98	9.83	7.99	6.54	2.91	16.06	14.37	11.74	4.27	4.5	2.38	17.46	22.5	21.15	3.11	3.25	6.51	4.8	7.91	4.25	2.05	3.98	5.79
TE-434267	516029	Chr11	14136987	14137087	+	ORSiTETNOOT00111	Note=AnacB10%2520transposon%252C%2520putative	No	0	0	0	1	0	0	1.27	1.36	2.47	0	5.76	0.77	0	1.13	0	14.03	3.69	17.55	0	0	2.95	0	1.13	1.29	0	1.46	0	1.01	0	1.56	2.65	1.62	0
TE-303589	516029	Chr7	20098803	20098892	+	ORSiTETNOOT00110	Note=AnacB11%2520transposon%252C%2520putative	No	1	0	0	1	0	0	25.88	83.59	99.21	67.46	32.79	71.74	60.53	30.89	65.44	4.68	11.27	8.6	13.85	45.71	71.57	40.71	102.28	52.69	60.91	63.49	127.14	33.48	63.95	75.29	46.11	47.79	119.53
TE-90853	516030	Chr2	24871579	24871671	+	ORSiTETNOOT00110	Note=AnacB11%2520transposon%252C%2520putative	No	0	0	0	0	0	1	16.36	0.23	0.16	9.61	0.24	3.53	12.28	55.92	28.21	13.02	0.2	1.87	3.43	11.15	0	21.47	14.33	19.87	3.11	12.44	0.34	0.28	8.52	2.75	0.33	6.37	0.27
TE-190547	516029	Chr4	31353206	31353606	+	ORSiTETNOOT00109	Note=AnacB12%2520transposon%252C%2520putative	No	1	0	0	1	0	0	62.2	15.18	26.37	45.64	53.58	29.32	107.96	95.45	80.38	99.05	113.98	79.6	76.05	58.14	34.93	169.96	98.32	97.56	36.56	72.9	37.09	76.36	72.13	43.8	93.25	83.89	79.34
TE-46737	516029	Chr1	35110264	35110547	+	ORSiTETNOOT00109	Note=AnacB12%2520transposon%252C%2520putative	No	1	0	0	1	0	0	22.69	21.22	22.64	13.38	24.41	17.24	7.42	0	45.2	202.76	174.88	232.08	0	17.44	17.57	0	8.23	7.02	12.79	20.6	16.98	10.48	12.03	20.77	8.06	3.7	0
TE-50676	516030	Chr1	38291276	38291465	+	ORSiTETNOOT00109	Note=AnacB12%2520transposon%252C%2520putative	No	1	0	0	1	0	0	32.02	30.45	10.99	10.72	11.98	11.06	32.95	21.36	48.63	77.08	86.03	31.17	53.23	31.53	15.27	43.57	22.55	28.61	3.67	15.89	8.89	12.09	37.11	9.29	14.89	24.19	35.79
TE-488144	516029	Chr12	26449259	26449594	+	ORSiTETNOOT00109	Note=AnacB12%2520transposon%252C%2520putative	No	0	0	1	0	0	0	4.07	18.4	0	6.45	0	0	0.44	0	0	0	0	4.66	19.17	0	0	16.3	6.99	6.15	2.85	1.43	8.1	9.56	8.55	6.58	0	0	10.96
TE-276753	516029	Chr6	31178344	31178712	+	ORSiTETNOOT00109	Note=AnacB12%2520transposon%252C%2520putative	No	0	0	0	1	0	0	1.35	13.98	31.73	11.54	3.9	31.48	0.62	0.79	0	0	0	4.15	16.45	2.04	39.38	0.9	13.3	9.19	16.68	15.4	49.12	33.86	32.89	62.68	7.49	8.91	21.5
TE-233719	516029	Chr5	29603907	29603973	+	ORSiTETNOOT00108	Note=AnacB13%2520transposon%252C%2520putative	No	1	0	0	0	0	0	7.33	12.63	0.6	7.76	19.12	0	14.65	14.57	21.14	33.9	58.73	36.46	55.64	33.94	15.13	25.37	4.33	15.93	41.15	33.1	18.38	0	21.22	11.93	0	11.89	0
TE-55081	516030	Chr1	41563739	41563797	+	ORSiTETNOOT00108	Note=AnacB13%2520transposon%252C%2520putative	No	1	0	0	0	0	0	5.84	2.67	0	1.18	2.95	2.83	15.1	0.76	2.62	10.34	24.96	21.74	0.86	9.31	0.73	20.93	0.47	22.82	9.55	0.09	12.15	0.18	0.47	1.85	1.04	21.79	9.89
TE-188935	516029	Chr4	29973040	29973103	+	ORSiTETNOOT00108	Note=AnacB13%2520transposon%252C%2520putative	No	0	0	1	0	0	0	3.51	3.48	0.48	0.55	7.08	3.25	0.57	9.8	12.34	0.46	0	0	0.55	21.35	1.56	0.1	0.49	0.23	11.09	0.27	0.22	1.19	13.6	0.47	0.54	0.52	0.21
TE-189300	516029	Chr4	30278242	30278301	+	ORSiTETNOOT00108	Note=AnacB13%2520transposon%252C%2520putative	No	0	0	0	1	0	0	48.13	48.34	33.68	47.27	42.47	51.97	54.55	50.63	64.35	83.48	66.9	42.08	57.89	89.14	36.8	61.89	34.35	45.14	23.97	36.12	17.76	73.83	43.86	39.19	40.41	58.23	33.37
TE-241342	516029	Chr6	5374479	5374544	+	ORSiTETNOOT00108	Note=AnacB13%2520transposon%252C%2520putative	No	0	0	0	1	1	0	244.51	119.38	174.69	144.57	166.21	164.03	213.32	125.53	166.92	168.18	323.43	228.98	163.29	295.71	162.89	100.09	141.6	112.49	0.55	115.49	112.9	61.45	98.54	0.61	179.1	160.39	167.39
TE-298840	516029	Chr7	16731621	16731687	+	ORSiTETNOOT00108	Note=AnacB13%2520transposon%252C%2520putative	No	0	0	0	1	0	0	0.68	0.07	8.44	1.88	0.34	0.39	10.82	17.36	4.47	0.02	15.51	13.09	0.24	2.87	1.98	16.38	13.55	3.32	0	0.5	0.22	3.1	6.6	0	0.37	0.54	5.73
TE-415942	516029	Chr11	136477	136551	+	ORSiTETNOOT00108	Note=AnacB13%2520transposon%252C%2520putative	No	0	0	0	1	0	0	7.91	14.91	16.73	16.69	8.86	26.92	3.69	4.34	31.01	1.24	2.51	6.98	32.77	6.57	46.78	14.89	33.59	31.5	36.87	15.51	35.23	22.06	29.51	32.17	25.08	34.88	48.07
TE-162213	516029	Chr4	8297461	8297704	+	ORSiTETNOOT00108	Note=AnacB13%2520transposon%252C%2520putative	No	0	0	0	0	1	0	65.61	24.7	126.64	67.8	72.53	38.95	36.22	15.21	37.77	4.93	71.01	21.3	102.37	98.85	199.44	49.99	203.47	89.42	102.54	78.74	23.25	6.53	32.39	5.16	66.86	465.04	108.25
TE-222432	516029	Chr5	20660067	20660200	+	ORSiTETNOOT00133	Note=AnacB14%2520transposon%252C%2520putative	No	1	0	0	1	0	0	17	11.1	2.66	5.22	8.25	5.31	14.05	20.02	9.55	41.98	49.75	18.93	12.91	14.06	10.89	26.69	9.45	15.33	7.89	9.42	15.89	3.11	5.79	13.46	14.07	11.14	7.76
TE-230547	516029	Chr5	26975096	26975191	+	ORSiTETNOOT00133	Note=AnacB14%2520transposon%252C%2520putative	No	1	0	0	1	0	1	0	0	64.54	77.95	101.64	0	39.21	0	56.52	102.57	121.34	148.99	0	0	81.92	77.59	91.48	97.85	0	0	68.84	0	68.79	0	0	0	80.77
TE-31613	516029	Chr1	23639383	23639530	+	ORSiTETNOOT00133	Note=AnacB14%2520transposon%252C%2520putative	No	0	0	1	0	0	0	0	0	0	0	0	0	11.52	2.95	11.89	0	0	1.76	0	0	0.85	0.61	0.45	0.38	0	0.11	0	0	5.43	0	0.96	0	4.9
TE-404727	516029	Chr10	15191586	15191734	+	ORSiTETNOOT00133	Note=AnacB14%2520transposon%252C%2520putative	No	0	0	1	0	0	0	3.6	7.21	43.58	17.76	14.48	12.48	0	1.02	0	0	0	6.88	16.03	8.11	35.2	12.79	8.14	8.18	9.32	8.52	20.65	2.61	8.25	20.06	8.48	2.67	21.64
TE-271945	516029	Chr6	27234327	27234636	+	ORSiTETNOOT00133	Note=AnacB14%2520transposon%252C%2520putative	No	0	0	0	1	0	0	5.78	11.7	13.08	9.78	0.86	0.7	6.36	3.16	2.74	28.02	46.44	13.79	17.22	11.86	4.38	7.66	20.08	5.68	0.42	0.3	8.61	10.73	9.07	6.3	4.8	10.11	0.19
TE-75272	516030	Chr2	13607597	13607887	+	ORSiTETNOOT00119	Note=AnacB2%2520transposon%252C%2520putative	No	1	0	0	1	1	0	41.82	0.92	1.45	31.96	50.19	30.71	48.12	64.69	36.3	64.94	93.67	52.69	43.24	83.09	41.45	72.72	0.12	2.39	1.61	2.61	33.03	1.93	2.08	3.6	5.9	74.89	63.7
TE-170654	516029	Chr4	15392228	15393121	+	ORSiTETNOOT00119	Note=AnacB2%2520transposon%252C%2520putative	No	0	0	0	1	0	0	5.1	8.31	42.3	12.36	8.15	39.13	17.57	6.45	20.05	0.43	0.59	3.61	29.33	5.34	46.19	16.08	41.06	39.7	28.35	26.52	39.89	22.53	33.44	47.59	16.17	34.93	75.79
TE-170658	516029	Chr4	15393487	15393982	+	ORSiTETNOOT00119	Note=AnacB2%2520transposon%252C%2520putative	No	0	0	0	1	0	0	4.67	2.97	26.26	9.53	8.89	28.05	5.65	0	8.72	0	0	0.14	13.68	1.04	21.42	2.68	25.69	19.19	10.64	6.01	25.82	7.1	13.54	24.59	22.87	19.42	37.64
TE-418531	516029	Chr11	2352511	2352668	+	ORSiTETNOOT00119	Note=AnacB2%2520transposon%252C%2520putative	No	0	0	0	1	0	0	58.47	66.66	55.27	47.78	57.67	38.24	82.95	81.92	68.69	125.45	181.57	69.46	46.87	96.23	11.84	125.51	34.82	65.9	28.54	59.99	19.85	46.61	40.55	89.14	41.82	14.01	38.52
TE-49004	516029	Chr1	36941097	36941491	+	ORSiTETNOOT00119	Note=AnacB2%2520transposon%252C%2520putative	No	0	0	0	1	0	0	5.3	0	0	0	0	0	0	0.3	4.99	9.01	30.02	4.6	0	0	3.21	20.95	6.58	10.34	0	0	0	0	0	9.7	0	5.57	5.4
TE-106872	516029	Chr3	2483633	2483828	+	ORSiTETNOOT00116	Note=AnacB5%2520transposon%252C%2520putative	No	0	0	0	1	0	0	5.73	14.8	1.72	1.24	0	8.25	20.67	10.19	2.47	14.64	11.66	27.99	8.76	4.31	0.69	18.64	5.23	9.25	1.96	4.43	3.32	7.02	4.17	3.96	5.05	6.1	0
TE-276748	516029	Chr6	31176853	31176957	+	ORSiTETNOOT00116	Note=AnacB5%2520transposon%252C%2520putative	No	0	0	0	1	0	0	0	8.74	50.03	5.91	4.46	30	0	0	6.24	0	0.34	0.69	37.38	3.97	72.4	0	23.41	13.78	27	12.44	59.07	17	14.52	43.33	12.35	22.71	35.26
TE-237597	516029	Chr6	2799525	2799757	+	ORSiTETNOOT00116	Note=AnacB5%2520transposon%252C%2520putative	No	0	0	0	0	0	1	14.13	14.1	10	17.03	11.87	10.91	7.73	3.49	5.29	19.47	18.4	14.62	37.87	75.37	20.09	15.73	20.61	9.4	8.68	9.41	11.74	8.43	21.25	35.09	1.43	2.59	0.78
TE-484049	516029	Chr12	23441109	23441451	+	ORSiTETNOOT00115	Note=AnacB6%2520transposon%252C%2520putative	No	0	0	0	1	0	0	0	3.14	1.33	8.69	0	6.3	5.27	2.72	15.23	0	0	0	5.46	4.39	40.64	4.18	0.36	7.32	18.15	2.87	23.19	21.37	27.35	158.28	16.19	0.81	15.2
TE-10894	516029	Chr1	8244342	8244443	+	ORSiTETNOOT00114	Note=AnacB7%2520transposon%252C%2520putative	No	0	0	1	0	0	0	0.84	4	6.55	6.55	0	0	0	0	0.83	8.28	0	2.65	0	0	0	16.46	14.79	7	3.2	0.64	3.66	9.65	5.03	0	0	1.36	8.97
TE-117393	516029	Chr3	11064981	11065035	+	ORSiTETNOOT00113	Note=AnacB8%2520transposon%252C%2520putative	No	0	1	0	1	0	0	0.29	0.51	40.7	0.51	0.5	2.12	2.2	9.15	15.4	1.59	0	2.53	17.77	4.4	27.1	4.02	18.6	53.01	10.57	39.13	40.45	14.41	10.88	21.34	30.42	19.71	61.21
TE-112093	516029	Chr3	6875833	6876087	+	ORSiTETNOOT00113	Note=AnacB8%2520transposon%252C%2520putative	No	0	0	1	0	0	0	0.74	0.35	0	0	0	0	0	0	0	0	0	0	2.35	0	2.79	9.75	3.97	6.75	0	0	0	2.09	1.59	1.13	6.35	1.89	11.17
TE-10050	516029	Chr1	7656950	7657129	+	ORSiTETNOOT00121	Note=AnacC2%2520transposon%252C%2520putative	No	0	1	0	1	0	0	10.73	123.46	10.53	5.27	3.64	5.19	35.47	90.69	85.06	128.77	64.18	122.09	75.06	26.7	51.99	78.22	26.83	33.27	57.43	15.13	30.65	165.83	68.12	78.08	21.05	12.84	15.33
TE-458863	516029	Chr12	3635129	3635377	+	ORSiTETNOOT00121	Note=AnacC2%2520transposon%252C%2520putative	No	0	0	1	1	0	0	11.57	29.19	64.93	20.03	3.69	40.73	6.2	3.24	10.36	7.01	8.47	10.82	22.01	10.46	68.02	14.41	47.21	27.76	72.76	55.7	88.88	30.48	46.26	54.43	18.69	33.27	52.85
TE-43385	516029	Chr1	32411094	32411167	+	ORSiTETN00200010	Note=CACTA-like%2520transposon%2520HIPA	No	0	1	1	1	0	0	14.28	21.71	48.5	44.28	14.01	29.45	56.32	14.28	35.93	0	14.03	16.94	86.08	85.99	206.6	63.45	131.79	136.78	65.33	26.72	86.09	108.25	117.43	177.22	71.13	98.7	138.9
TE-204361	516029	Chr5	6951931	6952499	+	ORSiTETN00200005	Note=Cacta-like%2520transposon%252C%2520putative	G23945	1	0	0	0	0	0	108.87	70.98	132.78	5.45	0.02	3.84	12.75	25.23	158.48	3	12.86	4.89	0.01	17.8	5.35	28.9	9.03	2.23	1.95	24.56	2.86	1.78	2.52	1.98	14.57	4.16	5.25
TE-70716	516030	Chr2	10204214	10204512	+	ORSiTETN00200005	Note=Cacta-like%2520transposon%252C%2520putative	G12704	1	0	0	1	0	0	528.34	302.61	264.24	326.69	481.3	413.17	363.08	538.08	475.54	815.94	938.75	479.86	382.4	614.86	175.83	757.99	289.23	292.15	281.27	360.58	139.75	380.37	294.93	161.93	333.83	407.97	162.26
TE-70717	516030	Chr2	10204414	10204812	+	ORSiTETN00200005	Note=Cacta-like%2520transposon%252C%2520putative	G12704	1	0	0	1	0	0	73.98	47.31	33.52	74.98	79.12	46.75	59.04	91.94	52.38	144.47	172.7	102.92	56.98	104.93	24.5	103.37	42.54	33.69	40.91	47.66	30.69	57.84	113.17	43.04	45.23	37.52	30.86
TE-80806	516030	Chr2	17786678	17787030	+	ORSiTETN00200008	Note=Cacta-like%2520transposon%252C%2520putative	No	0	1	0	0	1	0	0.4	0.39	0.45	0.49	0.16	0.52	0.15	0.39	0.42	0.45	0.49	0.41	49.93	51.5	0.38	0.36	0.09	0.39	0.42	0.41	0.17	0.35	0.35	0.51	0.43	0.36	0.47
TE-48660	516029	Chr1	36669905	36670055	+	ORSiTETN00200008	Note=Cacta-like%2520transposon%252C%2520putative	No	0	0	1	0	0	0	38.87	29.47	11.17	20.67	22.97	20.38	68.6	112.4	88.92	22.15	47.51	18.48	7.47	18.11	12.26	25.26	45.91	26.49	19.53	21.27	10.87	28.11	30.78	27.24	55.19	34.91	21.31
TE-271110	516029	Chr6	26703254	26703733	+	ORSiTETN00200005	Note=Cacta-like%2520transposon%252C%2520putative	No	0	0	0	1	0	0	200.23	129.43	80.91	98.09	240.57	100.29	92.03	133.93	100.3	285.79	205.07	141.54	138.36	414.46	70.73	163.45	48.1	25.38	98.5	90.67	26.33	113.4	113.57	73.43	69.15	63.51	38.72
TE-275939	516029	Chr6	30489137	30489387	+	ORSiTETN00200008	Note=Cacta-like%2520transposon%252C%2520putative	No	0	0	0	1	0	1	0	35.6	2.24	0	9.59	0	0	19.36	0	42.08	47.55	0	59.74	0	16.42	0	0	0	2.33	0	0	56.15	0	48.18	43.49	88.56	28.27
TE-282562	516029	Chr7	4111424	4111750	+	ORSiTETN00200004	Note=Cacta-like%2520transposon%252C%2520putative	No	0	0	0	1	0	0	19.31	27.11	17.01	26.72	34.1	11.61	32.75	24.25	37.54	41.45	53	35.47	28.3	27.69	12.21	77.73	28.86	26.69	14.89	18.7	13.53	12.35	33.02	25.04	30.35	16.86	10.55
TE-322905	516029	Chr8	5165123	5165360	+	ORSiTETN00200007	Note=Cacta-like%2520transposon%252C%2520putative	No	0	0	0	1	0	0	242.47	157.31	115.73	181.04	202.96	221.57	501.71	668.51	1217.16	230.46	342.9	313.61	0.12	393.83	180.69	988.09	547.38	628.93	161.29	185.24	147.92	302.99	239.88	0.15	759.66	0.12	526.55
TE-433531	516029	Chr11	13631220	13631581	+	ORSiTETN00200007	Note=Cacta-like%2520transposon%252C%2520putative	No	0	0	0	1	0	0	65.56	39.37	21.59	65.62	0	28.07	54.27	42.48	24.82	56.39	67.7	23.51	48.68	54.29	16.79	38.54	33.76	21.92	0	36.34	0	55.18	58.4	36.53	64.52	54.59	14.14
TE-299687	516029	Chr7	17358438	17358736	+	ORSiTETN00200008	Note=Cacta-like%2520transposon%252C%2520putative	No	0	0	0	0	1	0	162.45	0.13	126.55	0.27	145.56	49.78	196.57	73.89	0.08	92.12	159.53	0.33	0.11	0	43.76	0.35	135.79	291.86	0.15	0.2	39.64	128.49	95.87	154.17	46.24	141.52	0.38
TE-37281	516029	Chr1	27623378	27623855	+	ORSiTETN00200008	Note=Cacta-like%2520transposon%252C%2520putative	No	0	0	0	0	0	1	7.49	12.33	2.35	0	0	0	0	5.32	0	0	0.74	0	0	21.26	1.09	0.99	3.14	5.23	0	16.5	0	2	15.42	0	12.43	15.71	34.91
TE-225230	516029	Chr5	22654895	22654973	+	ORSiTETNOOT00040	Note=CRA-1%2520transposon%252C%2520putative	No	1	0	0	0	0	0	1.54	5.07	0	4.62	11.56	6.54	8.75	29.28	6.78	20.11	23.53	5.26	6.26	9.21	2.97	7.56	5.58	8.02	15.28	7.65	1.78	4.81	0.98	2.45	3.27	0.98	2.57
TE-353347	516029	Chr8	27883639	27883882	+	ORSiTETNOOT00040	Note=CRA-1%2520transposon%252C%2520putative	No	0	0	0	1	0	0	15.75	10.32	4.8	26.06	24.42	14.06	5.23	14.96	4.75	30.07	29.03	24.54	8.01	17.97	5.82	3.77	4.72	2.77	7.54	5.23	9.16	4.88	4.93	11.91	6.02	4.65	10.96
TE-192050	516029	Chr4	32862225	32862611	+	ORSgTETN00200002	Note=En%252FSpm-like%2520transposon%252C%2520putative	No	1	0	0	0	0	0	81.21	65.66	27.71	89.84	92.07	78.09	76.28	97.85	131.19	141.31	158	113	107.83	214.36	89.42	239.2	128.91	188.87	88.32	90.84	66.1	185.7	187.29	183.66	133.58	143.09	104.98
TE-204360	516029	Chr5	6951824	6952498	+	ORSgTETN00200004	Note=En%252FSpm-like%2520transposon%252C%2520putative	G23945	1	0	0	0	0	0	186.49	59.66	300.11	0	53.99	2.33	12.28	24.02	247.05	1.32	13.47	2.12	383.68	0	6.5	0	9.62	1.38	1.19	23.05	0	1.7	2.34	0	15.16	2.5	5.08
TE-263395	516029	Chr6	21334145	21334891	+	ORSgTETN00200004	Note=En%252FSpm-like%2520transposon%252C%2520putative	No	0	1	0	0	0	0	7.13	0	7.16	0	0	2.3	16.6	5.36	24.74	13.32	0	10.47	18.19	9.84	12.99	17.4	2.44	9.62	15.57	0	4.85	6.17	8.31	11.65	5.73	6.78	8.75
TE-270220	516029	Chr6	26128498	26129169	+	ORSgTETN00200003	Note=En%252FSpm-like%2520transposon%252C%2520putative	G28439	0	1	0	0	0	0	101.06	83.75	5.76	129.66	32.82	2.23	145.61	153.39	104.85	15.41	0	3.19	0	0	0	222.59	107.13	147.16	0	72.19	25.18	155.12	0	0	163.9	1.88	3.75
TE-463232	516029	Chr12	6822203	6822298	+	ORSiTETN00200009	Note=En%252FSpm-like%2520transposon%252C%2520putative	No	0	1	0	0	0	0	8.43	14.26	23.07	8.89	2.15	14.86	20.14	16.82	19.45	7.3	20.74	0	57.4	16.28	69.9	30.63	48.13	15.39	27.87	27.22	14.32	23.55	56.95	32.2	24.82	0	19.19
TE-133848	516029	Chr3	22973209	22973707	+	ORSgTETN00200009	Note=En%252FSpm-like%2520transposon%252C%2520putative	No	0	0	0	1	0	0	4.5	19.52	11.1	16.99	10.06	12.13	17.52	11.38	23.67	2.28	0	4.32	12.33	12.22	13.64	7.59	24.39	16.27	17.21	16.4	32.66	10.38	7.33	19.09	19.65	16.81	22.79
TE-133851	516029	Chr3	22973817	22974102	+	ORSgTETN00200009	Note=En%252FSpm-like%2520transposon%252C%2520putative	No	0	0	0	1	0	0	7.98	7.7	13.53	14.42	15.03	12.9	16.3	4.15	24.23	2.93	0	4.89	2.91	14.05	7.04	9.1	36.93	13.11	32.89	16.77	49.2	11.58	2.84	22.22	4.63	7.88	15.56
TE-294369	516029	Chr7	13311760	13311872	+	ORSgTETN00200006	Note=En%252FSpm-like%2520transposon%252C%2520putative	No	0	0	0	1	0	0	56.97	51.56	55.21	53.65	22.88	28.71	79.44	56.9	40.18	14.19	13.56	17.77	60.45	38.98	18.67	71.84	90.2	43.54	50.02	56.39	84.78	70.67	52.86	43.2	100.6	75.73	85.84
TE-325030	516029	Chr8	6731036	6731332	+	ORSiTETN00200006	Note=En%252FSpm-like%2520transposon%252C%2520putative	No	0	0	0	1	0	0	43.57	127.37	291.27	137.98	62.89	252.19	101.35	44.13	91.55	32.98	51.01	56.47	119.39	39.01	460.67	46.22	196.65	122.42	228.2	175.47	398.13	91.99	138.93	235.49	169.47	127.06	198.2
TE-325032	516029	Chr8	6733082	6733319	+	ORSgTETN00200009	Note=En%252FSpm-like%2520transposon%252C%2520putative	No	0	0	0	1	0	0	20.41	61.67	299.37	113.43	59.04	204.6	76.67	25.5	86.62	0	1.77	30.46	69.1	29.1	353.12	25.42	131.16	95.21	159.26	78.7	277.28	73	98.77	171.51	90	104.57	156.64
TE-325033	516029	Chr8	6733262	6733405	+	ORSgTETN00200009	Note=En%252FSpm-like%2520transposon%252C%2520putative	No	0	0	0	1	0	0	7.28	31.76	107.22	24.39	30.08	86.12	34.49	10.11	25.78	0.43	1.64	13.37	60.97	21.99	129.35	12.05	55.94	39.81	66.37	80.01	118.04	33.68	38.86	80.57	46.02	67.44	73.29
TE-325035	516029	Chr8	6733519	6733783	+	ORSgTETN00200009	Note=En%252FSpm-like%2520transposon%252C%2520putative	No	0	0	0	1	0	0	1.59	7.49	56.41	23.69	18.98	30.58	7.56	4.14	6.43	0	0.26	3.46	14.65	7.81	49.76	15.16	19.38	27.61	16.62	19.13	54.9	23.09	18.71	44.79	12.84	12.92	29.71
TE-43383	516029	Chr1	32409959	32410263	+	ORSgTETN00200006	Note=En%252FSpm-like%2520transposon%252C%2520putative	No	0	0	0	1	0	0	0	8.93	28.25	28.84	15.99	23.75	20.07	11.68	44.87	1.06	0	1.18	40.72	4.56	89.86	23.14	66.89	57.12	18.61	22.02	49.12	33.61	73.93	106.93	33.99	59.66	63.7
TE-470916	516029	Chr12	12872030	12872162	+	ORSiTETN00200006	Note=En%252FSpm-like%2520transposon%252C%2520putative	No	0	0	0	1	0	0	42.6	33.82	49.99	27.72	35.69	49.26	32.16	23.91	33.94	2.3	12.19	14.01	28.33	16.73	32.04	25.29	75.59	37.66	44.09	41.57	70.45	26.36	41.31	44.12	43.78	37.57	54.03
TE-93172	516030	Chr2	26504212	26504352	+	ORSiTETN00200009	Note=En%252FSpm-like%2520transposon%252C%2520putative	No	0	0	0	1	0	0	72.78	73.04	60.78	57.54	109.73	51.48	89.87	98.88	77.15	109.69	186.52	91.45	52.62	68.32	31.96	85.4	46.79	47.07	36.97	41.86	26.93	58.02	47.1	37.39	35.48	38.92	24.63
TE-299688	516029	Chr7	17358730	17359619	+	ORSgTETN00200003	Note=En%252FSpm-like%2520transposon%252C%2520putative	No	0	0	0	0	1	0	1.89	74.14	2.87	62.3	5.66	103.64	3.53	131.6	212.38	125.6	5.66	214.31	67.89	125.48	81.72	143.86	3.78	2.79	53.64	52.92	63.37	4.54	4.65	18.73	87.51	6.13	131.09
TE-424899	516029	Chr11	7062797	7063106	+	ORSgTETN00200004	Note=En%252FSpm-like%2520transposon%252C%2520putative	No	0	0	0	0	1	1	29.85	16.4	1.77	1.13	0	2.34	23.69	40.47	0	0	17.13	1.81	5.82	0	0	28.9	0	41.07	0	31.87	42.63	22.44	15.41	24.17	0	0	0
TE-105565	516029	Chr3	1263471	1263662	+	ORSiTETNOOT00180	Note=iDart1-51%2520transposon%252C%2520putative	No	1	0	0	0	0	0	1.26	4.08	0	4.47	6.08	4.22	4.52	13.06	2.62	30.27	19.48	7.28	2.34	10.9	3.47	1.89	0.47	2.24	1.96	1.56	5.12	8.48	2.03	5.37	2.26	1.62	2.46
TE-129880	516029	Chr3	20028430	20029516	+	ORSiTETNOOT00180	Note=iDart1-51%2520transposon%252C%2520putative	No	1	0	0	0	0	0	21.4	0	41.57	23.43	0	30.99	0	24.23	42.48	0	0	0	12.77	0	28.81	19.05	0	43.09	0	0	0	0	0	36.45	24.61	30.13	38.26
TE-120678	516029	Chr3	13502953	13504585	+	ORSiTETNOOT00180	Note=iDart1-51%2520transposon%252C%2520putative	No	0	1	0	0	0	0	0.17	0.23	0.7	9.9	7.91	14.76	0.06	0.1	0.03	0.07	0.08	0.1	0.23	0.15	0.84	1.1	0.16	22.51	6.29	11.91	11.47	0.16	0.36	0.27	0.64	0.33	0.17
TE-157453	516029	Chr4	4552614	4553418	+	ORSiTETNOOT00180	Note=iDart1-51%2520transposon%252C%2520putative	No	0	0	0	0	1	0	7.74	7.55	8.22	13.41	18.39	7.72	4.19	3.05	4.08	14.51	16.94	25.19	16.86	13.87	16.7	31.61	4.76	31.21	28.83	0	13.17	0.33	0	3.74	5.62	21.94	8.62
TE-28349	516029	Chr1	21397107	21397246	+	ORSiTETNOOT00148	Note=iDart3-1%2520transposon%252C%2520putative	No	1	0	0	0	0	0	9.46	3.51	3.73	22.59	6.15	4.28	10.5	23.07	4.39	12.67	42.62	24.98	11.51	30.49	0	17.15	3.36	6.7	16.37	7.78	3.09	10.34	13.01	0.3	2.16	1.4	1.96
TE-72550	516030	Chr2	11576616	11576729	+	ORSiTETNOOT00148	Note=iDart3-1%2520transposon%252C%2520putative	No	1	0	0	1	0	0	0	0	0	0	0	0	0	0	0	7.33	13.95	4.77	0	0	0	0	0	0	0	0	0	0	0	0	0	0	0
TE-121697	516029	Chr3	14264062	14264239	+	ORSiTETNOOT00148	Note=iDart3-1%2520transposon%252C%2520putative	No	0	0	1	0	0	0	1.98	3.78	11.24	8.52	1.9	2.67	9.19	3.17	5.85	0.17	0.42	2.99	4.2	0	12.91	33.27	39.08	87.31	9.43	10.35	11.28	13.48	10.51	13.97	22.81	35.23	33.02
TE-401291	516029	Chr10	12766695	12766814	+	ORSiTETNOOT00148	Note=iDart3-1%2520transposon%252C%2520putative	No	0	0	0	1	0	0	10.32	7.03	18.4	2.85	10.52	12.67	11.22	13.83	17.62	0.19	0	5.16	7.34	5.31	8.53	14.25	34.42	33.44	22.44	18.67	30.65	24.12	8.56	9.12	82.76	36.52	99.64
TE-322675	516029	Chr8	5027929	5028077	+	ORSiTETNOOT00147	Note=iDart4-1%2520transposon%252C%2520putative	No	1	0	0	0	0	0	16.13	21.04	50.22	9.8	7.25	25.25	16.01	15.61	15.86	0	0	9.25	8.85	16.05	32.99	5.3	10.94	12.51	28.61	16.35	24.38	14.75	21.18	33.09	15.13	17.78	19.01
TE-468304	516029	Chr12	10725124	10725311	+	ORSiTETNOOT00147	Note=iDart4-1%2520transposon%252C%2520putative	No	1	0	0	0	0	0	16.82	15.55	19.97	23.79	17.99	14.66	38.62	56.87	75.67	62.57	59.83	40.31	15.64	22.3	16.33	95.46	55.09	69.59	26.11	30.7	21.31	29.92	23.76	32.49	66.34	54.22	49.96
TE-266088	516029	Chr6	23204319	23204496	+	ORSiTETNOOT00147	Note=iDart4-1%2520transposon%252C%2520putative	No	0	0	0	1	0	0	4.04	11.69	5.24	3.3	4.67	1.1	17.43	26.08	11.92	1.99	0	0	3.65	0	5.08	4.67	14.62	3.2	25.35	26.39	19.19	7.18	5.88	2.15	28.92	0	13.06
TE-10397	516029	Chr1	7903589	7903651	+	ORSgTETN00400025	Note=Mariner-like%2520transposon%252C%2520putative	No	0	0	0	1	0	0	118.47	77.24	47.18	63.49	111.56	74.59	42.92	131.52	74.24	108.25	89.96	151.89	85.07	86.92	35.18	113.17	22.98	30.26	61.94	62.81	36.6	46.19	64.88	64.42	59.11	33.69	60.5
TE-443395	516029	Chr11	20733074	20733452	+	ORSgTETN00400020	Note=Mariner-like%2520transposon%252C%2520putative	No	0	0	0	1	0	0	14.02	12.1	12.25	4.71	11.73	2.23	10.84	9.79	5.65	40.29	38.57	23.89	3.43	9.16	3.51	5.34	4.4	6.44	0.58	0.51	11.32	0.79	7.12	11	4.54	4.69	6.9
TE-8565	516030	Chr1	6611830	6612098	+	ORSiTETNOOT00020	Note=Mashu-like%2520transposon%2520sequence%252C%2520putative	No	1	0	0	1	0	0	27.17	80.51	78.74	44.22	43.49	49.14	23.21	32.19	16.79	5.94	10.16	8.05	17.44	42.48	37.31	5.48	22.77	9.32	64.37	40.36	49.64	28.24	17.99	61.93	22.02	22.19	21.46
TE-117405	516029	Chr3	11067869	11067983	+	ORSgTETN00300001	Note=MULE-like%2520transposon%252C%2520putative	No	0	0	0	1	0	0	5.97	6.4	95.52	10.07	6.1	12.96	18.81	0.99	81.81	2.74	2.78	3.91	12.34	6.48	98.29	9.16	101.85	34.04	52.36	52.13	117.47	24.8	45.04	52.61	17.92	125.81	221.08
TE-117409	516029	Chr3	11068219	11068366	+	ORSgTETN00300001	Note=MULE-like%2520transposon%252C%2520putative	No	0	0	0	1	0	0	3.72	7.89	26.86	13.65	2.01	15.84	14.85	2.22	30.05	6.52	0	4.14	25.55	10.51	27.26	16.87	53.55	51.86	33.39	17.75	36.24	19.92	9.22	9.64	41.53	56.28	64.19
TE-270701	516029	Chr6	26481222	26481302	+	ORSgTETN00300006	Note=MULE-like%2520transposon%252C%2520putative	No	0	0	0	1	0	0	5.06	20.37	37.68	29.9	15.38	60.6	9.23	5.78	3.07	0.19	0	8.96	17.05	21.84	97.14	4.31	9.97	14.34	27.68	24.9	46.8	14.54	20.02	38.27	25.83	13.97	9.69
TE-482468	516029	Chr12	22285727	22286871	+	ORSgTETN00500001	Note=ping%252Fpong%252FSNOOPY-like%2520transposon%252C%2520putative	No	0	0	0	1	0	0	5.7	14.57	21.06	14.9	5.4	18.85	21.04	6.74	21.47	1.13	3.31	6.82	16.63	7.82	34.65	10.72	28.72	27.95	23.62	20.43	40.14	11.18	15.36	31.53	17.8	28.11	36.35
TE-386191	516029	Chr10	1030106	1030222	+	ORSiTETN00200040	Note=Rim2-M%2520transposon%252C%2520putative	No	0	0	0	1	0	0	8.48	1.79	4.76	2.49	0	2.4	7.31	4.77	0.39	4.78	16.44	14.91	0	0	0	0	0	5.72	0	0.88	0	1.13	4.94	0	2.59	0	3.78
TE-376188	516029	Chr9	16629439	16629516	+	ORSiTERT00400008	Note=SINE1-4%2520transposon%252C%2520putative	No	0	0	1	0	0	0	3.33	3.65	6.41	3.28	2.88	6.09	19.83	5.73	18.51	5.68	20.12	3.57	3.22	4.41	3.01	2.41	2.04	1.32	1.38	6.89	3.26	7.21	1.31	1.47	11.04	2.88	8.38
TE-127464	516029	Chr3	18109435	18109590	+	ORSiTERT00400004	Note=SINE1-4%2520transposon%252C%2520putative	No	0	0	0	1	0	0	98.77	46.69	34.51	66.75	105.56	45.4	48.34	31.93	31.48	120.62	65.15	79.42	56.53	159	39.7	28.07	17.6	27.63	19.68	42.88	40.75	37.99	59.39	38.44	19.11	24.57	21.38
TE-320334	516029	Chr8	3245678	3245773	+	ORSiTERT00400011	Note=SINE1-4%2520transposon%252C%2520putative	No	0	0	0	1	0	0	71.69	25.36	32.62	75.23	61.55	35.08	41.53	49.96	27.69	73.05	50.54	50.45	2.83	76.51	19.54	25.48	31.51	30.69	4.24	27.29	38.85	47.45	42.93	41.47	3.45	23.39	27.68
TE-275932	516029	Chr6	30485578	30485655	+	ORSiTERT00400008	Note=SINE1-4%2520transposon%252C%2520putative	No	0	0	0	0	0	1	0	1.88	3.3	0	0	0	0	0	0	0	0	0	2.14	0	9.01	0	0	0	0	4.35	0	1.73	0	1.56	8.92	5.74	14.75
TE-12736	516029	Chr1	9515158	9515277	+	ORSiTETNOOT00026	Note=T8R-2%2520transposon%252C%2520putative	No	0	0	0	1	0	0	61	55.53	92.53	83.61	95.82	83.39	47.81	104.6	82.14	78.23	177.39	84.48	28.27	109.35	81.77	48.02	67.24	59.73	58.92	40.25	60.26	9.15	45.87	57.06	37.64	42.87	67.1
TE-75816	516030	Chr2	13969405	13969575	+	ORSiTETNOOT00025	Note=T8R-2%2520transposon%252C%2520putative	No	0	0	0	1	0	0	3.16	7.64	50.93	3.69	8.94	11.17	5.53	2.3	11.38	0.23	0	3.22	15.45	5.94	51.84	4.01	27.62	39.57	35.61	15.33	59.38	7.19	7.57	61	8.92	17.39	66.1
TE-91906	516030	Chr2	25638810	25638918	+	ORSiTETNOOT00029	Note=T8R-2%2520transposon%252C%2520putative	No	0	0	0	0	1	0	0	0.9	0.44	0.58	0.36	6.76	2.22	2.01	1.15	0.42	0	0	0	0	0.2	5.41	5.08	17.34	0	1.59	1.4	0.68	16.25	17.96	2.34	3.08	34.11
TE-30947	516029	Chr1	23119750	23119846	+	ORSiTETNOOT00011	Note=TabitoIII-like%2520transposon%2520sequence%252C%2520putative	No	0	0	0	1	0	0	11.07	53.92	75.54	49.94	6.44	28.39	16.79	25.09	48.26	6.9	2.02	21.9	11.86	8.64	25.53	14	43.35	32.68	53.72	61.53	109.76	38.25	25.74	18.2	31.51	97.21	64.2
TE-44011	516029	Chr1	32984467	32984514	+	ORSiTETNOOT00011	Note=TabitoIII-like%2520transposon%2520sequence%252C%2520putative	No	0	0	0	0	0	1	0	7.89	4.04	3.07	4.04	6.76	1.2	2.45	3.11	0	3.92	0.55	0	10.33	3.3	12.46	6.04	5.96	0.87	1.82	0	1.56	10.73	0	0	0	0
TE-122124	516029	Chr3	14573148	14573266	+	ORSiTETNOOT00006	Note=Tnr11%2520transposon%252C%2520putative	No	0	0	1	0	0	0	18.55	213.13	212.09	9.11	12.35	7.11	357.87	377.5	324.17	13.6	39.56	312.2	203.74	15.55	5.52	12.72	328.28	9.03	5.48	247.18	6.23	173.04	163.54	143.61	13.4	506.72	252.23
TE-164539	516029	Chr4	10470632	10470673	+	ORSiTETNOOT00006	Note=Tnr11%2520transposon%252C%2520putative	No	0	0	0	1	0	0	254.86	172.41	104.06	136.77	191.89	106.91	187.29	171.04	206.23	267.86	352.95	235.82	178.63	188.78	135.27	155.51	138.78	113.12	73.33	126.47	105.45	103.7	98.53	87.34	110.91	107.76	101.6
TE-418268	516029	Chr11	2130569	2130699	+	ORSiTETNOOT00005	Note=Tnr12%2520transposon%252C%2520putative	No	0	0	0	1	0	0	60.66	53.36	51.91	45.69	36.47	42.33	33.86	55.4	52.19	49.75	81.68	67.54	40.11	16.05	20.56	13.26	35.74	38.5	15.88	23.07	35.81	20.55	28.94	32.89	24.3	31.9	26.35
TE-325034	516029	Chr8	6733367	6733429	+	ORSiTETN00200001	Note=Tnr3%2520transposon%252C%2520putative	No	0	0	0	1	0	0	2.94	14.01	74.59	57.66	14.72	58.7	19.22	7.16	17.09	0	1.87	12.64	45.41	9.2	139.81	27.5	58.85	36.91	36.41	30.44	69.93	19.88	25.72	40.53	23.55	35.48	42.33
TE-115804	516029	Chr3	9862231	9862478	+	ORSiTETNOOT00072	Note=UNC1-1%2520transposon%252C%2520putative	No	0	0	1	0	0	0	0	0.27	0	0	0	0.34	12.47	29.49	14.53	0	0	0	0	0	0	3.17	0	4.91	0	0	0.36	0	0.81	4.82	1.62	6.67	15.18
TE-162211	516029	Chr4	8297078	8297163	+	ORSiTETNOOT00076	Note=UNC1-1%2520transposon%252C%2520putative	No	0	0	0	1	0	0	9.3	8.01	55.3	0	0	7.92	4.78	2.85	7.73	0	0	0	23.18	9.75	91.75	1.59	78.98	35.39	34.88	5.95	10.03	1.77	25.89	5.81	19.85	83.69	35.22
TE-274953	516029	Chr6	29625030	29625276	+	ORSiTETNOOT00072	Note=UNC1-1%2520transposon%252C%2520putative	No	0	0	0	1	0	0	0	7.22	9.22	8.08	2.1	7.29	2.24	4.05	6.95	0	0.38	0.74	2.9	11.72	1.82	0.93	5.65	8.88	25.34	4.26	15.39	6.21	7.12	7.36	0.69	5.06	7.01
TE-322571	516029	Chr8	4953030	4953104	+	ORSiTETNOOT00065	Note=UNC1-1%2520transposon%252C%2520putative	No	0	0	0	1	0	0	35.13	24.5	167.58	63.41	51.47	88.04	31.21	4.6	38.26	9.21	15.67	10.26	138.1	48.97	209.51	14.3	22.7	9.53	72.91	43.66	72.44	33.38	52.37	38.73	20.74	30.39	10.55
TE-17090	516029	Chr1	12623978	12624035	+	ORSgTETNOOT01830	Note=Unclassified%2520transposon%252C%2520putative	No	1	0	0	1	0	0	6.2	35.72	22.54	8.53	16.47	18.29	9.35	5.52	20.95	0	1.96	1.39	3.11	3.45	43.62	0	32.02	15.38	12.15	21.33	45.73	12.02	2.1	21.95	7.22	13.98	15.23
TE-306256	516029	Chr7	22041283	22041427	+	ORSgTETNOOT01708	Note=Unclassified%2520transposon%252C%2520putative	No	1	0	0	0	0	0	0	0	0	9.25	0	0	0	1.68	0	5.84	14.14	3.63	0	0	0	3.71	4.06	2.67	0	1.36	1.56	0	3.42	0	1.74	0	3.09
TE-379826	516029	Chr9	19160292	19160459	+	ORSgTETNOOT00702	Note=Unclassified%2520transposon%252C%2520putative	No	0	1	0	0	0	0	3.53	0	2.53	20.81	27.44	4.64	1.16	0	0	0	1.45	0	0	1.87	1.33	0	22.3	0	0.86	1.44	0	1.04	3.19	2.31	6.43	19.76	5.19
TE-161742	516029	Chr4	7893088	7893277	+	ORSgTETNOOT01244	Note=Unclassified%2520transposon%252C%2520putative	No	0	0	1	0	0	0	4.08	7.09	11.66	4.15	13.01	14.97	9.1	1.99	16.12	0	0.93	0	5.05	9.27	12.78	0.38	0	0.51	0.77	9.94	19.65	6.6	10.13	8.18	3.89	9.16	11.36
TE-44745	516029	Chr1	33601065	33601320	+	ORSgTETNOOT01577	Note=Unclassified%2520transposon%252C%2520putative	No	0	0	1	0	1	0	0	169.25	3.89	12.15	27.71	32.28	96.24	246.64	66.9	35.79	0	22.84	4.21	76.15	25.42	0	16.18	0	158.01	8.22	199.74	389.69	450.65	388.82	8.68	0	0
TE-176392	516029	Chr4	19714295	19714415	+	ORSgTETNOOT00823	Note=Unclassified%2520transposon%252C%2520putative	No	0	0	0	1	0	0	5.67	46.71	18.07	12.53	9.15	16.57	11.66	26.89	19.31	3.82	10.16	5.87	8.7	4.42	16.28	26.75	94.19	41.92	56.33	33.82	116.45	12.27	23.83	22.84	11.31	22.36	90.67
TE-233260	516029	Chr5	29188068	29188121	+	ORSgTETNOOT01875	Note=Unclassified%2520transposon%252C%2520putative	No	0	0	0	1	0	0	38.29	30.68	38.64	42.91	56.88	60.71	14.64	18.74	26.95	61.1	92.29	47.54	40.2	49.57	31.37	25.38	1.71	3.37	26.46	25.45	34.42	41.69	37.94	39.8	30.66	8.14	13.11
TE-26979	516029	Chr1	20299415	20299504	+	ORSgTETNOOT00997	Note=Unclassified%2520transposon%252C%2520putative	No	0	0	0	1	0	0	32.34	34.87	41.32	21.64	65.05	33.78	0	3.49	0	26.48	61.64	48.95	20.05	56.02	18.23	5.13	9.6	1.06	19.07	26.38	6.73	8.91	9.06	18.95	0	3.06	1.8
TE-39757	516029	Chr1	29551075	29551297	+	ORSgTETNOOT02371	Note=Unclassified%2520transposon%252C%2520putative	No	0	0	0	1	0	0	5.67	0.91	5.6	14.87	2.52	15.28	4.08	3.14	14.93	0	0	0	2.27	0	8.2	0	6.23	10.3	4.07	11.5	16.16	4.88	8.38	9.37	5.19	5.44	8.65
TE-54070	516030	Chr1	40810931	40811077	+	ORSgTETNOOT02565	Note=Unclassified%2520transposon%252C%2520putative	No	0	0	0	1	0	0	7.22	24.6	38.87	19.71	13.46	27.9	32.33	0.28	70.37	10.94	1	5.34	19.96	0	35.09	28.99	33.1	58.09	56.92	37.51	40.88	27.62	24.73	77.47	41.82	39.4	76.45
TE-105448	516029	Chr3	1190420	1190679	+	ORSgTETNOOT00350	Note=Unclassified%2520transposon%252C%2520putative	G15644	0	0	0	0	1	0	1.95	4.8	0	43.99	13.56	26.25	29.05	44.23	28.85	5.38	0	6.52	16.42	22.99	27.62	30.67	0.74	48.29	29.75	2.07	16.9	117.74	86.31	263.82	22.45	4.79	70.35
