# Supplementary material for: Pesticide application has little influence on coding and non-coding gene expressions in rice
Source: BMC Genomics. 2019 Dec 23;20:1009. doi: 10.1186/s12864-019-6381-y (PMC6927115; doi:10.1186/s12864-019-6381-y)
Supplement: Supplementary file 10 — Additional file 10. DEGs related to salicylic acid and jasmonic acid synthesis for rice under two pesticides treatments [file 12864_2019_6381_MOESM10_ESM.xlsx]

## Sheet: Sheet1
Additional file 10. List of Primers used for validation of genes from RNA-seq data through qRT-PCR
Primers used for qRT-PCR validation
Os11g44810-F	CGTACAAGCGGACGCAGTCGAT
Os11g44810-R	TCGTCGCTGTACAGCCAGTCGTA
Os04g58280-F	ATGTTGGCCATATTCCAGAAGCAGG
Os04g58280-R	TAGATGTCATCCAGCCCACAGAACA
Os03g22270-F	CTCGACAAGCTGTGGGACGACAC
Os03g22270-R	TGATCATGATGCTGCGCGTCACCTTC
Os10g36703-F	AGGAGGCCGAGCGCGAGTA
Os10g36703-R	AGGTGGATCTGGGTGTGGT
Os01g69070-F	GCAGCAGGAGAAGATCATC
Os01g69070-R	GAATGATGTGATGGATTGAGGT
Os08g35190-F	GTTCGCGTCAGCTACTAC
Os08g35190-R	ATCGGTCCAACGAACTGAT
